# Supplementary material for: Reconstruction of the Regulatory Network for Bacillus subtilis and Reconciliation with Gene Expression Data
Source: Front Microbiol. 2016 Mar 18;7:275. doi: 10.3389/fmicb.2016.00275 (PMC4796004; doi:10.3389/fmicb.2016.00275)
Supplement: TABLE S1 — Manually curated regulatory network for Bacillus subtilis. [file DATA_SHEET_1.XLSX]

## Sheet: S1-S2Legend
Layout Genes
	Column A-B: Locus tag and gene names
	Column C: Operon
	Column D-E: Sigma factor name and number. If several sigma factors are involved in the gene expression, they are separated by the character "|"
	Column F-H: Regulator name, number and signs. If several regulators are involved in the gene expression, they are separated by the character "|"
	Column I-K: Metabolite name, number and signs. They correspond to the metabolic effectors associated to each regulator (column F). If several metabolites regulates the activity of the same regulator, they are separated by the character "/"
	Column L: Classification of the regulatory mechanisms.
	Column M: Conditioned rules.
	Column N: Functional annotation.
	In the column H: The sign "+1" means that the regulator (on its active form) is an activator while the sign "-1" means that the regulator is a repressor.
	In the column K: The sign "+1" means that the metabolite activate the regulator while the sign "-1" means that the metabolite inactivates the regulator
	Multiplying the sign of column H and K gives the effect of the metabolite on the gene expression.
Layout regulators description
	Column A-B: Regulator name and number. The regulator name and number correspond to those of Column F and G of layout "Genes"
	Column C: Classification of the mechanism (see below)
	Column D: Conditioned rules for active Regulator
	Column E-G: Metabolite name, number and sign. These metabolites correspond to the metabolic effector of the regulator. The sign correspond to the effect of the metabolite on the regulator:
		"-1" means inactivation of the regulator
		"1" means activation of the regulator
		By convention, a regulator is defined as "active" when it is able to bind its target.
		These columns are also reported on the layout "Genes" (column I-K).
	Column H: Comments
Regulator classification
sigma factor	Sigma factor
sigma factor - ECF type	Extracytoplasmic function (ECF) sigma factor
TF	Transcription factor
TF-TC	Two-component response regulator
TF+M	Transcription factor conditioned by a metabolite
TF+unk	Transcription factor conditioned by an unknown mechanism/protein/metabolite
TF+PP	Transcription Factor + phosphorylated protein
TF+PP+M	Transcription Factor + phosphorylated protein + metabolite
TF+P	Transcription Factor + accessory protein
TF+P+M	Transcription Factor + accessory protein associated to a metabolite
TF+S	Transcription Factor + stress (DNA alteration/TF alteration)
TF-proteolyse	Transcription Factor and proteolysis of the TF
TF+unstability	Transcription Factor that is unstable (and thus sensitive to temperature)
TF+M+unk	Transcription factor conditioned by an unknown metabolite
TF+ADN-M	Transcription factor conditioned by a metabolite and by specific DNA structure
P-PTC	Protein post-transcriptional control
P-AT+PTS	Protein - transcriptional antiterminator conditioned by a PTS phosphorylation
P-AT+M	Protein - transcriptional antiterminator conditioned by a metabolite
P	Accessory protein involved in regulation
Riboswitch	Binding of metabolite to a RNA
RNA switch	Binding of a tRNA or a protein to a mRNA
Rna-BPA	RNA-binding attenuation protein
small regulatory RNA	small non-coding RNA involved in regulation
small RNA - translation	small non-coding RNA involved in the regulation of mRNA translation
RNA-anti antiterminator
anti-sense RNA	antisense RNA
unk	unknown mechanism of regulation
Translation regulation	Regulation of translation by ribosomes
silico-TF+M	Transcription factor conditioned by a metabolite inferred by RegPrecise
silico-TF+unk	Transcription factor conditioned by an unknown mechanism/protein/metabolite inferred by RegPrecise
silico RNA switch	Binding of a tRNA or a protein to a mRNA inferred by RegPrecise
silico-riboswitch	Binding of metabolite to a RNA inferred by RegPrecise
silico-TF+TC	Two-component response regulator inferred by RegPrecise
Layout Source
	This layer indicates the source of information on regulations: database DBTBS, Goelzer et al. 2008+Subtiwiki before March 2013, Subtiwiki after March 2013, Sporulation database, RegPrecise.

## Sheet: S1 Ful Net V1
BSU Number	Gene_Name	Operon	Sigma factor	Sigma factor number	Regulator(s) name	Regulator number	Regulation sign	Involved Metabolite(s)	Metabolite(s) number	Metabolite(s) sign	Regulatory mecanisms	Conditioned rules	Annotation
BSU_misc_RNA_48	-/-												T-box
BSU_misc_RNA_60	-/-												ykkC-yxkD
BSU_misc_RNA_61	-/-												SAM
BSU_misc_RNA_56	-/-												T-box
BSU_misc_RNA_62	-/-												SAM
BSU_misc_RNA_63	-/-												Purine
BSU_misc_RNA_34	-/-												Purine
BSU_misc_RNA_37	-/-												Glycine
BSU_misc_RNA_38	-/-												Glycine
BSU_misc_RNA_23	-/-												ylbH
BSU_misc_RNA_3	-/-												L10_leader
BSU_misc_RNA_8	-/-												Purine
BSU_misc_RNA_40	-/-												T-box
BSU_misc_RNA_24	-/-												TPP
BSU_misc_RNA_42	-/-												T-box
BSU_misc_RNA_25	-/-												T-box
BSU_misc_RNA_16	-/-												ykkC-yxkD
BSU_misc_RNA_26	-/-												PyrR
BSU_misc_RNA_17	-/-												T-box
BSU_misc_RNA_27	-/-												PyrR
BSU_misc_RNA_28	-/-												PyrR
BSU_misc_RNA_4	-/-												L13_leader
BSU_misc_RNA_39	-/-												T-box
BSU_misc_RNA_18	-/-												SAM
BSU_misc_RNA_29	-/-												SAM
BSU_misc_RNA_19	-/-												TPP
BSU_misc_RNA_49	-/-												T-box
BSU_misc_RNA_12	-/-												SAM
BSU_misc_RNA_57	-/-												T-box
BSU_misc_RNA_58	-/-												T-box
BSU_misc_RNA_43	-/-												L21_leader
BSU_misc_RNA_53	-/-												SAM
BSU_misc_RNA_50	-/-												SAM
BSU_misc_RNA_44	-/-												T-box
BSU_misc_RNA_9	-/-												Purine
BSU_misc_RNA_20	-/-												SAM
BSU_misc_RNA_21	-/-												SAM
BSU_misc_RNA_5	-/-												glmS
BSU_misc_RNA_10	-/-												Purine
BSU_misc_RNA_36	-/-												FMN
BSU_misc_RNA_11	-/-												TPP
BSU_misc_RNA_30	-/-												L19_leader
BSU_misc_RNA_7	-/-												ydaO-yuaA
BSU_misc_RNA_31	-/-												SAM
BSU_misc_RNA_22	-/-												PreQ1
BSU_misc_RNA_13	-/-												T-box
BSU_misc_RNA_45	-/-												T-box
BSU_misc_RNA_46	-/-												Lysine
BSU_misc_RNA_14	-/-												TPP
BSU_misc_RNA_1	-/-												T-box
BSU_misc_RNA_54	-/-												Lysine
BSU_misc_RNA_51	-/-												TPP
BSU_misc_RNA_15	-/-												SAM
BSU_misc_RNA_59	-/-												T-box
BSU_misc_RNA_52	-/-												ydaO-yuaA
BSU_misc_RNA_6	-/-												T-box
BSU_misc_RNA_47	-/-												L20_leader
BSU26790	aadK												aminoglycoside 6-adenylyltransferase
BSU38620	aag		sigB|	77|									3-alkylated purines and hypoxanthine DNA glycosidase
BSU27090	aapA												d-Serine/d-alanine/glycine permease
BSU28720	abfA	araABDLMNPQ-abfA	sigA|	78|	CcpA|AraR|	207|228|	-1|-1|	D-fructose-1,6-bisphosphate /Glucose-6-Phosphate|arabinose|	9/10|7|	1/1|-1|	TF+PP+M|TF+M|	CcpA+Hpr15P|AraR|	alpha-L-arabinofuranosidase
BSU14480	abh	abh	sigX|sigM|sigW|	65|68|66|									transcriptional regulator
BSU28810	abnA	abnA	sigA|	78|	CcpA|AraR|	207|228|	-1|-1|	D-fructose-1,6-bisphosphate /Glucose-6-Phosphate|arabinose|	9/10|7|	1/1|-1|	TF+PP+M|TF+M|	CcpA+Hpr15P|AraR|	arabinan-endo 1,5-alpha-L-arabinase
BSU39330	abnB		sigH|	72|	CcpA|	207|	-1|	D-fructose-1,6-bisphosphate /Glucose-6-Phosphate|	9/10|	1/1|	TF+PP+M|	CcpA+Hpr15P|	arabinan endo-1,5-alpha-L-arabinosidase
BSU00370	abrB	abrB	sigA|	78|	Spo0A|AbrB|	58|236|	-1|-1|	nan|@|	nan|nan|	nan|nan|	TF+PP|TF|	Spo0A+Spo0B/kinC|AbrB|	transcriptional regulator for transition state genes
BSU29200	accA	Op178			Spo0A|	58|	1|	nan|	nan|	nan|	TF+PP|	Spo0A+Spo0B/kinC|	acetyl-CoA carboxylase (carboxyltransferase alpha subunit)
BSU24350	accB	Op179											acetyl-CoA carboxylase subunit (biotin carboxyl carrier subunit)
BSU24340	accC	Op179											acetyl-CoA carboxylase subunit (biotin carboxylase subunit)
BSU29210	accD	Op178			Spo0A|	58|	1|	nan|	nan|	nan|	TF+PP|	Spo0A+Spo0B/kinC|	acetyl-CoA carboxylase (carboxyltransferase beta subunit)
BSU37170	acdA	ywjF-acdA-rpoE	sigA|	78|	FadR|	179|	-1|	C14 / C20|	25/26|	1|	TF+M|	FadR|	acyl-CoA dehydrogenase
BSU29470	ackA	ackA	sigA|	78|	CodY|CcpA|	199|207|	1|1|	GTP /isoleucine /valine|D-fructose-1,6-bisphosphate /Glucose-6-Phosphate|	15/16/17|9/10|	1/1/1|1/1|	TF+M|TF+PP+M|	CodY|CcpA+Hpr15P|	acetate kinase
BSU08060	acoA	acoABCL	sigL|sigK|	69|70|	CcpA|AcoR|	207|235|	-1|1|	D-fructose-1,6-bisphosphate /Glucose-6-Phosphate|acetoin|	9/10|1|	1/1|1|	TF+PP+M|TF+M|	CcpA+Hpr15P|AcoR|	acetoin dehydrogenase E1 component (TPP-dependent alpha subunit)
BSU08070	acoB	acoABCL	sigL|sigK|	69|70|	CcpA|AcoR|	207|235|	-1|1|	D-fructose-1,6-bisphosphate /Glucose-6-Phosphate|acetoin|	9/10|1|	1/1|1|	TF+PP+M|TF+M|	CcpA+Hpr15P|AcoR|	acetoin dehydrogenase E1 component (TPP-dependent beta subunit)
BSU08080	acoC	acoABCL	sigL|sigK|	69|70|	CcpA|AcoR|	207|235|	-1|1|	D-fructose-1,6-bisphosphate /Glucose-6-Phosphate|acetoin|	9/10|1|	1/1|1|	TF+PP+M|TF+M|	CcpA+Hpr15P|AcoR|	acetoin dehydrogenase E2 component (dihydrolipoamide acetyltransferase)
BSU08090	acoL	acoABCL	sigL|sigK|	69|70|	CcpA|AcoR|	207|235|	-1|1|	D-fructose-1,6-bisphosphate /Glucose-6-Phosphate|acetoin|	9/10|1|	1/1|1|	TF+PP+M|TF+M|	CcpA+Hpr15P|AcoR|	acetoin dehydrogenase E3 component (dihydrolipoamide dehydrogenase)
BSU08100	acoR	acoR-sspH	sigG|	73|	CcpA|	207|	-1|	D-fructose-1,6-bisphosphate /Glucose-6-Phosphate|	9/10|	1/1|	TF+PP+M|	CcpA+Hpr15P|	transcriptional regulator
BSU15920	acpA	acpA	sigA|	78|	FapR|	178|	-1|	malonyl-CoA|	24|	-1|	TF+M|	FapR|	acyl carrier protein
BSU17130	acpK												acyl-carrier protein
BSU04620	acpS	acpS											holo-acyl carrier protein synthase
BSU29680	acsA	acsA	sigA|	78|	CodY|CcpA|	199|207|	-1|-1|	GTP /isoleucine /valine|D-fructose-1,6-bisphosphate /Glucose-6-Phosphate|	15/16/17|9/10|	1/1/1|1/1|	TF+M|TF+PP+M|	CodY|CcpA+Hpr15P|	acetyl-CoA synthetase
BSU29690	acuA	acuABC	sigA|	78|	CcpA|CodY|	207|199|	-1|nan|	D-fructose-1,6-bisphosphate /Glucose-6-Phosphate| GTP /isoleucine /valine|	9/10|15/16/17|	1/1|1/1/1|	TF+PP+M|TF+M|	CcpA+Hpr15P|CodY|	protein acetyltransferase
BSU29700	acuB	acuABC	sigA|	78|	CcpA|CodY|	207|199|	-1|nan|	D-fructose-1,6-bisphosphate /Glucose-6-Phosphate| GTP /isoleucine /valine|	9/10|15/16/17|	1/1|1/1/1|	TF+PP+M|TF+M|	CcpA+Hpr15P|CodY|	component of the acetoin degradation regulation pathway
BSU29710	acuC	acuABC	sigA|	78|	CcpA|CodY|	207|199|	-1|nan|	D-fructose-1,6-bisphosphate /Glucose-6-Phosphate| GTP /isoleucine /valine|	9/10|15/16/17|	1/1|1/1/1|	TF+PP+M|TF+M|	CcpA+Hpr15P|CodY|	protein deacetylase
BSU01810	adaA	adaAB	sigA|	78|	AdaA|	234|	1|	stress: methylating|	1000|	1|	TF+S|	AdaA|	methylphosphotriester-DNA alkyltransferase and transcriptional regulator (AraC/XylS family)
BSU01820	adaB	adaAB	sigA|	78|	AdaA|	234|	1|	stress: methylating|	1000|	1|	TF+S|	AdaA|	O6-methylguanine-DNA methyltransferase
BSU02850	adcA	ycdHI-yceA	sigA|	78|	Zur|	1|	-1|	Zn|	1040|	1|	TF+M|	Zur|	Zn(II)-binding lipoprotein
BSU02870	adcB	ycdHI-yceA	sigA|	78|	Zur|	1|	-1|	Zn|	1040|	1|	TF+M|	Zur|	high affinity Zn(II) ABC transporter (permease)
BSU02860	adcC	ycdHI-yceA	sigA|	78|	Zur|	1|	-1|	Zn|	1040|	1|	TF+M|	Zur|	Zn(II) transporter (ATP-binding protein)
BSU10630	addA	addBA	sigA|	78|	ComK|	197|	1|	@|	nan|	nan|	TF|	ComK (and ComS)|	ATP-dependent deoxyribonuclease (subunit A)
BSU10620	addB	addBA	sigA|	78|	ComK|	197|	1|	@|	nan|	nan|	TF|	ComK (and ComS)|	ATP-dependent deoxyribonuclease (subunit B)
BSU14520	adeC	ade			CodY|	199|	nan|	GTP /isoleucine /valine|	15/16/17|	1/1/1|	TF+M|	CodY|	adenine deaminase
BSU27010	adhA	adhA			AdhR|	232|	1|	stress: carbonyl electrophiles|	1041|	1|	TF+S|	AdhR|	putative dehydrogenase
BSU26970	adhB	yraGF-adhB-yraED	sigG|	73|									putative oxidoreductase
BSU01370	adk	Op124			stringent response|	53|	-1|	nan|	nan|	nan|	Nan|	Nan|	adenylate kinase
BSU40090	ahpC	ahpCF	sigA|	78|	PerR|	104|	-1|	stress: hydrogen peroxide|	37|	-1|	TF+S|	PerR|	alkyl hydroperoxide reductase (small subunit)
BSU40100	ahpF	ahpCF	sigA|	78|	PerR|	104|	-1|	stress: hydrogen peroxide|	37|	-1|	TF+S|	PerR|	alkyl hydroperoxide reductase (large subunit)
BSU24250	ahrC	Op104			SR1|	54|	-1|	nan|	nan|	nan|	small regulatory RNA|	SR1|	transcriptional regulator
BSU27410	alaS	alaS			T-box-ALA|	52|	nan|	tRNAala|	93|	-1|	RNA switch|	tRNA|	alanyl-tRNA synthetase
BSU37370	albA	sboAX-albABCDEFG	sigA|	78|	Rok|ResD|AbrB|	90|94|236|	-1|1|-1|	@|menaquinone|@|	nan|57|nan|	nan|1|nan|	TF|TF-TC|TF|	Rok|ResD+ResE|AbrB|	putative antilisterial bacteriocin (subtilosin) production enzyme
BSU37380	albB	sboAX-albABCDEFG	sigA|	78|	Rok|ResD|AbrB|	90|94|236|	-1|1|-1|	@|menaquinone|@|	nan|57|nan|	nan|1|nan|	TF|TF-TC|TF|	Rok|ResD+ResE|AbrB|	putative membrane component involved in subtilosin production
BSU37390	albC	sboAX-albABCDEFG	sigA|	78|	Rok|ResD|AbrB|	90|94|236|	-1|1|-1|	@|menaquinone|@|	nan|57|nan|	nan|1|nan|	TF|TF-TC|TF|	Rok|ResD+ResE|AbrB|	putative transporter involved in subtilosin production
BSU37400	albD	sboAX-albABCDEFG	sigA|	78|	Rok|ResD|AbrB|	90|94|236|	-1|1|-1|	@|menaquinone|@|	nan|57|nan|	nan|1|nan|	TF|TF-TC|TF|	Rok|ResD+ResE|AbrB|	putative integral inner membrane protein involved in subtilosin production and immunity
BSU37410	albE	sboAX-albABCDEFG	sigA|	78|	Rok|ResD|AbrB|	90|94|236|	-1|1|-1|	@|menaquinone|@|	nan|57|nan|	nan|1|nan|	TF|TF-TC|TF|	Rok|ResD+ResE|AbrB|	putative hydrolase involved in subtilosin production
BSU37420	albF	sboAX-albABCDEFG	sigA|	78|	Rok|ResD|AbrB|	90|94|236|	-1|1|-1|	@|menaquinone|@|	nan|57|nan|	nan|1|nan|	TF|TF-TC|TF|	Rok|ResD+ResE|AbrB|	putative peptidase involved in subtilosin production
BSU37430	albG	sboAX-albABCDEFG	sigA|	78|	Rok|ResD|AbrB|	90|94|236|	-1|1|-1|	@|menaquinone|@|	nan|57|nan|	nan|1|nan|	TF|TF-TC|TF|	Rok|ResD+ResE|AbrB|	putative integral inner membrane protein involved in subtilosin production and immunity
BSU31930	ald	ald	sigA|	78|	AdeR|	233|	1|	alanine|	51|	1|	TF-M|	AdeR|	L-alanine dehydrogenase
BSU39860	aldX	aldX											putative aldehyde dehydrogenase
BSU38830	aldY	aldY	sigB|	77|									putative aldehyde dehydrogenase
BSU01800	alkA	alkA	sigA|sigE|	78|75|	AdaA|	234|	1|	stress: methylating|	1000|	1|	TF+S|	AdaA|	DNA-3-methyladenine glycosylase
BSU04640	alrA	alr											D-alanine racemase
BSU17640	alrB	yncD	sigE|	75|									alanine racemase
BSU36000	alsD	alsSD	sigA|	78|	stringent response|Rex|AlsR|ArfM|	53|93|230|227|	1|-1|1|1|	nan|NADH/NAD|acetate|@|	nan|45/46|3|nan|	nan|1/1|1|nan|	Nan|TF+M|TF+M|TF|	Nan|Rex|AlsR|ArfM|	alpha-acetolactate decarboxylase
BSU36020	alsR	AlsR			AlsR|	230|	nan|	acetate|	3|	1|	TF+M|	AlsR|	transcriptional regulator (LysR family)
BSU36010	alsS	alsSD	sigA|	78|	stringent response|Rex|AlsR|CcpA|ArfM|	53|93|230|207|227|	1|-1|1|1|1|	nan|NADH/NAD|acetate|D-fructose-1,6-bisphosphate /Glucose-6-Phosphate|@|	nan|45/46|3|9/10|nan|	nan|1/1|1|1/1|nan|	Nan|TF+M|TF+M|TF+PP+M|TF|	Nan|Rex|AlsR|CcpA+Hpr15P|ArfM|	alpha-acetolactate synthase
BSU18120	alsT	alsT			TnrA|	33|	-1|	glutamine|	29|	-1|	TF+P+M|	TnrA+glnA|	amino acid carrier protein
BSU03010	amhX	amhX	sigA|	78|	CodY|	199|	nan|	GTP /isoleucine /valine|	15/16/17|	1/1/1|	TF+M|	CodY|	amidohydrolase
BSU14450	ampS												aminopeptidase
BSU36510	amtB	nrgAB	sigA|	78|	TnrA|	33|	1|	glutamine|	29|	-1|	TF+P+M|	TnrA+glnA|	ammonium transporter
BSU30290	amyC				CcpA|*MsmR*|	207|270|	-1|nan|	D-fructose-1,6-bisphosphate /Glucose-6-Phosphate|unk|	9/10|-1|	1/1|-1|	TF+PP+M|silico-TF+M|	CcpA+Hpr15P|MsmR|	maltose and multiple sugars ABC transporter (permease)
BSU30280	amyD				CcpA|*MsmR*|	207|270|	-1|nan|	D-fructose-1,6-bisphosphate /Glucose-6-Phosphate|unk|	9/10|-1|	1/1|-1|	TF+PP+M|silico-TF+M|	CcpA+Hpr15P|MsmR|	carbohydrate ABC transporter (permease)
BSU03040	amyE	amyE	sigA|	78|	CcpA|AbrB|DegU|	207|236|185|	-1|1|1|	D-fructose-1,6-bisphosphate /Glucose-6-Phosphate|@|unk|	9/10|nan|-1|	1/1|nan|-1|	TF+PP+M|TF|TF-TC|	CcpA+Hpr15P|AbrB|DegS+DegU|	alpha-amylase
BSU29930	amyX												pullulanase
BSU23580	ansA	ansAB	sigA|	78|	AnsR|	229|	-1|	asparagine|	4|	-1|	TF+M|	AnsR|	exported L-asparaginase
BSU23570	ansB	ansAB	sigA|	78|	AnsR|	229|	-1|	asparagine|	4|	-1|	TF+M|	AnsR|	L-aspartase (aspartate ammonia lyase)
BSU23590	ansR	ansR			AnsR|	229|	-1|	asparagine|	4|	-1|	TF+M|	AnsR|	transcriptional regulator of ansAB (Xre family)
BSU02690	ansZ	yccC	sigA|	78|	TnrA|CodY|	33|199|	1|-1|	glutamine| GTP /isoleucine /valine|	29|15/16/17|	-1|1/1/1|	TF+P+M|TF+M|	TnrA+glnA|CodY|	L-asparaginase (putative lipoprotein)
BSU25220	antE	antE	sigA|	78|	AbrB|	236|	-1|	@|	nan|	nan|	TF|	AbrB|	hypothetical protein
BSU11381	appA				scoC|CodY|TnrA|	81|199|33|	-1|-1|nan|	@| GTP /isoleucine /valine|glutamine|	nan|15/16/17|29|	nan|1/1/1|-1|	TF|TF+M|TF+P+M|	scoC|CodY|TnrA+glnA|	oligopeptide ABC transporter (oligopeptide-binding lipoprotein), N-terminal part of AppA
BSU11382	appA	appDFABC			scoC|CodY|TnrA|	81|199|33|	-1|-1|nan|	@| GTP /isoleucine /valine|glutamine|	nan|15/16/17|29|	nan|1/1/1|-1|	TF|TF+M|TF+P+M|	scoC|CodY|TnrA+glnA|	oligopeptide ABC transporter (oligopeptide-binding lipoprotein), C-terminal part of AppA
BSU11390	appB	appDFABC			scoC|CodY|TnrA|	81|199|33|	-1|-1|nan|	@| GTP /isoleucine /valine|glutamine|	nan|15/16/17|29|	nan|1/1/1|-1|	TF|TF+M|TF+P+M|	scoC|CodY|TnrA+glnA|	oligopeptide ABC transporter (permease)
BSU11400	appC	appDFABC			scoC|CodY|TnrA|	81|199|33|	-1|-1|nan|	@| GTP /isoleucine /valine|glutamine|	nan|15/16/17|29|	nan|1/1/1|-1|	TF|TF+M|TF+P+M|	scoC|CodY|TnrA+glnA|	oligopeptide ABC transporter (permease)
BSU11360	appD	appDFABC			scoC|CodY|TnrA|	81|199|33|	-1|-1|nan|	@| GTP /isoleucine /valine|glutamine|	nan|15/16/17|29|	nan|1/1/1|-1|	TF|TF+M|TF+P+M|	scoC|CodY|TnrA+glnA|	oligopeptide ABC transporter (ATP-binding protein)
BSU11370	appF	appDFABC			scoC|CodY|TnrA|	81|199|33|	-1|-1|nan|	@| GTP /isoleucine /valine|glutamine|	nan|15/16/17|29|	nan|1/1/1|-1|	TF|TF+M|TF+P+M|	scoC|CodY|TnrA+glnA|	oligopeptide ABC transporter (ATP-binding protein)
BSU10300	aprE	aprE	sigA|	78|	SinR|scoC|AbrB|DegU|	62|81|236|185|	-1|-1|-1|1|	nan|@|@|unk|	nan|nan|nan|-1|	nan|nan|nan|-1|	TF|TF|TF|TF-TC|	SinR|scoC|AbrB|DegS+DegU|	serine alkaline protease (subtilisin E)
BSU17260	aprX	aprX	sigA|sigK|	78|70|	LexA|	134|	-1|	DNA damage|	10050|	1|	TF-proteolyse|	LexA + RecA|	alkaline serine protease
BSU27610	apt	Op120											adenine phosphoribosyltransferase
BSU28800	araA	araABDLMNPQ-abfA	sigA|	78|	CcpA|AraR|	207|228|	-1|-1|	D-fructose-1,6-bisphosphate /Glucose-6-Phosphate|arabinose|	9/10|7|	1/1|-1|	TF+PP+M|TF+M|	CcpA+Hpr15P|AraR|	L-arabinose isomerase
BSU28790	araB	araABDLMNPQ-abfA	sigA|	78|	CcpA|AraR|	207|228|	-1|-1|	D-fructose-1,6-bisphosphate /Glucose-6-Phosphate|arabinose|	9/10|7|	1/1|-1|	TF+PP+M|TF+M|	CcpA+Hpr15P|AraR|	L-ribulokinase
BSU28780	araD	araABDLMNPQ-abfA	sigA|	78|	CcpA|AraR|	207|228|	-1|-1|	D-fructose-1,6-bisphosphate /Glucose-6-Phosphate|arabinose|	9/10|7|	1/1|-1|	TF+PP+M|TF+M|	CcpA+Hpr15P|AraR|	L-ribulose-5-phosphate 4-epimerase
BSU33960	araE	araE	sigA|	78|	CcpA|AraR|	207|228|	-1|-1|	D-fructose-1,6-bisphosphate /Glucose-6-Phosphate|arabinose|	9/10|7|	1/1|-1|	TF+PP+M|TF+M|	CcpA+Hpr15P|AraR|	arabinose-related compounds permease
BSU28770	araL	araABDLMNPQ-abfA	sigA|	78|	CcpA|AraR|	207|228|	-1|-1|	D-fructose-1,6-bisphosphate /Glucose-6-Phosphate|arabinose|	9/10|7|	1/1|-1|	TF+PP+M|TF+M|	CcpA+Hpr15P|AraR|	putative phosphatase
BSU28760	araM	araABDLMNPQ-abfA	sigA|	78|	CcpA|AraR|	207|228|	-1|-1|	D-fructose-1,6-bisphosphate /Glucose-6-Phosphate|arabinose|	9/10|7|	1/1|-1|	TF+PP+M|TF+M|	CcpA+Hpr15P|AraR|	putative metabolite-phosphate dehydrogenase
BSU28750	araN	araABDLMNPQ-abfA	sigA|	78|	CcpA|AraR|	207|228|	-1|-1|	D-fructose-1,6-bisphosphate /Glucose-6-Phosphate|arabinose|	9/10|7|	1/1|-1|	TF+PP+M|TF+M|	CcpA+Hpr15P|AraR|	sugar-binding lipoprotein
BSU28740	araP	araABDLMNPQ-abfA	sigA|	78|	CcpA|AraR|	207|228|	-1|-1|	D-fructose-1,6-bisphosphate /Glucose-6-Phosphate|arabinose|	9/10|7|	1/1|-1|	TF+PP+M|TF+M|	CcpA+Hpr15P|AraR|	arabinose/arabinan permease
BSU28730	araQ	araABDLMNPQ-abfA	sigA|	78|	CcpA|AraR|	207|228|	-1|-1|	D-fructose-1,6-bisphosphate /Glucose-6-Phosphate|arabinose|	9/10|7|	1/1|-1|	TF+PP+M|TF+M|	CcpA+Hpr15P|AraR|	arabinose/arabinan permease
BSU33970	araR	araR	sigA|	78|	AraR|CcpA|	228|207|	-1|nan|	arabinose|D-fructose-1,6-bisphosphate /Glucose-6-Phosphate|	7|9/10|	-1|1/1|	TF+M|TF+PP+M|	AraR|CcpA+Hpr15P|	transcriptional repressor of the ara regulon (LacI family)
BSU37290	arfM	arfM	sigA|	78|	Fnr|ArfM|	175|227|	1|-1|	di-oxygen|@|	8|nan|	-1|nan|	TF+M|TF|	Fnr|ArfM|	transcriptional regulator
BSU11210	argB	argCJBD-carAB-argF	sigA|	78|	AhrC|AbrB|TnrA|	231|236|33|	-1|1|nan|	arginine|@|glutamine|	2|nan|29|	1|nan|-1|	TF+M|TF|TF+P+M|	AhrC + translation condition: NOT(SR1) AND Hfq|AbrB|TnrA+glnA|	N-acetylglutamate 5-phosphotransferase (acetylglutamate kinase)
BSU11190	argC	argCJBD-carAB-argF	sigA|	78|	AhrC|AbrB|TnrA|	231|236|33|	-1|1|nan|	arginine|@|glutamine|	2|nan|29|	1|nan|-1|	TF+M|TF|TF+P+M|	AhrC + translation condition: NOT(SR1) AND Hfq|AbrB|TnrA+glnA|	N-acetylglutamate gamma-semialdehyde dehydrogenase
BSU11220	argD	argCJBD-carAB-argF	sigA|	78|	AhrC|AbrB|TnrA|	231|236|33|	-1|1|nan|	arginine|@|glutamine|	2|nan|29|	1|nan|-1|	TF+M|TF|TF+P+M|	AhrC + translation condition: NOT(SR1) AND Hfq|AbrB|TnrA+glnA|	N-acetylornithine aminotransferase
BSU11250	argF	argCJBD-carAB-argF	sigA|	78|	AhrC|AbrB|TnrA|	231|236|33|	-1|1|nan|	arginine|@|glutamine|	2|nan|29|	1|nan|-1|	TF+M|TF|TF+P+M|	AhrC + translation condition: NOT(SR1) AND Hfq|AbrB|TnrA+glnA|	ornithine carbamoyltransferase
BSU29450	argG	Op102			AhrC|	231|	-1|	arginine|	2|	1|	TF+M|	AhrC + translation condition: NOT(SR1) AND Hfq|	argininosuccinate synthase
BSU29440	argH	Op102			AhrC|	231|	-1|	arginine|	2|	1|	TF+M|	AhrC + translation condition: NOT(SR1) AND Hfq|	argininosuccinate lyase
BSU40320	argI	rocDEF	sigL|	69|	Spo0A|RocR|CodY|AhrC|	58|91|199|231|	-1|1|-1|1|	nan|ornithine/citruline| GTP /isoleucine /valine|arginine|	nan|47/48|15/16/17|2|	nan|1/1|1/1/1|1|	TF+PP|TF+M|TF+M|TF+M|	Spo0A+Spo0B/kinC|RocR|CodY|AhrC + translation condition: NOT(SR1) AND Hfq|	arginase
BSU11200	argJ	argCJBD-carAB-argF	sigA|	78|	AhrC|AbrB|TnrA|	231|236|33|	-1|1|nan|	arginine|@|glutamine|	2|nan|29|	1|nan|-1|	TF+M|TF|TF+P+M|	AhrC + translation condition: NOT(SR1) AND Hfq|AbrB|TnrA+glnA|	ornithine acetyltransferase, amino-acid acetyltransferase
BSU37330	argS	Op103			T-box-ARG|	51|	1|	tRNAarg|	92|	-1|	RNA switch|	tRNA|	arginyl-tRNA synthetase
BSU29750	aroA	aroA											3-deoxy-D-arabino-heptulosonate 7-phosphate synthase, chorismate mutase-isozyme 3
BSU22700	aroB	Op94											3-dehydroquinate synthase
BSU23080	aroC	aroC											3-dehydroquinate dehydratase
BSU25660	aroD	Op96											shikimate 5-dehydrogenase
BSU22600	aroE	trpEDCFBA-hisC-tyrA-aroE	sigA|	78|	TRAP|	30|	-1|	tryptophan|	55|	1|	RNA-BAP|	MtrB|	3-phosphoshikimate 1-carboxyvinyltransferase (5-enolpyruvoylshikimate-3-phosphate synthase)
BSU22710	aroF	Op94											chorismate synthase
BSU22690	aroH	Op94											chorismate mutase
BSU03150	aroK	aroK											shikimate kinase
BSU25790	arsB	arsR-yqcK-arsBC	sigF|sigA|	74|78|	ArsR|	226|	-1|	stress: As/Cd/Ag|	1001|	-1|	TF+M|	ArsR|	arsenite efflux transporter
BSU25780	arsC	arsR-yqcK-arsBC	sigF|sigA|	74|78|	ArsR|	226|	-1|	stress: As/Cd/Ag|	1001|	-1|	TF+M|	ArsR|	thioredoxin-coupled arsenate reductase
BSU25810	arsR	arsR-yqcK-arsBC	sigF|sigA|	74|78|	ArsR|	226|	-1|	stress: As/Cd/Ag|	1001|	-1|	TF+M|	ArsR|	transcriptional regulator (ArsR family)
BSU23980	artP				AhrC|	231|	nan|	arginine|	2|	1|	TF+M|	AhrC + translation condition: NOT(SR1) AND Hfq|	High affinity arginine ABC transporter binding lipoprotein
BSU23970	artQ				AhrC|	231|	nan|	arginine|	2|	1|	TF+M|	AhrC + translation condition: NOT(SR1) AND Hfq|	High affinity arginine ABC transporter (permease)
BSU23960	artR				AhrC|	231|	nan|	arginine|	2|	1|	TF+M|	AhrC + translation condition: NOT(SR1) AND Hfq|	High affinity arginine ABC transporter (ATP-binding protein)
BSU16750	asd	spoVFAB-asd-dapG-dapA	sigK|sigA|	70|78|									aspartate-semialdehyde dehydrogenase
BSU05330	aseR				AseR|CzrA|	222|187|	-1|nan|	stress: As|stress: Cu/ Zn/Ni/Mn/Mo|	1001|1002|	1|-1|	TF+M|TF+M|	AseR|CsrA|	transcriptional regulator (metals sensing ArsR-SmtB repressors family)
BSU39900	aslA	yxbBA-yxnB-asnH-yxaM			CodY|AbrB|	199|236|	-1|-1|	GTP /isoleucine /valine|@|	15/16/17|nan|	1/1/1|nan|	TF+M|TF|	CodY|AbrB|	D-Aspartate ligase
BSU30540	asnB	Op52											asparagine synthetase
BSU39920	asnH	yxbBA-yxnB-asnH-yxaM			CodY|AbrB|	199|236|	-1|-1|	GTP /isoleucine /valine|@|	15/16/17|nan|	1/1/1|nan|	TF+M|TF|	CodY|AbrB|	asparagine synthetase (glutamine-hydrolyzing)
BSU10790	asnO	asnO	sigE|sigK|	75|70|	SpoIIID|	57|	1|	nan|	nan|	nan|	TF|	SpoIIID|	asparagine synthetase
BSU22360	asnS	asnS	sigA|	78|									asparaginyl-tRNA synthetase
BSU22370	aspB	aspB											putative aspartate aminotransferase
BSU27550	aspS	Op55			T-box-HIS|T-box-ASP|	46|50|	1|1|	tRNAhis|tRNAasp|	85|86|	-1|-1|	RNA switch|RNA switch|	tRNA|tRNA|	aspartyl-tRNA synthetase
BSU36830	atpA	Op32			stringent response|	53|	-1|	nan|	nan|	nan|	Nan|	Nan|	ATP synthase (subunit alpha, component F1)
BSU36870	atpB	Op32			stringent response|	53|	-1|	nan|	nan|	nan|	Nan|	Nan|	ATP synthase (subunit a, component F0)
BSU36800	atpC	Op32			stringent response|	53|	-1|	nan|	nan|	nan|	Nan|	Nan|	ATP synthase (subunit epsilon, F1 subunit)
BSU36810	atpD	Op32			stringent response|	53|	-1|	nan|	nan|	nan|	Nan|	Nan|	ATP synthase (subunit beta, component F1)
BSU36860	atpE	Op32			stringent response|	53|	-1|	nan|	nan|	nan|	Nan|	Nan|	ATP synthase (subunit c, component F0)
BSU36850	atpF	Op32			stringent response|	53|	-1|	nan|	nan|	nan|	Nan|	Nan|	ATP synthase (subunit b, component F0)
BSU36820	atpG	Op32			stringent response|	53|	-1|	nan|	nan|	nan|	Nan|	Nan|	ATP synthase (subunit gamma, component F1)
BSU36840	atpH	Op32			stringent response|	53|	-1|	nan|	nan|	nan|	Nan|	Nan|	ATP synthase (subunit delta, component F1)
BSU36880	atpI	Op32			stringent response|	53|	-1|	nan|	nan|	nan|	Nan|	Nan|	ATP synthase (subunit i)
BSU26720	azlB	azlBCD-brnQ-yrdK			AzlB|	219|	-1|	stress: 4-azaleucine|	1042|	-1|	TF+unk|	AzlB|	transcriptional regulator (Lrp/AsnC family)
BSU26710	azlC	azlBCD-brnQ-yrdK			AzlB|	219|	-1|	stress: 4-azaleucine|	1042|	-1|	TF+unk|	AzlB|	branched-chain amino acid transporter
BSU26700	azlD	azlBCD-brnQ-yrdK			AzlB|	219|	-1|	stress: 4-azaleucine|	1042|	-1|	TF+unk|	AzlB|	branched-chain amino acid transporter
BSU37740	bacA		sigH|	72|	scoC|CodY|AbrB|	81|199|236|	-1|-1|-1|	@| GTP /isoleucine /valine|@|	nan|15/16/17|nan|	nan|1/1/1|nan|	TF|TF+M|TF|	scoC|CodY|AbrB|	bacilysin biosynthesis protein, dehydratase
BSU37730	bacB		sigH|	72|	scoC|CodY|AbrB|	81|199|236|	-1|-1|-1|	@| GTP /isoleucine /valine|@|	nan|15/16/17|nan|	nan|1/1/1|nan|	TF|TF+M|TF|	scoC|CodY|AbrB|	isomerase component of bacilysin synthetase
BSU37720	bacC		sigH|	72|	scoC|CodY|AbrB|	81|199|236|	-1|-1|-1|	@| GTP /isoleucine /valine|@|	nan|15/16/17|nan|	nan|1/1/1|nan|	TF|TF+M|TF|	scoC|CodY|AbrB|	bacilysin biosynthesis oxidoreductase
BSU37710	bacD		sigH|	72|	scoC|CodY|AbrB|	81|199|236|	-1|-1|-1|	@| GTP /isoleucine /valine|@|	nan|15/16/17|nan|	nan|1/1/1|nan|	TF|TF+M|TF|	scoC|CodY|AbrB|	alanine-anticapsin ligase
BSU37700	bacE		sigH|	72|	scoC|CodY|AbrB|	81|199|236|	-1|-1|-1|	@| GTP /isoleucine /valine|@|	nan|15/16/17|nan|	nan|1/1/1|nan|	TF|TF+M|TF|	scoC|CodY|AbrB|	efflux protein for bacilysin excretion, self-protection against bacilysin
BSU37690	bacF		sigH|	72|	scoC|CodY|AbrB|	81|199|236|	-1|-1|-1|	@| GTP /isoleucine /valine|@|	nan|15/16/17|nan|	nan|1/1/1|nan|	TF|TF+M|TF|	scoC|CodY|AbrB|	aspartate aminotransferase involved in bacilysin synthesis
BSU24080	bcd	ptb-bcd-buk-lpdV-bkdAABB	sigL|	69|	CodY|BkdR|TnrA|	199|216|33|	-1|1|-1|	GTP /isoleucine /valine|isoleucine /valine|glutamine|	15/16/17|16/17|29|	1/1/1|1/1|-1|	TF+M|TF+M|TF+P+M|	CodY|bkdr|TnrA+glnA|	branched-chain amino acid dehydrogenase
BSU30380	bceA				BceR|	218|	1|	stress: bacitracin|	1043|	1|	TF-TC|	BceR+BceS|	bacitracin ABC efflux transporter (ATP-binding protein)
BSU30370	bceB				BceR|	218|	1|	stress: bacitracin|	1043|	1|	TF-TC|	BceR+BceS|	ABC transporter (permease)
BSU30400	bceR												two-component response regulator controlling resistance to antibiotics affecting the envelope [YtsB]
BSU30390	bceS												two-component sensor histidine kinase controlling resistance to antibiotics affecting the envelope [YtsA]
BSU36530	bcrC	ywoA	sigX|sigW|sigM|sigI|	65|66|68|71|									undecaprenyl pyrophosphate phosphatase
BSU22050	bcsA		sigG|	73|									terpene family molecule synthase
BSU21460	bdbA	sunT-bdbA-yolJ-bdbB			YvrHb|Rok|AbrB|Abh|	5|90|236|238|	1|-1|-1|1|	unk|@|@|@|	-1|nan|nan|nan|	nan|nan|nan|nan|	TF-TC|TF|TF|TF|	YrrHb+YvrG|Rok|AbrB|Abh|	bacteriophage SPbeta thiol-disulfide oxidoreductase
BSU21440	bdbB	sunT-bdbA-yolJ-bdbB			YvrHb|Rok|AbrB|Abh|	5|90|236|238|	1|-1|-1|1|	unk|@|@|@|	-1|nan|nan|nan|	nan|nan|nan|nan|	TF-TC|TF|TF|TF|	YrrHb+YvrG|Rok|AbrB|Abh|	bacteriophage SPbeta thiol-disulfide oxidoreductase
BSU33470	bdbC	bdbDC	sigE|	75|	ComK|	197|	1|	@|	nan|	nan|	TF|	ComK (and ComS)|	thiol-disulfide oxidoreductase
BSU33480	bdbD	bdbDC	sigE|	75|	ComK|	197|	1|	@|	nan|	nan|	TF|	ComK (and ComS)|	thiol-disulfide oxidoreductase
BSU06240	bdhA	ydjL			AbrB|	236|	-1|	@|	nan|	nan|	TF|	AbrB|	acetoin reductase/2,3-butanediol dehydrogenase
BSU32010	besA	yuiI			Fur|AbrB|	170|236|	-1|-1|	Fe|@|	27|nan|	1|nan|	TF+M|TF|	Fur|AbrB|	bacillibactin trilactone hydrolase
BSU40110	bglA	Op162			*YydK*|	239|	nan|	beta-glucoside-6-phosphate|	100|	-1|	silico-TF+M|	yydK|	aryl-6-phospho-beta-glucosidase
BSU03410	bglC	bglC	sigA|	78|	*BglZ*|	277|	nan|	beta-glucoside|	101|	-1|	silico-TF+M|	BglZ|	aryl-phospho-beta-d-glucosidase
BSU39260	bglH	bglPH-yxiE	sigA|	78|	LicT|CcpA|	131|207|	1|-1|	salicin/ arbutin|D-fructose-1,6-bisphosphate /Glucose-6-Phosphate|	1017/1045|9/10|	1/1|1/1|	P-AT+PTS|TF+PP+M|	hpr+licT+bglP|CcpA+Hpr15P|	aryl-phospho-beta-d-glucosidase
BSU39270	bglP	bglPH-yxiE	sigA|	78|	LicT|CcpA|	131|207|	1|-1|	salicin/ arbutin|D-fructose-1,6-bisphosphate /Glucose-6-Phosphate|	1017/1045|9/10|	1/1|1/1|	P-AT+PTS|TF+PP+M|	hpr+licT+bglP|CcpA+Hpr15P|	phosphotransferase system (PTS) beta-glucoside-specific enzyme IIBCA component
BSU39070	bglS	licT-bglS	sigA|	78|	LicT|CcpA|DegU|	131|207|185|	1|-1|1|	salicin/ arbutin|D-fructose-1,6-bisphosphate /Glucose-6-Phosphate|unk|	1017/1045|9/10|-1|	1/1|1/1|-1|	P-AT+PTS|TF+PP+M|TF-TC|	hpr+licT+bglP|CcpA+Hpr15P|DegS+DegU|	endo-beta-1,3-1,4 glucanase
BSU21420	bhlA												bacteriophage SPbeta holin-like protein
BSU21430	bhlB												holin-like bacteriophage SPbeta protein
BSU30200	bioB	bioWAFDBI-ytbQ			BirA|	217|	-1|	biotin|	59|	1|	TF+P+M|	BirA+AccB|	biotin synthase
BSU30210	bioD	bioWAFDBI-ytbQ			BirA|	217|	-1|	biotin|	59|	1|	TF+P+M|	BirA+AccB|	dethiobiotin synthetase
BSU30220	bioF	bioWAFDBI-ytbQ			BirA|	217|	-1|	biotin|	59|	1|	TF+P+M|	BirA+AccB|	8-amino-7-oxononanoate synthase
BSU30190	bioI	bioWAFDBI-ytbQ			BirA|	217|	-1|	biotin|	59|	1|	TF+P+M|	BirA+AccB|	cytochrome P450 for pimelic acid formation for biotin biosynthesis
BSU30230	bioK	bioWAFDBI-ytbQ			BirA|	217|	-1|	biotin|	59|	1|	TF+P+M|	BirA+AccB|	lysine-8-amino-7-oxononanoate aminotransferase
BSU30240	bioW	bioWAFDBI-ytbQ			BirA|	217|	-1|	biotin|	59|	1|	TF+P+M|	BirA+AccB|	6-carboxyhexanoate-CoA ligase (pimeloyl-CoA synthase)
BSU10370	bioY												biotin transporter
BSU32030	bioYB				BirA|	217|	nan|	biotin|	59|	1|	TF+P+M|	BirA+AccB|	putative biotin transporter
BSU14770	bipA				stringent response|	53|	-1|	nan|	nan|	nan|	Nan|	Nan|	GTPase
BSU22440	birA												biotin acetyl-CoA-carboxylase ligase and biotin regulon repressor
BSU24050	bkdAA	ptb-bcd-buk-lpdV-bkdAABB	sigL|	69|	CodY|BkdR|TnrA|	199|216|33|	-1|1|-1|	GTP /isoleucine /valine|isoleucine /valine|glutamine|	15/16/17|16/17|29|	1/1/1|1/1|-1|	TF+M|TF+M|TF+P+M|	CodY|bkdr|TnrA+glnA|	branched-chain alpha-keto acid dehydrogenase E1 subunit
BSU24040	bkdAB	ptb-bcd-buk-lpdV-bkdAABB	sigL|	69|	CodY|BkdR|TnrA|	199|216|33|	-1|1|-1|	GTP /isoleucine /valine|isoleucine /valine|glutamine|	15/16/17|16/17|29|	1/1/1|1/1|-1|	TF+M|TF+M|TF+P+M|	CodY|bkdr|TnrA+glnA|	branched-chain alpha-keto acid dehydrogenase E1 subunit
BSU24030	bkdB	ptb-bcd-buk-lpdV-bkdAABB	sigL|	69|	CodY|BkdR|TnrA|	199|216|33|	-1|1|-1|	GTP /isoleucine /valine|isoleucine /valine|glutamine|	15/16/17|16/17|29|	1/1/1|1/1|-1|	TF+M|TF+M|TF+P+M|	CodY|bkdr|TnrA+glnA|	branched-chain alpha-keto acid dehydrogenase E2 subunit (lipoamide acyltransferase)
BSU24100	bkdR	Op191			CodY|BkdR|	199|216|	-1|nan|	GTP /isoleucine /valine|isoleucine /valine|	15/16/17|16/17|	1/1/1|1/1|	TF+M|TF+M|	CodY|bkdr|	transcriptional regulator
BSU26590	blt	blt-bltD	sigA|	78|	Mta|BltR|	118|215|	1|1|	unk|Unk|	nan|-1|	nan|1|	TF+M|TF+M|	Mta|BltR|	efflux transporter
BSU26600	bltD	blt-bltD	sigA|	78|	Mta|BltR|	118|215|	1|1|	unk|Unk|	nan|-1|	nan|1|	TF+M|TF+M|	Mta|BltR|	spermine/spermidine acetyltransferase
BSU26580	bltR												transcriptional regulator
BSU21410	blyA												bacteriophage SPbeta N-acetylmuramoyl-L-alanine amidase
BSU24010	bmr	bmrU-bmr-bmrR	sigB|sigA|	77|78|	Mta|BmrR|	118|214|	1|1|	unk|stress: rhodamine 6G/tetraphenylphosphonium|	nan|1044|	nan|1|	TF+M|TF+M|	Mta|BmrR|	multidrug-efflux transporter
BSU34820	bmrA												efflux transporter (ATP-binding and permease protein)
BSU24020	bmrR	bmrU-bmr-bmrR	sigB|sigA|	77|78|	Mta|BmrR|	118|214|	1|1|	unk|stress: rhodamine 6G/tetraphenylphosphonium|	nan|1044|	nan|1|	TF+M|TF+M|	Mta|BmrR|	transcriptional regulator (MerR family)
BSU24000	bmrU	bmrU-bmr-bmrR	sigB|sigA|	77|78|	Mta|BmrR|	118|214|	1|1|	unk|stress: rhodamine 6G/tetraphenylphosphonium|	nan|1044|	nan|1|	TF+M|TF+M|	Mta|BmrR|	putative diacylglycerol kinase
BSU00230	bofA	bofA	sigE|	75|	SpoIIID|	57|	-1|	nan|	nan|	nan|	TF|	SpoIIID|	inhibitor of the pro-sigma(K) processing machinery
BSU27750	bofC	csbX-bofC	sigG|sigF|sigB|	73|74|77|	SpoVT|	56|	-1|	nan|	nan|	nan|	TF|	SpoVT|	Bypass of forespore C, intercompartmental signaling factor
BSU15300	bpr				DegU|	185|	1|	unk|	-1|	-1|	TF-TC|	DegS+DegU|	bacillopeptidase F
BSU29600	braB				CodY|	199|	nan|	GTP /isoleucine /valine|	15/16/17|	1/1/1|	TF+M|	CodY|	branched-chain amino acid-Na+ symporter
BSU26690	brnQ	azlBCD-brnQ-yrdK			AzlB|	219|	-1|	stress: 4-azaleucine|	1042|	-1|	TF+unk|	AzlB|	low-affinity branched-chain amino acid transporter
BSU21900	bsaA		sigH|	72|									putative peroxidase
BSU27170	bscR	yrhIJ	sigX|sigW|sigM|	65|66|68|	FatR|AbrB|	177|236|	-1|-1|	Unsaturated fatty acids and phytanic acid|@|	60|nan|	-1|nan|	TF+M|TF|	FatR|AbrB|	transcriptional regulator for cypB
BSU03651	bsdD				BsdA|	213|	1|	stress:salicylic acid|	1023|	1|	TF+M|	BsdA|	nonoxidative vanillate/4-hydroxybenzoate decarboxylase subunit
BSU32540	bsn	yurI			PhoP|AbrB|	103|236|	1|-1|	phosphate|@|	72|nan|	-1|nan|	TF-TC|TF|	PhoP+PhoR|AbrB|	extracellular ribonuclease
BSU24070	buk	ptb-bcd-buk-lpdV-bkdAABB	sigL|	69|	CodY|BkdR|TnrA|	199|216|33|	-1|1|-1|	GTP /isoleucine /valine|isoleucine /valine|glutamine|	15/16/17|16/17|29|	1/1/1|1/1|-1|	TF+M|TF+M|TF+P+M|	CodY|bkdr|TnrA+glnA|	branched-chain fatty-acid kinase
BSU03180	cah												S-deacylase
BSU35880	capA				DegU|TnrA|	185|33|	1|nan|	unk|glutamine|	-1|29|	-1|-1|	TF-TC|TF+P+M|	DegS+DegU|TnrA+glnA|	capsular polyglutamate synthetase
BSU11230	carA	argCJBD-carAB-argF	sigA|	78|	AhrC|AbrB|TnrA|	231|236|33|	-1|1|nan|	arginine|@|glutamine|	2|nan|29|	1|nan|-1|	TF+M|TF|TF+P+M|	AhrC + translation condition: NOT(SR1) AND Hfq|AbrB|TnrA+glnA|	arginine-specific carbamoyl-phosphate synthetase (small subunit)
BSU11240	carB	argCJBD-carAB-argF	sigA|	78|	AhrC|AbrB|TnrA|	231|236|33|	-1|1|nan|	arginine|@|glutamine|	2|nan|29|	1|nan|-1|	TF+M|TF|TF+P+M|	AhrC + translation condition: NOT(SR1) AND Hfq|AbrB|TnrA+glnA|	arginine-specific carbamoyl-phosphate synthetase (large subunit)
BSU08230	catD				YodB|CatR|	11|208|	-1|-1|	stress:diamide/quinone|stress: diamide/quinone|	1007|1007|	-1|-1|	TF+S|TF+S|	YlbO|CatR|	catechol-2,3-dioxygenase membrane subunit
BSU08240	catE				YodB|CatR|	11|208|	-1|-1|	stress:diamide/quinone|stress: diamide/quinone|	1007|1007|	-1|-1|	TF+S|TF+S|	YlbO|CatR|	catechol-2,3-dioxygenase subunit
BSU22450	cca												tRNA nucleotidyltransferase
BSU25190	cccA				CcpA|AbrB|	207|236|	-1|-1|	D-fructose-1,6-bisphosphate /Glucose-6-Phosphate|@|	9/10|nan|	1/1|nan|	TF+PP+M|TF|	CcpA+Hpr15P|AbrB|	cytochrome c550
BSU35270	cccB												cytochrome c551
BSU17930	ccdA	ccdA-yneIJ	sigA|sigH|	78|72|									cytochrome c-type biogenesis protein CcdA, thiol-disulfide oxido-reductase
BSU29740	ccpA	ccpA	sigA|	78|									transcriptional regulator (Lacl family)
BSU40870	ccpB	exoA-ccpB	sigG|	73|									transcriptional repressor of carbon supply (LacI family)
BSU14140	ccpC	ykuJK-ykzF-ykuL-ccpC	sigA|	78|	CcpC|CcpA|Spo0A|	205|207|58|	-1|-1|1|	citrate|D-fructose-1,6-bisphosphate /Glucose-6-Phosphate|nan|	11|9/10|nan|	-1|1/1|nan|	TF+ADN-M|TF+PP+M|TF+PP|	CcpC|CcpA+Hpr15P|Spo0A+Spo0B/kinC|	transcriptional repressor of citB and citZ
BSU25250	ccpN	ccpN-yqfL			YqfL|	9|	-1|	nan|	nan|	nan|	unk|	YqfL|	repressor of genes involved in gluconeogenesis
BSU25300	cdd	cdd-era	sigB|sigA|	77|78|	Spo0A|	58|	1|	nan|	nan|	nan|	TF+PP|	Spo0A+Spo0B/kinC|	cytidine/deoxycytidine deaminase
BSU31140	cdoA	yubC	sigK|	70|									cysteine dioxygenase
BSU16540	cdsA	Op224											phosphatidate cytidylyltransferase (CDP-diglyceride synthase)
BSU19780	cgeA	cgeAB	sigK|	70|	GerR|GerE|	164|165|	1|1|	@|@|	nan|nan|	nan|nan|	TF|TF|	GerR|GerE|	spore outermost layer component
BSU19790	cgeB	cgeAB	sigK|	70|	GerE|GerR|	165|164|	1|1|	@|@|	nan|nan|	nan|nan|	TF|TF|	GerE|GerR|	protein involved in maturation of the outermost layer of the spore
BSU19770	cgeC	cgeCDE	sigK|	70|	GerE|	165|	1|	@|	nan|	nan|	TF|	GerE|	protein involved in maturation of the outermost layer of the spore
BSU19760	cgeD	cgeCDE	sigK|	70|	GerE|	165|	1|	@|	nan|	nan|	TF|	GerE|	protein involved in maturation of the outermost layer of the spore
BSU19750	cgeE	cgeCDE	sigK|	70|	GerE|	165|	1|	@|	nan|	nan|	TF|	GerE|	protein involved in maturation of the outermost layer of the spore
BSU33950	cggR	cggR-gapA-pgk-tpiA-pgm-eno	sigA|	78|	CggR|	203|	-1|	D-fructose-1,6-bisphosphate|	9|	-1|	TF+M|	cggR|	transcriptional regulator of gapA
BSU16430	cheA	fla-che	sigD|sigA|	76|78|	Spo0A|CodY|	58|199|	-1|-1|	nan| GTP /isoleucine /valine|	nan|15/16/17|	nan|1/1/1|	TF+PP|TF+M|	Spo0A+Spo0B/kinC|CodY|	chemotactic two-component sensor histidine kinase
BSU16420	cheB	fla-che	sigD|sigA|	76|78|	Spo0A|CodY|	58|199|	-1|-1|	nan| GTP /isoleucine /valine|	nan|15/16/17|	nan|1/1/1|	TF+PP|TF+M|	Spo0A+Spo0B/kinC|CodY|	methyl-accepting chemotaxis proteins (MCP)-glutamate methylesterase
BSU16450	cheC	fla-che	sigD|sigA|	76|78|	Spo0A|CodY|	58|199|	-1|-1|	nan| GTP /isoleucine /valine|	nan|15/16/17|	nan|1/1/1|	TF+PP|TF+M|	Spo0A+Spo0B/kinC|CodY|	signal terminating phosphatase of CheR-mediated methylation of methyl-accepting chemotaxis proteins (MCPs)
BSU16460	cheD	fla-che	sigD|sigA|	76|78|	Spo0A|CodY|	58|199|	-1|-1|	nan| GTP /isoleucine /valine|	nan|15/16/17|	nan|1/1/1|	TF+PP|TF+M|	Spo0A+Spo0B/kinC|CodY|	sequence specific deamidase required for methylation of methyl-accepting chemotaxis proteins (MCPs) by CheR
BSU22720	cheR												methyl-accepting chemotaxis proteins (MCPs) methyltransferase
BSU14010	cheV	cheV	sigD|	76|									coupling protein and response regulator for CheA activity in response to attractants (chemotaxis)
BSU16440	cheW	fla-che	sigD|sigA|	76|78|	Spo0A|CodY|	58|199|	-1|-1|	nan| GTP /isoleucine /valine|	nan|15/16/17|	nan|1/1/1|	TF+PP|TF+M|	Spo0A+Spo0B/kinC|CodY|	modulation of CheA activity in response to attractants (chemotaxis)
BSU16330	cheY	fla-che	sigD|sigA|	76|78|	Spo0A|CodY|	58|199|	-1|-1|	nan| GTP /isoleucine /valine|	nan|15/16/17|	nan|1/1/1|	TF+PP|TF+M|	Spo0A+Spo0B/kinC|CodY|	regulator of chemotaxis and motility
BSU38320	cidA				*YwbI*|	242|	nan|	unk|	nan|	nan|	silico-TF+unk|	YwbI|	holin regulator of murein hydrolases
BSU38770	cimH	yxkJ			CcpA|	207|	-1|	D-fructose-1,6-bisphosphate /Glucose-6-Phosphate|	9/10|	1/1|	TF+PP+M|	CcpA+Hpr15P|	citrate/malate/H+ symporter
BSU16930	cinA												competence-damage inducible regulator
BSU09440	citA	citA	sigA|	78|	CitR|CodY|	201|199|	-1|nan|	unk| GTP /isoleucine /valine|	-1|15/16/17|	-1|1/1/1|	TF+M|TF+M|	CitR|CodY|	citrate synthase I
BSU18000	citB	citB	sigA|	78|	Fsra|CodY|CcpC|CcpA|TnrA|AbrB|	172|199|205|207|33|236|	-1|-1|-1|-1|1|1|	@| GTP /isoleucine /valine|citrate|D-fructose-1,6-bisphosphate /Glucose-6-Phosphate|glutamine|@|	nan|15/16/17|11|9/10|29|nan|	nan|1/1/1|-1|1/1|-1|nan|	small regulatory RNA|TF+M|TF+ADN-M|TF+PP+M|TF+P+M|TF|	Fsra ( + chaperone FbpB + FbpA)|CodY|CcpC|CcpA+Hpr15P|TnrA+glnA|AbrB|	aconitate hydratase (aconitase)
BSU39060	citH	citH	sigE|	75|	SpoIIID|CcpA|	57|207|	-1|nan|	nan|D-fructose-1,6-bisphosphate /Glucose-6-Phosphate|	nan|9/10|	nan|1/1|	TF|TF+PP+M|	SpoIIID|CcpA+Hpr15P|	secondary transporter of divalent metal ions/citrate complexes
BSU07610	citM	citM-yflN	sigA|	78|	CitT|CcpA|	200|207|	1|-1|	citrate extracellulare|D-fructose-1,6-bisphosphate /Glucose-6-Phosphate|	14|9/10|	1|1/1|	TF-TC|TF+PP+M|	CitS+CitT|CcpA+Hpr15P|	transporter of divalent metal ions/citrate complexes
BSU09430	citR	citR	sigA|	78|	CodY|CitR|	199|201|	nan|nan|	GTP /isoleucine /valine|unk|	15/16/17|-1|	1/1/1|-1|	TF+M|TF+M|	CodY|CitR|	transcriptional regulator CitR (LysR family)
BSU07580	citS				CcpA|	207|	nan|	D-fructose-1,6-bisphosphate /Glucose-6-Phosphate|	9/10|	1/1|	TF+PP+M|	CcpA+Hpr15P|	two-component sensor histidine kinase
BSU07590	citT	Op148			CcpA|	207|	nan|	D-fructose-1,6-bisphosphate /Glucose-6-Phosphate|	9/10|	1/1|	TF+PP+M|	CcpA+Hpr15P|	two-component response regulator
BSU29140	citZ	citZ-icd-mdh	sigA|	78|	CitB|CcpC|CcpA|CodY|	202|205|207|199|	nan|-1|-1|nan|	Fe|citrate|D-fructose-1,6-bisphosphate /Glucose-6-Phosphate| GTP /isoleucine /valine|	23|11|9/10|15/16/17|	-1|-1|1/1|1/1/1|	riboswitch|TF+ADN-M|TF+PP+M|TF+M|	CitB + cluster S-FE|CcpC|CcpA+Hpr15P|CodY|	citrate synthase II
BSU00860	clpC	ctsR-mcsAB-clpC-radA-yacK	sigF|sigB|sigA|	74|77|78|	CtsR|	190|	-1|	High temperature|	20000|	-1|	TF+unstability|	CtsR|	class III stress response-related ATPase, AAA+ superfamily
BSU13700	clpE	clpE	sigA|	78|	CtsR|	190|	-1|	High temperature|	20000|	-1|	TF+unstability|	CtsR|	ATP-dependent Clp protease (class III stress gene)
BSU34540	clpP	clpP	sigB|sigA|	77|78|	CtsR|	190|	-1|	High temperature|	20000|	-1|	TF+unstability|	CtsR|	ATP-dependent Clp protease proteolytic subunit
BSU16150	clpQ	codV-clpQY-codY	sigA|	78|	CodY|	199|	-1|	GTP /isoleucine /valine|	15/16/17|	1/1/1|	TF+M|	CodY|	two-component ATP-dependent protease (N-terminal serine protease)
BSU28220	clpX	clpX	sigA|	78|	CtsR|	190|	-1|	High temperature|	20000|	-1|	TF+unstability|	CtsR|	protein unfolding ATPase required for presentation of proteins to proteases
BSU16160	clpY	codV-clpQY-codY	sigA|	78|	CodY|	199|	-1|	GTP /isoleucine /valine|	15/16/17|	1/1/1|	TF+M|	CodY|	two-component ATP-dependent protease (ATPase and chaperone)
BSU36590	clsA	ywnE											cardiolipin synthase
BSU37190	clsB		sigG|sigE|	73|75|									cardiolipin synthetase
BSU22890	cmk	Op123											cytidylate kinase
BSU23760	coaA												pantothenate kinase
BSU15700	coaBC												Coenzyme A biosynthesis bifunctional protein CoaBC, phosphopantothenoylcysteine synthetase/decarboxylase
BSU15020	coaD				*RNA - ylbH*|	262|	nan|	unk|	nan|	nan|	silico-riboswitch|	@|	phosphopantetheine adenylyltransferase
BSU29060	coaE												dephosphocoenzyme A kinase
BSU00700	coaX		sigM|	68|									pantothenate kinase
BSU16140	codV	codV-clpQY-codY	sigA|	78|	CodY|	199|	-1|	GTP /isoleucine /valine|	15/16/17|	1/1/1|	TF+M|	CodY|	site-specific tyrosine recombinase for chromosome partitioning
BSU16170	codY	codV-clpQY-codY	sigA|	78|	CodY|	199|	-1|	GTP /isoleucine /valine|	15/16/17|	1/1/1|	TF+M|	CodY|	transcriptional regulator, GTP and BCAA-dependent
BSU11530	coiA												protein involved in establishment of DNA transport in competence
BSU31680	comA	comA-yuxO	sigA|	78|									two-component response regulator
BSU28070	comC	comC	sigA|	78|	ComK|	197|	1|	@|	nan|	nan|	TF|	ComK (and ComS)|	membrane protease and transmethylase
BSU25590	comEA	comEABC	sigA|	78|	ComN|ComK|	196|197|	nan|1|	@|@|	nan|nan|	nan|nan|	P-PTC|TF|	ComN|ComK (and ComS)|	membrane bound high-affinity DNA-binding receptor
BSU25580	comEB	comEABC			ComN|ComK|	196|197|	nan|1|	@|@|	nan|nan|	nan|nan|	P-PTC|TF|	ComN|ComK (and ComS)|	putative enzyme associated to DNA transport (competence)
BSU25570	comEC	comEABC	sigA|	78|	ComN|ComK|	196|197|	nan|1|	@|@|	nan|nan|	nan|nan|	P-PTC|TF|	ComN|ComK (and ComS)|	DNA channel for uptake in competent cells
BSU25600	comER		sigE|	75|									putative pyrroline-5'-carboxylate reductase
BSU35470	comFA	comFABC-yvyF-flgM-yvyG-flgKL	sigA|sigD|	78|76|	ComK|	197|	1|	@|	nan|	nan|	TF|	ComK (and ComS)|	helicase competence protein
BSU35460	comFB	comFABC-yvyF-flgM-yvyG-flgKL	sigD|sigA|	76|78|	ComK|	197|	1|	@|	nan|	nan|	TF|	ComK (and ComS)|	conserved hypothetical protein
BSU35450	comFC	comFABC-yvyF-flgM-yvyG-flgKL	sigD|sigA|	76|78|	ComK|	197|	1|	@|	nan|	nan|	TF|	ComK (and ComS)|	putative component of the DNA transport apparatus
BSU24730	comGA	comGABCDEFG-yqzE	sigA|	78|	ComK|ComZ|	197|195|	1|-1|	@|@|	nan|nan|	nan|nan|	TF|TF|	ComK (and ComS)|ComZ|	membrane associated factor for DNA competence
BSU24720	comGB	comGABCDEFG-yqzE	sigA|	78|	ComK|ComZ|	197|195|	1|-1|	@|@|	nan|nan|	nan|nan|	TF|TF|	ComK (and ComS)|ComZ|	membrane platform component of the DNA transport machinery
BSU24710	comGC	comGABCDEFG-yqzE	sigA|	78|	ComK|ComZ|	197|195|	1|-1|	@|@|	nan|nan|	nan|nan|	TF|TF|	ComK (and ComS)|ComZ|	pilin-like component of the DNA transport membrane platform
BSU24700	comGD	comGABCDEFG-yqzE	sigA|	78|	ComK|ComZ|	197|195|	1|-1|	@|@|	nan|nan|	nan|nan|	TF|TF|	ComK (and ComS)|ComZ|	membrane component of the DNA transport platform
BSU24690	comGE	comGABCDEFG-yqzE	sigA|	78|	ComK|ComZ|	197|195|	1|-1|	@|@|	nan|nan|	nan|nan|	TF|TF|	ComK (and ComS)|ComZ|	component of the DNA transport platform
BSU24680	comGF	comGABCDEFG-yqzE	sigA|	78|	ComK|ComZ|	197|195|	1|-1|	@|@|	nan|nan|	nan|nan|	TF|TF|	ComK (and ComS)|ComZ|	component of the DNA transport platform
BSU24670	comGG	comGABCDEFG-yqzE	sigA|	78|	ComK|ComZ|	197|195|	1|-1|	@|@|	nan|nan|	nan|nan|	TF|TF|	ComK (and ComS)|ComZ|	component of the DNA transport platform
BSU10420	comK	comK	sigA|	78|	Spo0A|Rok|DegU|ComK|CodY|AbrB|Med|	58|90|185|197|199|236|123|	1|-1|1|1|-1|-1|1|	nan|@|unk|@| GTP /isoleucine /valine|@|@|	nan|nan|-1|nan|15/16/17|nan|nan|	nan|nan|-1|nan|1/1/1|nan|0|	TF+PP|TF|TF-TC|TF|TF+M|TF|P|	Spo0A+Spo0B/kinC|Rok|DegS+DegU|ComK (and ComS)|CodY|AbrB|Med|	competence transcription factor (CTF)
BSU27660	comN												post-transcriptional regulator
BSU31690	comP												two-component sensor histidine kinase
BSU31710	comQ	comQX	sigA|	78|									isoprenyl transferase (pre-ComX modification)
BSU03500	comS	srfAA-srfAB-comS-srfAC-srfAD	sigA|	78|	Spx|PerR|ComA|CodY|Abh|	55|104|198|199|238|	-1|1|1|-1|-1|	stress:thiol specific oxidative stress|stress: hydrogen peroxide|ComX| GTP /isoleucine /valine|@|	1036|37|1004|15/16/17|nan|	1|-1|1|1/1/1|nan|	TF+S|TF+S|TF-TC|TF+M|TF|	Spx (chaperone ClpP-clpX)|PerR|ComP+ComA|CodY|Abh|	regulator of genetic competence
BSU31700	comX	comQX	sigA|	78|									competence pheromone precursor (pheromone peptide aa 46->55, modified)
BSU11310	comZ	med-comZ	sigA|	78|	Spo0A|	58|	-1|	nan|	nan|	nan|	TF+PP|	Spo0A+Spo0B/kinC|	putative late competence gene
BSU33500	copA				CsoR|	194|	-1|	Cu(I)|	1008|	-1|	TF+M|	Csor|	copper transporter ATPase
BSU33490	copB				CzrA|	187|	-1|	stress: Cu/ Zn/Ni/Mn/Mo|	1002|	-1|	TF+M|	CsrA|	copper(I)-transporting ATPase
BSU33510	copZ				CsoR|	194|	-1|	Cu(I)|	1008|	-1|	TF+M|	Csor|	copper insertion chaperone and transporter component
BSU06300	cotA	cotA	sigK|	70|	SpoIIID|GerE|	57|165|	-1|-1|	nan|@|	nan|nan|	nan|nan|	TF|TF|	SpoIIID|GerE|	spore copper-dependent laccase
BSU36050	cotB	cotB	sigK|sigE|	70|75|	GerR|GerE|	164|165|	1|1|	@|@|	nan|nan|	nan|nan|	TF|TF|	GerR|GerE|	spore coat protein (outer)
BSU17700	cotC	cotC	sigK|	70|	SpoIIID|GerE|	57|165|	-1|1|	nan|@|	nan|nan|	nan|nan|	TF|TF|	SpoIIID|GerE|	spore coat protein (outer)
BSU22200	cotD	cotD	sigK|	70|	SpoIIID|GerE|	57|165|	-1|1|	nan|@|	nan|nan|	nan|nan|	TF|TF|	SpoIIID|GerE|	spore coat protein (inner)
BSU17030	cotE	cotE	sigK|sigE|	70|75|	GerE|	165|	-1|	@|	nan|	nan|	TF|	GerE|	morphogenic spore protein
BSU40530	cotF	cotF	sigK|sigE|	70|75|	SpoIIID|	57|	1|	nan|	nan|	nan|	TF|	SpoIIID|	spore coat protein
BSU36070	cotG	cotG	sigK|sigE|	70|75|	GerR|GerE|	164|165|	1|1|	@|@|	nan|nan|	nan|nan|	TF|TF|	GerR|GerE|	spore morphogenetic protein
BSU36060	cotH	cotH	sigK|sigE|	70|75|	GerE|	165|	-1|	@|	nan|	nan|	TF|	GerE|	spore coat protein (inner)
BSU30920	cotI	ytaA	sigK|	70|									spore coat protein
BSU06890	cotJA	cotJABC-yesJK	sigE|	75|	SpoIIID|	57|	1|	nan|	nan|	nan|	TF|	SpoIIID|	component of the inner spore coat
BSU06900	cotJB	cotJABC-yesJK	sigE|	75|	SpoIIID|	57|	1|	nan|	nan|	nan|	TF|	SpoIIID|	component of the inner spore coat
BSU06910	cotJC	cotJABC-yesJK	sigE|	75|	SpoIIID|	57|	1|	nan|	nan|	nan|	TF|	SpoIIID|	component of the inner spore coat
BSU17970	cotM	cotM	sigK|sigE|	70|75|	GerE|	165|	-1|	@|	nan|	nan|	TF|	GerE|	spore coat protein (outer)
BSU11730	cotO	yjbX	sigE|	75|									spore outer coat protein
BSU05550	cotP	ydgBA-cotP	sigK|	70|	GerE|	165|	-1|	@|	nan|	nan|	TF|	GerE|	spore coat protein
BSU34530	cotR		sigK|	70|	CodY|	199|	nan|	GTP /isoleucine /valine|	15/16/17|	1/1/1|	TF+M|	CodY|	spore coat protein assembly factor CotR
BSU30900	cotS	cotSA-cotS-ytxO	sigK|	70|									spore coat protein
BSU30910	cotSA		sigK|	70|									spore coat protein
BSU12090	cotT	cotT	sigK|sigE|	70|75|	SpoIIID|	57|	1|	nan|	nan|	nan|	TF|	SpoIIID|	spore coat protein (inner coat)
BSU17670	cotU		sigK|	70|	GerR|GerE|	164|165|	1|1|	@|@|	nan|nan|	nan|nan|	TF|TF|	GerR|GerE|	spore coat protein
BSU11780	cotV	cotVWX	sigK|	70|	GerE|SpoIIID|	165|57|	1|1|	@|nan|	nan|nan|	nan|nan|	TF|TF|	GerE|SpoIIID|	spore coat protein (insoluble fraction)
BSU11770	cotW	cotVWX	sigK|	70|	GerE|SpoIIID|	165|57|	1|-1|	@|nan|	nan|nan|	nan|nan|	TF|TF|	GerE|SpoIIID|	spore coat protein (insoluble fraction)
BSU11760	cotX	cotVWX	sigK|	70|	GerE|SpoIIID|	165|57|	1|-1|	@|nan|	nan|nan|	nan|nan|	TF|TF|	GerE|SpoIIID|	spore coat protein (insoluble fraction)
BSU11750	cotY	cotYZ	sigK|	70|	GerR|GerE|	164|165|	1|1|	@|@|	nan|nan|	nan|nan|	TF|TF|	GerR|GerE|	outer spore coat protein (insoluble fraction)
BSU11740	cotZ	cotYZ	sigK|sigE|	70|75|	GerE|GerR|	165|164|	1|1|	@|@|	nan|nan|	nan|nan|	TF|TF|	GerE|GerR|	spore coat protein (insoluble fraction)
BSU27830	coxA	safA-coxA	sigE|sigG|	75|73|	SpoVT|	56|	1|	nan|	nan|	nan|	TF|	SpoVT|	spore cortex protein
BSU15780	cpgA												GTPase involved in ribosome and sacculus morphogenesis
BSU09600	crcBA												integral membrane protein possibly involved in chromosome condensation
BSU34740	crh												catabolite repression HPr-like protein
BSU19040	csaA												molecular chaperone
BSU35180	csbA	csbA	sigB|sigA|	77|78|									putative membrane protein
BSU08600	csbB	csbB	sigX|sigB|	65|77|									putative glycosyl transferase
BSU39810	csbC	csbC	sigB|	77|									putative sugar transporter
BSU36670	csbD	ywmF-csbD	sigB|	77|									stress response protein
BSU27760	csbX	csbX-bofC	sigG|sigF|sigB|	73|74|77|	CcpA|SpoVT|	207|56|	-1|-1|	D-fructose-1,6-bisphosphate /Glucose-6-Phosphate|nan|	9/10|nan|	1/1|nan|	TF+PP+M|TF|	CcpA+Hpr15P|SpoVT|	putative permease
BSU00240	csfB	csfB	sigF|	74|									forespore-specific protein
BSU02070	csgA	csgA-ybxH	sigG|	73|	SpoVT|	56|	-1|	nan|	nan|	nan|	TF|	SpoVT|	sporulation-specific SASP protein
BSU04580	cshA												ATP-dependent RNA helicase, cold shock
BSU25140	cshB												ATP-dependent RNA helicase, cold shock
BSU26890	csn				AbrB|	236|	-1|	@|	nan|	nan|	TF|	AbrB|	chitosanase
BSU33520	csoR												repressor of copper utilisation proteins
BSU09100	cspB	cspB	sigA|	78|	ComK|	197|	nan|	@|	nan|	nan|	TF|	ComK (and ComS)|	major cold-shock protein, RNA helicase co-factor, RNA co-chaperone
BSU05120	cspC												cold-shock protein
BSU21930	cspD				CcpA|	207|	nan|	D-fructose-1,6-bisphosphate /Glucose-6-Phosphate|	9/10|	1/1|	TF+PP+M|	CcpA+Hpr15P|	cold-shock protein, molecular chaperone, RNA-helicase co-factor
BSU08930	cspR		sigE|	75|									putative rRNA methylase
BSU35370	csrA												carbon storage regulator
BSU33010	cssR	cssRS	sigA|	78|	CssR|	192|	1|	@|	nan|	nan|	TF-TC|	CssR+CssS|	two-component response regulator
BSU33020	cssS	cssRS	sigA|	78|	CssR|	192|	1|	@|	nan|	nan|	TF-TC|	CssR+CssS|	two-component sensor histidine kinase
BSU28710	cstA				CcpA|	207|	-1|	D-fructose-1,6-bisphosphate /Glucose-6-Phosphate|	9/10|	1/1|	TF+PP+M|	CcpA+Hpr15P|	carbon starvation-induced membrane protein
BSU14870	ctaA	ctaA	sigE|sigA|	75|78|	ResD|	94|	1|	menaquinone|	57|	1|	TF-TC|	ResD+ResE|	heme-A synthase
BSU14880	ctaB	ctaBCDEFG	sigA|	78|	ResD|	94|	1|	menaquinone|	57|	1|	TF-TC|	ResD+ResE|	cytochrome caa3 oxydase assembly factor
BSU14890	ctaC	ctaBCDEFG	sigA|	78|	ResD|CcpA|AbrB|Abh|	94|207|236|238|	1|-1|-1|-1|	menaquinone|D-fructose-1,6-bisphosphate /Glucose-6-Phosphate|@|@|	57|9/10|nan|nan|	1|1/1|nan|nan|	TF-TC|TF+PP+M|TF|TF|	ResD+ResE|CcpA+Hpr15P|AbrB|Abh|	cytochrome caa3 oxidase (subunit II)
BSU14900	ctaD	ctaBCDEFG	sigA|	78|	ResD|AbrB|Abh|CcpA|	94|236|238|207|	1|-1|-1|-1|	menaquinone|@|@|D-fructose-1,6-bisphosphate /Glucose-6-Phosphate|	57|nan|nan|9/10|	1|nan|nan|1/1|	TF-TC|TF|TF|TF+PP+M|	ResD+ResE|AbrB|Abh|CcpA+Hpr15P|	cytochrome caa3 oxidase (subunit I)
BSU14910	ctaE	ctaBCDEFG	sigA|	78|	ResD|AbrB|Abh|CcpA|	94|236|238|207|	1|-1|-1|-1|	menaquinone|@|@|D-fructose-1,6-bisphosphate /Glucose-6-Phosphate|	57|nan|nan|9/10|	1|nan|nan|1/1|	TF-TC|TF|TF|TF+PP+M|	ResD+ResE|AbrB|Abh|CcpA+Hpr15P|	cytochrome caa3 oxidase (subunit III)
BSU14920	ctaF	ctaBCDEFG	sigA|	78|	ResD|AbrB|Abh|CcpA|	94|236|238|207|	1|-1|-1|-1|	menaquinone|@|@|D-fructose-1,6-bisphosphate /Glucose-6-Phosphate|	57|nan|nan|9/10|	1|nan|nan|1/1|	TF-TC|TF|TF|TF+PP+M|	ResD+ResE|AbrB|Abh|CcpA+Hpr15P|	cytochrome caa3 oxidase (subunit IV)
BSU14930	ctaG	ctaBCDEFG			ResD|AbrB|Abh|	94|236|238|	1|-1|-1|	menaquinone|@|@|	57|nan|nan|	1|nan|nan|	TF-TC|TF|TF|	ResD+ResE|AbrB|Abh|	cytochrome aa(3) assembly factor
BSU12080	ctaO				AbrB|	236|	-1|	@|	nan|	nan|	TF|	AbrB|	protoheme IX farnesyltransferase (heme O synthase)
BSU00520	ctc	gcaD-prs-ctc	sigB|sigA|	77|78|									ribosomal protein Ctc, binding 5S RNA
BSU19590	ctpA		sigE|	75|									carboxy-terminal processing protease
BSU35240	ctpB	ctpB	sigG|sigE|	73|75|	SpoVT|	56|	-1|	nan|	nan|	nan|	TF|	SpoVT|	PDZ-containing carboxyl-terminal protease processing protease
BSU09460	ctrA	yhdG			CodY|	199|	-1|	GTP /isoleucine /valine|	15/16/17|	1/1/1|	TF+M|	CodY|	branched-chain amino acid transporter
BSU00830	ctsR	ctsR-mcsAB-clpC-radA-yacK	sigB|sigA|	77|78|	CtsR|	190|	-1|	High temperature|	20000|	-1|	TF+unstability|	CtsR|	transcriptional regulator
BSU09560	cueR				CodY|	199|	nan|	GTP /isoleucine /valine|	15/16/17|	1/1/1|	TF+M|	CodY|	copper efflux transcriptional regulator
BSU25900	cwlA												N-acetylmuramoyl-L-alanine amidase, skin element
BSU17410	cwlC	cwlC	sigK|	70|									N-acetylmuramoyl-L-alanine amidase
BSU01530	cwlD	ybaK-cwlD	sigG|sigE|	73|75|	LexA|SpoVT|SpoIIID|	134|56|57|	-1|1|-1|	DNA damage|nan|nan|	10050|nan|nan|	1|nan|nan|	TF-proteolyse|TF|TF|	LexA + RecA|SpoVT|SpoIIID|	N-acetylmuramoyl-L-alanine amidase
BSU25710	cwlH	cwlH	sigK|	70|	GerE|	165|	1|	@|	nan|	nan|	TF|	GerE|	N-acetylmuramoyl-L-alanine amidase
BSU02600	cwlJ	cwlJ	sigE|	75|	SpoIIID|	57|	1|	nan|	nan|	nan|	TF|	SpoIIID|	cell wall hydrolase
BSU02810	cwlK												murein L,D:-endopeptidase
BSU34800	cwlO				WalR|	28|	1|	unk|	-1|	-1|	TF-TC|	WalR+WalK|	secreted cell wall DL-endopeptidase
BSU19410	cwlS		sigH|sigD|	72|76|	CcpA|AbrB|Abh|	207|236|238|	-1|-1|-1|	D-fructose-1,6-bisphosphate /Glucose-6-Phosphate|@|@|	9/10|nan|nan|	1/1|nan|nan|	TF+PP+M|TF|TF|	CcpA+Hpr15P|AbrB|Abh|	peptidoglycan hydrolase (cell wall-binding d,l-endopeptidase)
BSU34160	cycB	yvfKLM-lacA-yvfO			LacR|CcpA|	137|207|	-1|nan|	unk|D-fructose-1,6-bisphosphate /Glucose-6-Phosphate|	-1|9/10|	-1|1/1|	TF+M|TF+PP+M|	LacR|CcpA+Hpr15P|	cyclodextrin-binding lipoprotein
BSU38760	cydA	cydABCD	sigA|	78|	Rex|ResD|CcpA|	93|94|207|	-1|1|-1|	NADH/NAD|menaquinone|D-fructose-1,6-bisphosphate /Glucose-6-Phosphate|	45/46|57|9/10|	1/1|1|1/1|	TF+M|TF-TC|TF+PP+M|	Rex|ResD+ResE|CcpA+Hpr15P|	cytochrome bd ubiquinol oxidase (subunit I)
BSU38750	cydB	cydABCD	sigA|	78|	Rex|ResD|CcpA|	93|94|207|	-1|1|-1|	NADH/NAD|menaquinone|D-fructose-1,6-bisphosphate /Glucose-6-Phosphate|	45/46|57|9/10|	1/1|1|1/1|	TF+M|TF-TC|TF+PP+M|	Rex|ResD+ResE|CcpA+Hpr15P|	cytochrome bd ubiquinol oxidase (subunit II)
BSU38740	cydC	cydABCD	sigA|	78|	Rex|ResD|CcpA|	93|94|207|	-1|1|-1|	NADH/NAD|menaquinone|D-fructose-1,6-bisphosphate /Glucose-6-Phosphate|	45/46|57|9/10|	1/1|1|1/1|	TF+M|TF-TC|TF+PP+M|	Rex|ResD+ResE|CcpA+Hpr15P|	ABC membrane transporter (ATP-binding protein) required for cytochrome bd function
BSU38730	cydD	cydABCD	sigA|	78|	Rex|ResD|CcpA|	93|94|207|	-1|1|-1|	NADH/NAD|menaquinone|D-fructose-1,6-bisphosphate /Glucose-6-Phosphate|	45/46|57|9/10|	1/1|1|1/1|	TF+M|TF-TC|TF+PP+M|	Rex|ResD+ResE|CcpA+Hpr15P|	ABC membrane transporter (ATP-binding protein) required for cytochrome bd function
BSU18770	cyeA												cysteine and O-acetyl serine efflux permease
BSU34000	cyeB												cysteine and O-acetylserine efflux permease
BSU27520	cymR	cymR-yrvO-trmU	sigA|	78|	stringent response|	53|	-1|	nan|	nan|	nan|	Nan|	Nan|	transcriptional regulator of cysteine biosynthesis
BSU26740	cypA		sigE|	75|	GerR|	164|	-1|	@|	nan|	nan|	TF|	GerR|	cytochrome P450
BSU27160	cypB	yrhIJ	sigX|sigW|sigM|	65|66|68|	FatR|AbrB|	177|236|	-1|-1|	Unsaturated fatty acids and phytanic acid|@|	60|nan|	-1|nan|	TF+M|TF|	FatR|AbrB|	cytochrome P450 CYP102A3
BSU02100	cypC		sigB|	77|									fatty acid beta-hydroxylating cytochrome P450
BSU07250	cypD		sigE|	75|									putative bifunctional P-450/NADPH-P450 reductase 1
BSU35060	cypX				AbrB|	236|	-1|	@|	nan|	nan|	TF|	AbrB|	putative monooxygenase (cytochrome P450)
BSU15600	cysC	cysHP-sat-cysC-ylnDEF	sigA|	78|	S-box-SAM|CymR|	82|189|	-1|-1|	S-adenosyl-L-methionine|O-acetyl-L-serine|	53|19|	-1|-1|	riboswitch|TF+P+M|	@|CymR+CysK|	adenylylsulfate kinase
BSU00930	cysE	gltX-cysES-yazC-yacOP	sigA|	78|	T-box-CYS|	49|	1|	tRNAcys|	88|	-1|	RNA switch|	tRNA|	serine acetyltransferase
BSU15570	cysH	cysHP-sat-cysC-ylnDEF	sigA|	78|	S-box-SAM|CymR|	82|189|	-1|-1|	S-adenosyl-L-methionine|O-acetyl-L-serine|	53|19|	-1|-1|	riboswitch|TF+P+M|	@|CymR+CysK|	(phospho)adenosine phosphosulfate reductase
BSU33430	cysI	yvgRQ	sigA|	78|	CysL|YetL|	188|16|	1|nan|	unk|stress:lavonoids of kaempferol/ apigenin/ luteolin|	-1|1038|	-1|-1|	TF+M|TF+M|	CysL|YetL|	sulfite reductase (hemoprotein beta-subunit)
BSU33440	cysJ	yvgRQ	sigA|	78|	CysL|YetL|	188|16|	1|nan|	unk|stress:lavonoids of kaempferol/ apigenin/ luteolin|	-1|1038|	-1|-1|	TF+M|TF+M|	CysL|YetL|	sulfite reductase (flavoprotein alpha-subunit)
BSU00730	cysK	cysK	sigA|	78|	Spx|CymR|	55|189|	1|-1|	stress:thiol specific oxidative stress|O-acetyl-L-serine|	1036|19|	1|-1|	TF+S|TF+P+M|	Spx (chaperone ClpP-clpX)|CymR+CysK|	cysteine synthase
BSU37650	cysL	ywfK	sigA|	78|	CysL|YetL|	188|16|	-1|nan|	unk|stress:lavonoids of kaempferol/ apigenin/ luteolin|	-1|1038|	-1|-1|	TF+M|TF+M|	CysL|YetL|	regulator of sulfur assimilation CysL, activates cysJI expression
BSU15580	cysP	cysHP-sat-cysC-ylnDEF	sigA|	78|	S-box-SAM|CymR|	82|189|	-1|-1|	S-adenosyl-L-methionine|O-acetyl-L-serine|	53|19|	-1|-1|	riboswitch|TF+P+M|	@|CymR+CysK|	sulfate permease
BSU00940	cysS	gltX-cysES-yazC-yacOP	sigA|	78|	T-box-CYS|	49|	1|	tRNAcys|	88|	-1|	RNA switch|	tRNA|	cysteinyl-tRNA synthetase
BSU26650	czcD				CzrA|	187|	-1|	stress: Cu/ Zn/Ni/Mn/Mo|	1002|	-1|	TF+M|	CsrA|	potassium/proton-divalent cation antiporter
BSU19120	czrA												transcriptional regulator (multiple metal-sensing ArsR-SmtB transcriptional repressors family)
BSU00100	dacA												D-alanyl-D-alanine carboxypeptidase (penicillin-binding protein 5)
BSU23190	dacB	dacB-spmAB	sigE|	75|	SpoIIID|	57|	-1|	nan|	nan|	nan|	TF|	SpoIIID|	D-alanyl-D-alanine carboxypeptidase (penicillin-binding protein 5*)
BSU18350	dacC	yoxA-dacC	sigH|sigB|	72|77|									D-alanyl-D-alanine carboxypeptidase
BSU23480	dacF	dacF-spoIIAAB-sigF	sigG|sigF|sigH|	73|74|72|	AbrB|SpoVT|Spo0A|	236|56|58|	-1|-1|1|	@|nan|nan|	nan|nan|nan|	nan|nan|nan|	TF|TF|TF+PP|	AbrB|SpoVT|Spo0A+Spo0B/kinC|	D-alanyl-D-alanine carboxypeptidase (penicilin binding protein)
BSU06720	dagK	Op207											diacylglycerol kinase
BSU16770	dapA	spoVFAB-asd-dapG-dapA	sigK|sigA|	70|78|	L-box-LYS|	136|	1|	lysine|	52|	1|	riboswitch|	@|	dihydrodipicolinate synthase
BSU22490	dapB	Op62											dihydrodipicolinate reductase
BSU32170	dapF	dapF											diaminopimelate epimerase
BSU16760	dapG	spoVFAB-asd-dapG-dapA	sigK|sigA|	70|78|									aspartokinase I (alpha and beta subunits)
BSU14180	dapH	dapE											tetrahydrodipicolinate N-acetyltransferase
BSU14190	dapL												N-acetyl-diaminopimelate deacetylase
BSU09670	dat	yheM											D-alanine aminotransferase
BSU00140	dck	Op135											deoxyadenosine/deoxycytidine kinase
BSU04440	dctB	dctB-ydbD	sigB|	77|									C4-dicarboxylate binding protein
BSU04470	dctP	dctSRP	sigA|	78|	Fsra|CcpA|DctR|	172|207|186|	-1|-1|1|	@|D-fructose-1,6-bisphosphate /Glucose-6-Phosphate|sucinate extracellular / fumarate extracellular|	nan|9/10|20/21|	nan|1/1|1/1|	small regulatory RNA|TF+PP+M|TF-TC|	Fsra ( + chaperone FbpB + FbpA)|CcpA+Hpr15P|DctR+DctS|	C4-dicarboxylate transport protein
BSU04460	dctR	dctSRP											two-component response regulator
BSU04450	dctS	dctSRP	sigA|	78|	DctR|CcpA|	186|207|	1|-1|	sucinate extracellular / fumarate extracellular|D-fructose-1,6-bisphosphate /Glucose-6-Phosphate|	20/21|9/10|	1/1|1/1|	TF-TC|TF+PP+M|	DctR+DctS|CcpA+Hpr15P|	two-component sensor histidine kinase
BSU04560	ddl	Op210	sigM|	68|									D-alanyl-D-alanine ligase A
BSU39110	deaD												ATP-dependent RNA helicase
BSU15720	defA												polypeptide deformylase
BSU14560	defB												formylmethionine deformylase A
BSU10840	degA												transcriptional regulator (LacI family)
BSU31720	degQ	degQ	sigA|	78|	DegU|ComA|	185|198|	1|1|	unk|ComX|	-1|1004|	-1|1|	TF-TC|TF-TC|	DegS+DegU|ComP+ComA|	pleiotropic regulator
BSU21940	degR	degR	sigD|	76|	ComK|	197|	-1|	@|	nan|	nan|	TF|	ComK (and ComS)|	activation of degradative enzymes (aprE, nprE, sacB) production or activity
BSU35500	degS	degSU	sigA|	78|									two-component sensor histidine kinase
BSU35490	degU	degSU	sigA|	78|	TnrA|DegU|CcpA|	33|185|207|	-1|1|1|	glutamine|unk|D-fructose-1,6-bisphosphate /Glucose-6-Phosphate|	29|-1|9/10|	-1|-1|1/1|	TF+P+M|TF-TC|TF+PP+M|	TnrA+glnA|DegS+DegU|CcpA+Hpr15P|	two-component response regulator
BSU39420	deoC	deoR-dra-nupC-pdp	sigA|sigK|	78|70|	DeoR|CcpA|	184|207|	-1|-1|	deoxyribose-5-phosphate|D-fructose-1,6-bisphosphate /Glucose-6-Phosphate|	22|9/10|	-1|1/1|	TF+M|TF+PP+M|	DeoR|CcpA+Hpr15P|	deoxyribose-phosphate aldolase
BSU19630	deoD	deoD											purine nucleoside phosphorylase
BSU39430	deoR	deoR-dra-nupC-pdp											transcriptional regulator
BSU19180	des	des	sigA|	78|	desR|	183|	1|	unk|	-1|	-1|	TF-TC|	DesR+DesS|	fatty acid desaturase
BSU19190	desK				desR|	183|	nan|	unk|	-1|	-1|	TF-TC|	DesR+DesS|	two-component sensor histidine kinase [DesR]
BSU19200	desR				desR|	183|	nan|	unk|	-1|	-1|	TF-TC|	DesR+DesS|	two-component response regulator [DesK]
BSU21810	dfrA												dihydrofolate reductase
BSU00150	dgk	Op135											deoxyguanosine kinase
BSU25310	dgkA												undecaprenol kinase
BSU19310	dhaS	dhaS											putative aldehyde dehydrogenase
BSU32000	dhbA	dhbACEBF	sigA|	78|	Fur|AbrB|	170|236|	-1|-1|	Fe|@|	27|nan|	1|nan|	TF+M|TF|	Fur|AbrB|	2,3-dihydro-2,3-dihydroxybenzoate dehydrogenase
BSU31970	dhbB	dhbACEBF	sigA|	78|	Fur|AbrB|	170|236|	-1|-1|	Fe|@|	27|nan|	1|nan|	TF+M|TF|	Fur|AbrB|	isochorismatase
BSU31990	dhbC	dhbACEBF	sigA|	78|	Fur|AbrB|	170|236|	-1|-1|	Fe|@|	27|nan|	1|nan|	TF+M|TF|	Fur|AbrB|	isochorismate synthase
BSU31980	dhbE	dhbACEBF	sigA|	78|	Fur|AbrB|	170|236|	-1|-1|	Fe|@|	27|nan|	1|nan|	TF+M|TF|	Fur|AbrB|	2,3-dihydroxybenzoate-AMP ligase (enterobactin synthetase component E)
BSU31960	dhbF	dhbACEBF	sigA|	78|	Fur|AbrB|	170|236|	-1|-1|	Fe|@|	27|nan|	1|nan|	TF+M|TF|	Fur|AbrB|	siderophore 2,3-dihydroxybenzoate-glycine-threonine trimeric ester bacillibactin synthetase
BSU05630	dinB	dinB			LexA|	134|	-1|	DNA damage|	10050|	1|	TF-proteolyse|	LexA + RecA|	nuclease inhibitor
BSU21710	dinF												damage inducible, Na+ driven multidrug efflux pump
BSU22400	dinG												damage inducible ATP-dependent helicase
BSU00880	disA	ctsR-mcsAB-clpC-radA-yacK	sigM|sigB|sigA|	68|77|78|	CtsR|	190|	-1|	High temperature|	20000|	-1|	TF+unstability|	CtsR|	DNA integrity scanning protein, cell cycle checkpoint DNA scanning protein
BSU15240	divIB	murE-mraY-murD-spoVE-murG-murB-divIB-ylxWX-sbp	sigM|sigE|sigA|	68|75|78|	SpoIIID|	57|	-1|	nan|	nan|	nan|	TF|	SpoIIID|	cell-division initiation protein
BSU00620	divIC	yabMNOPQ-divIC-yabR	sigX|sigW|sigM|sigE|	65|66|68|75|	SpoIIID|	57|	-1|	nan|	nan|	nan|	TF|	SpoIIID|	cell-division initiation protein
BSU15420	divIVA				Spo0A|	58|	-1|	nan|	nan|	nan|	TF+PP|	Spo0A+Spo0B/kinC|	cell-division initiation protein
BSU38500	dltA	dltABCDE	sigX|sigM|sigD|	65|68|76|	YvrHb|stringent response|Spo0A|	5|53|58|	1|-1|-1|	unk|nan|nan|	-1|nan|nan|	nan|nan|nan|	TF-TC|Nan|TF+PP|	YrrHb+YvrG|Nan|Spo0A+Spo0B/kinC|	D-alanine:D-alanyl-carrier protein ligase
BSU38510	dltB	dltABCDE	sigX|sigM|sigD|	65|68|76|	YvrHb|stringent response|Spo0A|	5|53|58|	1|-1|-1|	unk|nan|nan|	-1|nan|nan|	nan|nan|nan|	TF-TC|Nan|TF+PP|	YrrHb+YvrG|Nan|Spo0A+Spo0B/kinC|	putative D-alanine esterase for lipoteichoic acid and wall teichoic acid
BSU38520	dltC	dltABCDE	sigX|sigM|sigD|	65|68|76|	YvrHb|stringent response|Spo0A|	5|53|58|	1|-1|-1|	unk|nan|nan|	-1|nan|nan|	nan|nan|nan|	TF-TC|Nan|TF+PP|	YrrHb+YvrG|Nan|Spo0A+Spo0B/kinC|	D-alanyl carrier protein
BSU38530	dltD	dltABCDE	sigX|sigM|sigD|	65|68|76|	YvrHb|stringent response|Spo0A|	5|53|58|	1|-1|-1|	unk|nan|nan|	-1|nan|nan|	nan|nan|nan|	TF-TC|Nan|TF+PP|	YrrHb+YvrG|Nan|Spo0A+Spo0B/kinC|	putative D-alanine esterase for lipoteichoic acid and wall teichoic acid synthesis
BSU38540	dltE	dltABCDE	sigX|sigM|sigD|	65|68|76|	YvrHb|stringent response|Spo0A|	5|53|58|	1|-1|-1|	unk|nan|nan|	-1|nan|nan|	nan|nan|nan|	TF-TC|Nan|TF+PP|	YrrHb+YvrG|Nan|Spo0A+Spo0B/kinC|	putative oxidoreductase
BSU00010	dnaA	dnaAN	sigA|sigG|	78|73|	Spo0A|DnaA|	58|182|	-1|-1|	nan|@|	nan|nan|	nan|nan|	TF+PP|TF|	Spo0A+Spo0B/kinC|DnaA|	chromosomal replication initiator protein DnaA
BSU28990	dnaB												helicase loading protein, replication initiation membrane attachment protein
BSU40440	dnaC												replicative DNA helicase
BSU22350	dnaD												DNA-remodelling primosomal protein
BSU29230	dnaE	dnaE			LexA|	134|	-1|	DNA damage|	10050|	1|	TF-proteolyse|	LexA + RecA|	DNA polymerase III (alpha subunit)
BSU25210	dnaG	yqxD-dnaG-sigA	sigH|sigD|sigB|sigA|	72|76|77|78|	Spo0A|	58|	-1|	nan|	nan|	nan|	TF+PP|	Spo0A+Spo0B/kinC|	DNA primase
BSU28980	dnaI												helicase loader
BSU25460	dnaJ	lepA-hemN-hrcA-grpE-dnaKJ-yqeTUV	sigA|	78|	HrcA|ArfM|	147|227|	-1|nan|	@|@|	nan|nan|	nan|nan|	TF+HrcA unstability|TF|	HrcA+GroEL|ArfM|	co-factor of molecular chaperone
BSU25470	dnaK	lepA-hemN-hrcA-grpE-dnaKJ-yqeTUV	sigA|	78|	HrcA|ArfM|	147|227|	-1|nan|	@|@|	nan|nan|	nan|nan|	TF+HrcA unstability|TF|	HrcA+GroEL|ArfM|	molecular chaperone
BSU00020	dnaN	dnaAN	sigG|sigA|	73|78|	Spo0A|DnaA|	58|182|	-1|-1|	nan|@|	nan|nan|	nan|nan|	TF+PP|TF|	Spo0A+Spo0B/kinC|DnaA|	DNA polymerase III (beta subunit)
BSU00190	dnaX												DNA polymerase III (gamma and tau subunits)
BSU12920	dppA	dppABCDE	sigA|	78|	CodY|AbrB|	199|236|	-1|-1|	GTP /isoleucine /valine|@|	15/16/17|nan|	1/1/1|nan|	TF+M|TF|	CodY|AbrB|	D-alanyl-aminopeptidase
BSU12930	dppB	dppABCDE	sigA|	78|	CodY|AbrB|	199|236|	-1|-1|	GTP /isoleucine /valine|@|	15/16/17|nan|	1/1/1|nan|	TF+M|TF|	CodY|AbrB|	dipeptide ABC transporter (permease)
BSU12940	dppC	dppABCDE	sigA|	78|	CodY|AbrB|	199|236|	-1|-1|	GTP /isoleucine /valine|@|	15/16/17|nan|	1/1/1|nan|	TF+M|TF|	CodY|AbrB|	dipeptide ABC transporter (permease)
BSU12950	dppD	dppABCDE	sigA|	78|	CodY|AbrB|	199|236|	-1|-1|	GTP /isoleucine /valine|@|	15/16/17|nan|	1/1/1|nan|	TF+M|TF|	CodY|AbrB|	dipeptide ABC transporter (ATP-binding protein)
BSU12960	dppE	dppABCDE	sigA|	78|	CodY|AbrB|	199|236|	-1|-1|	GTP /isoleucine /valine|@|	15/16/17|nan|	1/1/1|nan|	TF+M|TF|	CodY|AbrB|	dipeptide ABC transporter (dipeptide-binding lipoprotein)
BSU16110	dprA	smf			ComK|	197|	1|	@|	nan|	nan|	TF|	ComK (and ComS)|	DNA processing Smf single strand binding protein
BSU30650	dps	dps	sigB|	77|									DNA-protecting protein, ferritin
BSU23500	drm	drm-punA	sigA|	78|	CcpA|	207|	-1|	D-fructose-1,6-bisphosphate /Glucose-6-Phosphate|	9/10|	1/1|	TF+PP+M|	CcpA+Hpr15P|	phosphopentomutase
BSU23770	dsdA												D-serine ammonia-lyase
BSU27590	dtd	relA-yrvI	sigB|	77|									D-Tyr-tRNATyr deacylase
BSU03670	dtpT	yclF	sigE|	75|	scoC|TnrA|	81|33|	-1|nan|	@|glutamine|	nan|29|	nan|-1|	TF|TF+P+M|	scoC|TnrA+glnA|	di-tripeptide-proton ABC symporter
BSU00810	dusB	pabBAC-sul-folBK-yazB-yacF-lysS	sigA|	78|	TRAP|	30|	-1|	tryptophan|	55|	1|	RNA-BAP|	MtrB|	tRNA-dihydrouridine synthase B
BSU08030	dusC												tRNA-dihydrouridine synthase 2
BSU16550	dxr												1-deoxy-D-xylulose-5-phosphate reductoisomerase
BSU24270	dxs				stringent response|	53|	-1|	nan|	nan|	nan|	Nan|	Nan|	1-deoxyxylulose-5-phosphate synthase
BSU13650	eag												putative small membrane protein
BSU17300	ebrA												small multidrug resistance efflux transporter
BSU17290	ebrB												small multidrug efflux transporter
BSU10040	ecsA												ABC transporter (ATP-binding protein)
BSU10050	ecsB												ABC transporter (membrane protein)
BSU10060	ecsC												putative hydrolase
BSU38270	efeM	ywbLMN	sigX|sigW|	65|66|	Fur|	170|	-1|	Fe|	27|	1|	TF+M|	Fur|	lipoprotein binding ferrous or ferric iron for transport
BSU38260	efeN	ywbLMN	sigX|sigW|sigM|	65|66|68|	Fur|	170|	-1|	Fe|	27|	1|	TF+M|	Fur|	iron-dependent peroxidase convert ferric iron into ferrous iron
BSU38280	efeU	ywbLMN	sigX|sigW|	65|66|	Fur|	170|	-1|	Fe|	27|	1|	TF+M|	Fur|	ferrous ion permease
BSU24450	efp												elongation factor P
BSU18130	eglS		sigA|	78|									endo-1,4-beta-glucanase
BSU22840	engA												GTPase essential for ribosome 50S subunit assembly
BSU40920	engD	yyaF-rpsF-ssb-rpsR			ComK|	197|	1|	@|	nan|	nan|	TF|	ComK (and ComS)|	putative GTPase with RNA binding site
BSU33900	eno	cggR-gapA-pgk-tpiA-pgm-eno	sigA|	78|	CggR|	203|	-1|	D-fructose-1,6-bisphosphate|	9|	-1|	TF+M|	cggR|	enolase
BSU38400	epr	epr	sigD|	76|	SinR|scoC|DegU|	62|81|185|	-1|-1|1|	nan|@|unk|	nan|nan|-1|	nan|nan|-1|	TF|TF|TF-TC|	SinR|scoC|DegS+DegU|	extracellular serine protease
BSU34370	epsA		sigA|sigH|	78|72|	SinR|AbrB|	62|236|	-1|-1|	nan|@|	nan|nan|	nan|nan|	TF|TF|	SinR|AbrB|	modulator of protein tyrosine kinase EpsB
BSU34360	epsB		sigH|	72|	SinR|AbrB|	62|236|	-1|-1|	nan|@|	nan|nan|	nan|nan|	TF|TF|	SinR|AbrB|	protein tyrosine kinase
BSU34350	epsC		sigH|	72|	SinR|EAR|AbrB|	62|181|236|	-1|nan|-1|	nan|unk|@|	nan|nan|nan|	nan|nan|nan|	TF|RNA-anti antiterminator|TF|	SinR|@|AbrB|	putative UDP-sugar epimerase
BSU34340	epsD		sigH|	72|	SinR|EAR|AbrB|	62|181|236|	-1|nan|-1|	nan|unk|@|	nan|nan|nan|	nan|nan|nan|	TF|RNA-anti antiterminator|TF|	SinR|@|AbrB|	putative extracellular matrix biosynthesis enzyme
BSU34330	epsE		sigH|	72|	SinR|EAR|AbrB|	62|181|236|	-1|nan|-1|	nan|unk|@|	nan|nan|nan|	nan|nan|nan|	TF|RNA-anti antiterminator|TF|	SinR|@|AbrB|	putative glycosyltransferase
BSU34320	epsF		sigH|	72|	SinR|EAR|AbrB|	62|181|236|	-1|nan|-1|	nan|unk|@|	nan|nan|nan|	nan|nan|nan|	TF|RNA-anti antiterminator|TF|	SinR|@|AbrB|	putative glycosyltransferase involved in extracellular matrix formation
BSU34310	epsG		sigH|	72|	SinR|EAR|AbrB|	62|181|236|	-1|nan|-1|	nan|unk|@|	nan|nan|nan|	nan|nan|nan|	TF|RNA-anti antiterminator|TF|	SinR|@|AbrB|	biofilm extracellular matrix formation enzyme
BSU34300	epsH		sigH|	72|	SinR|EAR|AbrB|	62|181|236|	-1|nan|-1|	nan|unk|@|	nan|nan|nan|	nan|nan|nan|	TF|RNA-anti antiterminator|TF|	SinR|@|AbrB|	putative glycosyltransferase involved in biofilm formation
BSU34290	epsI		sigH|	72|	SinR|EAR|AbrB|	62|181|236|	-1|nan|-1|	nan|unk|@|	nan|nan|nan|	nan|nan|nan|	TF|RNA-anti antiterminator|TF|	SinR|@|AbrB|	putative polysaccharide pyruvyl transferase
BSU34280	epsJ		sigH|	72|	SinR|EAR|AbrB|	62|181|236|	-1|nan|-1|	nan|unk|@|	nan|nan|nan|	nan|nan|nan|	TF|RNA-anti antiterminator|TF|	SinR|@|AbrB|	putative glycosyl transferase
BSU34265	epsK		sigH|	72|	SinR|EAR|AbrB|	62|181|236|	-1|nan|-1|	nan|unk|@|	nan|nan|nan|	nan|nan|nan|	TF|RNA-anti antiterminator|TF|	SinR|@|AbrB|	putative extracellular matrix component exporter
BSU34250	epsL		sigH|	72|	SinR|EAR|AbrB|	62|181|236|	-1|nan|-1|	nan|unk|@|	nan|nan|nan|	nan|nan|nan|	TF|RNA-anti antiterminator|TF|	SinR|@|AbrB|	putative phosphotransferase involved in extracellular matrix synthesis
BSU34240	epsM		sigH|	72|	SinR|EAR|AbrB|	62|181|236|	-1|nan|-1|	nan|unk|@|	nan|nan|nan|	nan|nan|nan|	TF|RNA-anti antiterminator|TF|	SinR|@|AbrB|	putative O-acetyltransferase
BSU34230	epsN		sigH|	72|	SinR|EAR|AbrB|	62|181|236|	-1|nan|-1|	nan|unk|@|	nan|nan|nan|	nan|nan|nan|	TF|RNA-anti antiterminator|TF|	SinR|@|AbrB|	putative aminotransferase
BSU34220	epsO				SinR|EAR|AbrB|	62|181|236|	-1|nan|-1|	nan|unk|@|	nan|nan|nan|	nan|nan|nan|	TF|RNA-anti antiterminator|TF|	SinR|@|AbrB|	putative pyruvyl transferase
BSU25290	era	cdd-era	sigB|sigA|	77|78|	Spo0A|	58|	1|	nan|	nan|	nan|	TF+PP|	Spo0A+Spo0B/kinC|	GTP-binding protein
BSU02700	estA				AbrB|SpoIIID|	236|57|	-1|1|	@|nan|	nan|nan|	nan|nan|	TF|TF|	AbrB|SpoIIID|	secreted alkaliphilic lipase
BSU08350	estB												secreted esterase / lipase
BSU28520	etfA	lcfA-ysiAB-etfBA	sigA|	78|	FadR|CcpA|	179|207|	-1|-1|	C14 / C20|D-fructose-1,6-bisphosphate /Glucose-6-Phosphate|	25/26|9/10|	1|1/1|	TF+M|TF+PP+M|	FadR|CcpA+Hpr15P|	electron transfer flavoprotein (alpha subunit)
BSU28530	etfB	lcfA-ysiAB-etfBA	sigA|	78|	FadR|CcpA|	179|207|	-1|-1|	C14 / C20|D-fructose-1,6-bisphosphate /Glucose-6-Phosphate|	25/26|9/10|	1|1/1|	TF+M|TF+PP+M|	FadR|CcpA+Hpr15P|	electron transfer flavoprotein (beta subunit)
BSU18630	exlX	yoaJ			Fur|	170|	-1|	Fe|	27|	1|	TF+M|	Fur|	extracellular endoglucanase precursor (expansin)
BSU40880	exoA	exoA-ccpB	sigG|	73|									apurinic/apyrimidinic endonuclease
BSU12310	exuM	uxaC-yjmBCD-uxuA-yjmF-exuTR-uxaBA	sigE|sigA|	75|78|	ExuR|CcpA|	180|207|	-1|-1|	galacturonate|D-fructose-1,6-bisphosphate /Glucose-6-Phosphate|	23|9/10|	-1|1/1|	TF+M|TF+PP+M|	ExuR|CcpA+Hpr15P|	putative Na+:altronate/mannonate symporter
BSU12370	exuR	uxaC-yjmBCD-uxuA-yjmF-exuTR-uxaBA	sigE|sigA|	75|78|	ExuR|CcpA|SpoIIID|	180|207|57|	-1|-1|-1|	galacturonate|D-fructose-1,6-bisphosphate /Glucose-6-Phosphate|nan|	23|9/10|nan|	-1|1/1|nan|	TF+M|TF+PP+M|TF|	ExuR|CcpA+Hpr15P|SpoIIID|	transcriptional regulator (LacI family)
BSU12360	exuT	uxaC-yjmBCD-uxuA-yjmF-exuTR-uxaBA	sigE|sigA|	75|78|	ExuR|CcpA|SpoIIID|	180|207|57|	-1|-1|-1|	galacturonate|D-fructose-1,6-bisphosphate /Glucose-6-Phosphate|nan|	23|9/10|nan|	-1|1/1|nan|	TF+M|TF+PP+M|TF|	ExuR|CcpA+Hpr15P|SpoIIID|	hexuronate transporter
BSU29610	ezrA	ezrA	sigA|sigA|	78|78|									negative regulator of FtsZ ring formation
BSU15900	fabD	fapR-plsX-fabDG	sigA|	78|	FapR|ComA|	178|198|	-1|1|	malonyl-CoA|ComX|	24|1004|	-1|1|	TF+M|TF-TC|	FapR|ComP+ComA|	malonyl CoA:acyl carrier protein transacylase
BSU11340	fabF	fabHAF	sigW|sigA|	66|78|	FapR|	178|	-1|	malonyl-CoA|	24|	-1|	TF+M|	FapR|	beta-ketoacyl-acyl carrier protein synthase II
BSU15910	fabG	fapR-plsX-fabDG	sigA|	78|	FapR|ComA|	178|198|	-1|1|	malonyl-CoA|ComX|	24|1004|	-1|1|	TF+M|TF-TC|	FapR|ComP+ComA|	beta-ketoacyl-acyl carrier protein reductase
BSU11330	fabHA	fabHAF	sigA|	78|	FapR|	178|	-1|	malonyl-CoA|	24|	-1|	TF+M|	FapR|	beta-ketoacyl-acyl carrier protein synthase III
BSU10170	fabHB	fabHB	sigA|	78|	FapR|	178|	-1|	malonyl-CoA|	24|	-1|	TF+M|	FapR|	beta-ketoacyl-acyl carrier protein synthase III
BSU11720	fabI	fabI	sigA|	78|	FapR|	178|	-1|	malonyl-CoA|	24|	-1|	TF+M|	FapR|	enoyl-acyl carrier protein reductase
BSU08650	fabL	yfhQ-fabL-sspE	sigG|sigA|	73|78|	YfhP|SpoVT|	15|56|	-1|-1|	nan|nan|	nan|nan|	nan|nan|	unk|TF|	yfhP|SpoVT|	biosynthesis of lipids, sporulation proteins
BSU36370	fabZ	ywpB											(3R)-hydroxymyristoyl-[acyl carrier protein] dehydratase
BSU32830	fadA	yusMLKJ	sigA|	78|	sdpR|FadR|CcpA|	80|179|207|	1|-1|-1|	Sdpc|C14 / C20|D-fructose-1,6-bisphosphate /Glucose-6-Phosphate|	1035|25/26|9/10|	1|1|1/1|	TF+P|TF+M|TF+PP+M|	Sdpc+Sdpi|FadR|CcpA+Hpr15P|	acetyl-CoA C-acyltransferase
BSU28540	fadB	lcfA-ysiAB-etfBA	sigA|	78|	FadR|CcpA|CcpA|	179|207|207|	-1|-1|-1|	C14 / C20|D-fructose-1,6-bisphosphate /Glucose-6-Phosphate|D-fructose-1,6-bisphosphate /Glucose-6-Phosphate|	25/26|9/10|9/10|	1|1/1|1/1|	TF+M|TF+PP+M|TF+PP+M|	FadR|CcpA+Hpr15P|CcpA+Hpr15P|	enoyl-CoA hydratase / 3-hydroxyacyl-CoA dehydrogenase
BSU32820	fadE	yusMLKJ	sigA|	78|	sdpR|FadR|CcpA|	80|179|207|	1|-1|-1|	Sdpc|C14 / C20|D-fructose-1,6-bisphosphate /Glucose-6-Phosphate|	1035|25/26|9/10|	1|1|1/1|	TF+P|TF+M|TF+PP+M|	Sdpc+Sdpi|FadR|CcpA+Hpr15P|	acyl-CoA dehydrogenase (FAD dependent)
BSU37180	fadF	ywjF-acdA-rpoE	sigA|	78|	FadR|	179|	-1|	C14 / C20|	25/26|	1|	TF+M|	FadR|	putative iron-sulphur-binding reductase
BSU14071	fadG				FadR|	179|	-1|	C14 / C20|	25/26|	1|	TF+M|	FadR|	putative cell wall protein
BSU14060	fadH	ykuFG	sigA|	78|	FadR|	179|	-1|	C14 / C20|	25/26|	1|	TF+M|	FadR|	2,4-dienoyl-CoA reductase
BSU32850	fadM	yusMLKJ	sigK|sigA|	70|78|	sdpR|FadR|	80|179|	1|-1|	Sdpc|C14 / C20|	1035|25/26|	1|1|	TF+P|TF+M|	Sdpc+Sdpi|FadR|	oxidoreductase involved in fatty acids degradation
BSU32840	fadN	yusMLKJ	sigA|	78|	sdpR|FadR|CcpA|	80|179|207|	1|-1|-1|	Sdpc|C14 / C20|D-fructose-1,6-bisphosphate /Glucose-6-Phosphate|	1035|25/26|9/10|	1|1|1/1|	TF+P|TF+M|TF+PP+M|	Sdpc+Sdpi|FadR|CcpA+Hpr15P|	enoyl-CoA hydratase / 3-hydroxyacyl-CoA dehydrogenase
BSU28550	fadR	lcfA-ysiAB-etfBA	sigA|	78|	FadR|CcpA|	179|207|	-1|-1|	C14 / C20|D-fructose-1,6-bisphosphate /Glucose-6-Phosphate|	25/26|9/10|	1|1/1|	TF+M|TF+PP+M|	FadR|CcpA+Hpr15P|	transcriptional regulator of fatty acids degradation (TetR/AcrR family)
BSU15880	fapR	fapR-plsX-fabDG	sigA|	78|	FapR|ComA|	178|198|	-1|1|	malonyl-CoA|ComX|	24|1004|	-1|1|	TF+M|TF-TC|	FapR|ComP+ComA|	transcription factor
BSU37120	fbaA	Op17											fructose-1,6-bisphosphate aldolase
BSU40190	fbp	fbp	sigA|	78|									fructose-1,6-bisphosphatase
BSU36710	fdhD												putative subunit of an respiration oxidoreductase
BSU23040	fer				Fur|	170|	nan|	Fe|	27|	1|	TF+M|	Fur|	ferredoxin
BSU01630	feuA	feuABC-ybbA	sigA|	78|	Fur|CitB|Btr|*GlcR*|	170|202|209|275|	-1|1|1|nan|	Fe|Fe|bacillibactin and enterobactin|unk|	27|23|1006|unk|	1|-1|1|unk|	TF+M|riboswitch|TF+M|silico-TF+unk|	Fur|CitB + cluster S-FE|Btr|GlcR|	iron hydroxamate-binding lipoprotein
BSU01620	feuB	feuABC-ybbA	sigA|	78|	Fur|CitB|Btr|*GlcR*|	170|202|209|275|	-1|1|1|nan|	Fe|Fe|bacillibactin and enterobactin|unk|	27|23|1006|unk|	1|-1|1|unk|	TF+M|riboswitch|TF+M|silico-TF+unk|	Fur|CitB + cluster S-FE|Btr|GlcR|	iron-uptake protein
BSU01610	feuC	feuABC-ybbA	sigA|	78|	Fur|CitB|Btr|*GlcR*|	170|202|209|275|	-1|1|1|nan|	Fe|Fe|bacillibactin and enterobactin|unk|	27|23|1006|unk|	1|-1|1|unk|	TF+M|riboswitch|TF+M|silico-TF+unk|	Fur|CitB + cluster S-FE|Btr|GlcR|	iron-uptake protein
BSU15980	ffh	ylxM-ffh	sigA|	78|									signal recognition particle-like (SRP) GTPase
BSU33310	fhuB				Fur|	170|	-1|	Fe|	27|	1|	TF+M|	Fur|	ferrichrome ABC transporter (permease)
BSU33290	fhuC				Fur|	170|	-1|	Fe|	27|	1|	TF+M|	Fur|	ferrichrome ABC transporter (ATP-binding protein)
BSU33320	fhuD	fhuD			Fur|	170|	-1|	Fe|	27|	1|	TF+M|	Fur|	ferrichrome ABC transporter (ferrichrome-binding lipoprotein)
BSU33300	fhuG				Fur|	170|	-1|	Fe|	27|	1|	TF+M|	Fur|	ferrichrome ABC transporter (permease)
BSU16180	flgB	fla-che	sigD|sigA|	76|78|	Spo0A|CodY|	58|199|	-1|-1|	nan| GTP /isoleucine /valine|	nan|15/16/17|	nan|1/1/1|	TF+PP|TF+M|	Spo0A+Spo0B/kinC|CodY|	flagellar component of cell-proximal portion of basal-body rod
BSU16190	flgC	fla-che	sigD|sigA|	76|78|	Spo0A|CodY|	58|199|	-1|-1|	nan| GTP /isoleucine /valine|	nan|15/16/17|	nan|1/1/1|	TF+PP|TF+M|	Spo0A+Spo0B/kinC|CodY|	flagellar component of cell-proximal portion of basal-body rod
BSU16280	flgD	fla-che	sigD|sigA|	76|78|	Spo0A|CodY|	58|199|	-1|-1|	nan| GTP /isoleucine /valine|	nan|15/16/17|	nan|1/1/1|	TF+PP|TF+M|	Spo0A+Spo0B/kinC|CodY|	flagellar hook assembly protein
BSU16290	flgE	fla-che	sigD|sigA|	76|78|	Spo0A|CodY|	58|199|	-1|-1|	nan| GTP /isoleucine /valine|	nan|15/16/17|	nan|1/1/1|	TF+PP|TF+M|	Spo0A+Spo0B/kinC|CodY|	flagellar hook protein
BSU35410	flgK	comFABC-yvyF-flgM-yvyG-flgKL	sigD|sigA|	76|78|	DegU|ComK|	185|197|	1|1|	unk|@|	-1|nan|	-1|nan|	TF-TC|TF|	DegS+DegU|ComK (and ComS)|	flagellar hook-filament junction
BSU35400	flgL	comFABC-yvyF-flgM-yvyG-flgKL	sigD|sigA|	76|78|	DegU|ComK|	185|197|	1|1|	unk|@|	-1|nan|	-1|nan|	TF-TC|TF|	DegS+DegU|ComK (and ComS)|	flagellar hook-filament junction
BSU35430	flgM	comFABC-yvyF-flgM-yvyG-flgKL	sigD|sigA|	76|78|	scoC|DegU|ComK|	81|185|197|	-1|1|1|	@|unk|@|	nan|-1|nan|	nan|-1|nan|	TF|TF-TC|TF|	scoC|DegS+DegU|ComK (and ComS)|	anti-sigma factor repressor of sigma(D)-dependent transcription
BSU16390	flhA	fla-che	sigD|sigA|	76|78|	Spo0A|CodY|	58|199|	-1|-1|	nan| GTP /isoleucine /valine|	nan|15/16/17|	nan|1/1/1|	TF+PP|TF+M|	Spo0A+Spo0B/kinC|CodY|	component of the flagellar export machinery
BSU16380	flhB	fla-che	sigD|sigA|	76|78|	Spo0A|CodY|	58|199|	-1|-1|	nan| GTP /isoleucine /valine|	nan|15/16/17|	nan|1/1/1|	TF+PP|TF+M|	Spo0A+Spo0B/kinC|CodY|	component of the flagellar export machinery
BSU16400	flhF	fla-che	sigD|sigA|	76|78|	Spo0A|CodY|	58|199|	-1|-1|	nan| GTP /isoleucine /valine|	nan|15/16/17|	nan|1/1/1|	TF+PP|TF+M|	Spo0A+Spo0B/kinC|CodY|	GTPase involved in the export of flagella
BSU36400	flhO	usd-spoIIID-mbl-flhOP	sigD|sigE|	76|75|									putative flagellar basal-body rod protein
BSU36390	flhP	usd-spoIIID-mbl-flhOP	sigD|sigE|	76|75|									putative flagellar hook-basal body protein
BSU35340	fliD	yvyC-fliDST	sigD|	76|									flagellar hook-associated capping protein 2 (HAP2)
BSU16200	fliE	fla-che	sigD|sigA|	76|78|	Spo0A|CodY|	58|199|	-1|-1|	nan| GTP /isoleucine /valine|	nan|15/16/17|	nan|1/1/1|	TF+PP|TF+M|	Spo0A+Spo0B/kinC|CodY|	flagellar basal body protein
BSU16210	fliF	fla-che	sigD|sigA|	76|78|	Spo0A|CodY|	58|199|	-1|-1|	nan| GTP /isoleucine /valine|	nan|15/16/17|	nan|1/1/1|	TF+PP|TF+M|	Spo0A+Spo0B/kinC|CodY|	flagellar basal-body M-ring protein
BSU16220	fliG	fla-che	sigD|sigA|	76|78|	Spo0A|CodY|	58|199|	-1|-1|	nan| GTP /isoleucine /valine|	nan|15/16/17|	nan|1/1/1|	TF+PP|TF+M|	Spo0A+Spo0B/kinC|CodY|	flagellar motor switching and energizing component
BSU16230	fliH	fla-che	sigD|sigA|	76|78|	Spo0A|CodY|	58|199|	-1|-1|	nan| GTP /isoleucine /valine|	nan|15/16/17|	nan|1/1/1|	TF+PP|TF+M|	Spo0A+Spo0B/kinC|CodY|	flagellar export apparatus component
BSU16240	fliI	fla-che	sigD|sigA|	76|78|	Spo0A|CodY|	58|199|	-1|-1|	nan| GTP /isoleucine /valine|	nan|15/16/17|	nan|1/1/1|	TF+PP|TF+M|	Spo0A+Spo0B/kinC|CodY|	flagellar-specific ATPase
BSU16250	fliJ	fla-che	sigD|sigA|	76|78|	Spo0A|CodY|	58|199|	-1|-1|	nan| GTP /isoleucine /valine|	nan|15/16/17|	nan|1/1/1|	TF+PP|TF+M|	Spo0A+Spo0B/kinC|CodY|	flagellar synthesis chaperone
BSU16270	fliK	fla-che	sigD|sigA|	76|78|	Spo0A|CodY|	58|199|	-1|-1|	nan| GTP /isoleucine /valine|	nan|15/16/17|	nan|1/1/1|	TF+PP|TF+M|	Spo0A+Spo0B/kinC|CodY|	flagellar hook-length control protein
BSU16300	fliL	fla-che	sigD|sigA|	76|78|	Spo0A|CodY|	58|199|	-1|-1|	nan| GTP /isoleucine /valine|	nan|15/16/17|	nan|1/1/1|	TF+PP|TF+M|	Spo0A+Spo0B/kinC|CodY|	flagellar basal-body associated protein
BSU16310	fliM	fla-che	sigD|sigA|	76|78|	Spo0A|CodY|	58|199|	-1|-1|	nan| GTP /isoleucine /valine|	nan|15/16/17|	nan|1/1/1|	TF+PP|TF+M|	Spo0A+Spo0B/kinC|CodY|	flagellar motor switching and energizing component
BSU16350	fliP	fla-che	sigD|sigA|	76|78|	Spo0A|CodY|	58|199|	-1|-1|	nan| GTP /isoleucine /valine|	nan|15/16/17|	nan|1/1/1|	TF+PP|TF+M|	Spo0A+Spo0B/kinC|CodY|	component of the flagellar export machinery
BSU16360	fliQ	fla-che	sigD|sigA|	76|78|	Spo0A|CodY|	58|199|	-1|-1|	nan| GTP /isoleucine /valine|	nan|15/16/17|	nan|1/1/1|	TF+PP|TF+M|	Spo0A+Spo0B/kinC|CodY|	component of the flagellar export machinery
BSU16370	fliR	fla-che	sigD|sigA|	76|78|	Spo0A|CodY|	58|199|	-1|-1|	nan| GTP /isoleucine /valine|	nan|15/16/17|	nan|1/1/1|	TF+PP|TF+M|	Spo0A+Spo0B/kinC|CodY|	component of the flagellar export machinery
BSU35330	fliS	yvyC-fliDST	sigD|	76|									flagellar assembly protein FliS
BSU35320	fliT	yvyC-fliDST	sigD|	76|									flagellar assembly protein FliT involved in control of flagella expression
BSU35380	fliW												assembly factor of the flagellum
BSU16320	fliY	fla-che	sigD|sigA|	76|78|	Spo0A|CodY|	58|199|	-1|-1|	nan| GTP /isoleucine /valine|	nan|15/16/17|	nan|1/1/1|	TF+PP|TF+M|	Spo0A+Spo0B/kinC|CodY|	flagellar motor switching and energizing phosphatase
BSU16340	fliZ	fla-che	sigD|sigA|	76|78|	Spo0A|CodY|	58|199|	-1|-1|	nan| GTP /isoleucine /valine|	nan|15/16/17|	nan|1/1/1|	TF+PP|TF+M|	Spo0A+Spo0B/kinC|CodY|	flagellar regulatory protein
BSU23050	fmnP				FMN-box|	176|	-1|	FMN|	99|	-1|	riboswitch|	@|	FMN permease
BSU15730	fmt	Op20											methionyl-tRNA formyltransferase
BSU22870	fni												isopentenyl diphosphate isomerase
BSU37310	fnr	narK-fnr	sigA|	78|	ResD|NsrR|Fnr|	94|109|175|	1|-1|1|	menaquinone|nitric oxide|di-oxygen|	57|94|8|	1|-1|-1|	TF-TC|TF+M|TF+M|	ResD+ResE|nsrR|Fnr|	transcriptional regulator (FNR/CAP family)
BSU00780	folB	pabBAC-sul-folBK-yazB-yacF-lysS	sigA|	78|	TRAP|	30|	-1|	tryptophan|	55|	1|	RNA-BAP|	MtrB|	dihydroneopterin aldolase
BSU28080	folC	valS-folC	sigA|	78|	T-box-VAL|	37|	1|	tRNAval|	79|	-1|	RNA switch|	tRNA|	folyl-polyglutamate synthase
BSU24310	folD	nusB-folD			PurR|	99|	-1|	PRPP|	42|	-1|	TF+M|	PurR|	methylenetetrahydrofolate dehydrogenase, methenyltetrahydrofolate cyclohydrolase
BSU22780	folEA	mtrAB	sigA|	78|									GTP cyclohydrolase I
BSU03340	folEB	yciABC	sigA|	78|	Zur|	1|	-1|	Zn|	1040|	1|	TF+M|	Zur|	GTP cyclohydrolase I
BSU00790	folK	pabBAC-sul-folBK-yazB-yacF-lysS	sigA|	78|	TRAP|	30|	-1|	tryptophan|	55|	1|	RNA-BAP|	MtrB|	7,8-dihydro-6-hydroxymethylpterin pyrophosphokinase
BSU17840	fosB	yndN	sigW|	66|									metallothiol transferase
BSU32610	frlB				FrlR|CodY|	174|199|	-1|-1|	fructosamine 6-phosphates| GTP /isoleucine /valine|	61|15/16/17|	-1|1/1/1|	TF+M|TF+M|	FrlR|CodY|	fructoselysine-6-P-deglycase
BSU32570	frlD				FrlR|CodY|	174|199|	-1|-1|	fructosamine 6-phosphates| GTP /isoleucine /valine|	61|15/16/17|	-1|1/1/1|	TF+M|TF+M|	FrlR|CodY|	fructoselysine kinase
BSU32580	frlM				FrlR|CodY|	174|199|	-1|-1|	fructosamine 6-phosphates| GTP /isoleucine /valine|	61|15/16/17|	-1|1/1/1|	TF+M|TF+M|	FrlR|CodY|	putative fructose-amino acid permease
BSU32590	frlN				FrlR|CodY|	174|199|	-1|-1|	fructosamine 6-phosphates| GTP /isoleucine /valine|	61|15/16/17|	-1|1/1/1|	TF+M|TF+M|	FrlR|CodY|	putative fructose-amino acid permease
BSU32600	frlO				FrlR|CodY|	174|199|	-1|-1|	fructosamine 6-phosphates| GTP /isoleucine /valine|	61|15/16/17|	-1|1/1/1|	TF+M|TF+M|	FrlR|CodY|	putative fructose amino acid-binding lipoprotein
BSU32560	frlR				FrlR|	174|	nan|	fructosamine 6-phosphates|	61|	-1|	TF+M|	FrlR|	putative frl transcriptional regulator (GntR family)
BSU16520	frr				stringent response|	53|	-1|	nan|	nan|	nan|	Nan|	Nan|	ribosome recycling factor
BSU14400	fruA	fruRKA			FruR|Spo0A|CcpA|	173|58|207|	-1|-1|-1|	fructose-6-phosphate|nan|D-fructose-1,6-bisphosphate /Glucose-6-Phosphate|	10|nan|9/10|	-1|nan|1/1|	unk|TF+PP|TF+PP+M|	FruR+unk|Spo0A+Spo0B/kinC|CcpA+Hpr15P|	phosphotransferase system (PTS) fructose-specific enzyme IIABC component
BSU14390	fruK	fruRKA			FruR|Spo0A|CcpA|	173|58|207|	-1|-1|-1|	fructose-6-phosphate|nan|D-fructose-1,6-bisphosphate /Glucose-6-Phosphate|	10|nan|9/10|	-1|nan|1/1|	unk|TF+PP|TF+PP+M|	FruR+unk|Spo0A+Spo0B/kinC|CcpA+Hpr15P|	fructose-1-phosphate kinase
BSU14380	fruR	fruRKA			FruR|Spo0A|CcpA|	173|58|207|	-1|-1|-1|	fructose-6-phosphate|nan|D-fructose-1,6-bisphosphate /Glucose-6-Phosphate|	10|nan|9/10|	-1|nan|1/1|	unk|TF+PP|TF+PP+M|	FruR+unk|Spo0A+Spo0B/kinC|CcpA+Hpr15P|	transcriptional regulator (DeoR family)
BSU15280	ftsA	ftsAZ	sigH|sigA|	72|78|	WalR|AbrB|	28|236|	1|-1|	unk|@|	-1|nan|	-1|nan|	TF-TC|TF|	WalR+WalK|AbrB|	cell-division protein essential fo Z-ring assembly
BSU35260	ftsE				Spo0A|	58|	-1|	nan|	nan|	nan|	TF+PP|	Spo0A+Spo0B/kinC|	cell-division ABC transporter (ATP-binding protein)
BSU00690	ftsH	ftsH	sigM|sigA|	68|78|									cell-division protein and general stress protein (class III heat-shock)
BSU15150	ftsL												cell-division protein
BSU18420	ftsR												transcriptional regulator (LysR family)
BSU14850	ftsW	ftsW-pycA			YofA|	10|	1|	nan|	nan|	nan|	TF|	Yofa|	cell-division protein
BSU35250	ftsX				Spo0A|	58|	-1|	nan|	nan|	nan|	TF+PP|	Spo0A+Spo0B/kinC|	cell-division ABC transporter
BSU15950	ftsY	rnc-smc-ftsY	sigK|sigA|	70|78|	GerE|	165|	1|	@|	nan|	nan|	TF|	GerE|	signal recognition particle (docking protein)
BSU15290	ftsZ	ftsAZ	sigH|sigA|	72|78|	WalR|AbrB|	28|236|	1|-1|	unk|@|	-1|nan|	-1|nan|	TF-TC|TF|	WalR+WalK|AbrB|	cell-division initiation protein
BSU33040	fumC	citG	sigH|sigA|sigA|	72|78|78|	CcpA|	207|	-1|	D-fructose-1,6-bisphosphate /Glucose-6-Phosphate|	9/10|	1/1|	TF+PP+M|	CcpA+Hpr15P|	fumarate hydratase
BSU23520	fur	fur	sigA|	78|	PerR|	104|	-1|	stress: hydrogen peroxide|	37|	-1|	TF+S|	PerR|	transcriptional regulator for iron transport and metabolism
BSU01120	fusA				stringent response|	53|	-1|	nan|	nan|	nan|	Nan|	Nan|	elongation factor G
BSU03910	gabD	gabTD	sigB|sigA|	77|78|	GabR|	169|	1|	GABA|	62|	1|	TF+M|	GabR +(PLPP)|	succinate-semialdehyde dehydrogenase
BSU06310	gabP	gabP	sigA|	78|	TnrA|CodY|	33|199|	1|-1|	glutamine| GTP /isoleucine /valine|	29|15/16/17|	-1|1/1/1|	TF+P+M|TF+M|	TnrA+glnA|CodY|	gamma-aminobutyrate (GABA) permease
BSU03890	gabR	gabR	sigA|	78|	GabR|	169|	-1|	GABA|	62|	1|	TF+M|	GabR +(PLPP)|	transcriptional regulator (GntR/MocR family) with PLP binding site
BSU03900	gabT	gabTD	sigA|sigB|	78|77|	GabR|	169|	1|	GABA|	62|	1|	TF+M|	GabR +(PLPP)|	4-aminobutyrate aminotransferase
BSU38860	galE	galE	sigA|	78|									UDP-glucose 4-epimerase
BSU38200	galK	galKT			CcpA|	207|	-1|	D-fructose-1,6-bisphosphate /Glucose-6-Phosphate|	9/10|	1/1|	TF+PP+M|	CcpA+Hpr15P|	galactokinase
BSU38190	galT	galKT			CcpA|	207|	-1|	D-fructose-1,6-bisphosphate /Glucose-6-Phosphate|	9/10|	1/1|	TF+PP+M|	CcpA+Hpr15P|	galactose-1-phosphate uridyltransferase
BSU02350	gamP	Op220			ybga|	23|	nan|	D-glucosamine-6-phosphate|	66|	-1|	TF+M|	ybga|	phosphotransferase system (PTS) glucosamine-specific enzyme IICBA component
BSU34130	ganA	yvfKLM-lacA-yvfO			LacR|CcpA|	137|207|	-1|nan|	unk|D-fructose-1,6-bisphosphate /Glucose-6-Phosphate|	-1|9/10|	-1|1/1|	TF+M|TF+PP+M|	LacR|CcpA+Hpr15P|	arabinogalactan type I oligomer exo-hydrolase (beta-galactosidase, lactase)
BSU34120	ganB	yvfKLM-lacA-yvfO			LacR|CcpA|	137|207|	-1|nan|	unk|D-fructose-1,6-bisphosphate /Glucose-6-Phosphate|	-1|9/10|	-1|1/1|	TF+M|TF+PP+M|	LacR|CcpA+Hpr15P|	secreted arabinogalactan oligomer endo-hydrolase
BSU34150	ganP	yvfKLM-lacA-yvfO			LacR|CcpA|	137|207|	-1|nan|	unk|D-fructose-1,6-bisphosphate /Glucose-6-Phosphate|	-1|9/10|	-1|1/1|	TF+M|TF+PP+M|	LacR|CcpA+Hpr15P|	arabinogalactan oligomer permease
BSU34140	ganQ	yvfKLM-lacA-yvfO			LacR|CcpA|	137|207|	-1|nan|	unk|D-fructose-1,6-bisphosphate /Glucose-6-Phosphate|	-1|9/10|	-1|1/1|	TF+M|TF+PP+M|	LacR|CcpA+Hpr15P|	arabinogalactan oligomer permease
BSU34170	ganR				LacR|	137|	nan|	unk|	-1|	-1|	TF+M|	LacR|	transcriptional regulator (LacI family)
BSU33940	gapA	cggR-gapA-pgk-tpiA-pgm-eno	sigA|	78|	CggR|	203|	-1|	D-fructose-1,6-bisphosphate|	9|	-1|	TF+M|	cggR|	glyceraldehyde-3-phosphate dehydrogenase
BSU29020	gapB	gapB-speD	sigA|	78|	CcpN|	204|	-1|	unk|	nan|	nan|	TF+unk|	CcpN|	glyceraldehyde-3-phosphate dehydrogenase
BSU02510	garD				YcbG|	22|	-1|	D-glucarate/galactarate|	103/104|	-1/-1|	TF+M|	ycbG|	D-galactarate dehydratase
BSU06680	gatA	Op89	sigA|	78|	T-box-GLN|CodY|CcpA|	48|199|207|	1|nan|nan|	tRNAgln| GTP /isoleucine /valine|D-fructose-1,6-bisphosphate /Glucose-6-Phosphate|	91|15/16/17|9/10|	-1|1/1/1|1/1|	RNA switch|TF+M|TF+PP+M|	tRNA|CodY|CcpA+Hpr15P|	glutamyl-tRNA(Gln) amidotransferase (subunit A)
BSU06690	gatB	Op89	sigA|	78|	T-box-GLN|CodY|CcpA|	48|199|207|	1|nan|nan|	tRNAgln| GTP /isoleucine /valine|D-fructose-1,6-bisphosphate /Glucose-6-Phosphate|	91|15/16/17|9/10|	-1|1/1/1|1/1|	RNA switch|TF+M|TF+PP+M|	tRNA|CodY|CcpA+Hpr15P|	glutamyl-tRNA(Gln) amidotransferase (subunit B)
BSU06670	gatC	Op89	sigA|	78|	T-box-GLN|CodY|CcpA|	48|199|207|	1|nan|nan|	tRNAgln| GTP /isoleucine /valine|D-fructose-1,6-bisphosphate /Glucose-6-Phosphate|	91|15/16/17|9/10|	-1|1/1/1|1/1|	RNA switch|TF+M|TF+PP+M|	tRNA|CodY|CcpA+Hpr15P|	glutamyl-tRNA(Gln) amidotransferase (subunit C)
BSU31060	gbsA				GbsR|	166|	-1|	glycine-betaine/choline|	54/56|	1/-1|	TF+M|	GbsR|	glycine betaine aldehyde dehydrogenase, NAD+-dependent
BSU31050	gbsB	Op28			GbsR|	166|	-1|	glycine-betaine/choline|	54/56|	1/-1|	TF+M|	GbsR|	choline dehydrogenase
BSU00500	gcaD	gcaD-prs-ctc	sigA|	78|	stringent response|	53|	-1|	nan|	nan|	nan|	Nan|	Nan|	UDP-N-acetylglucosamine pyrophosphorylase
BSU05940	gcp												metalloprotease
BSU24560	gcvPA	Op190			Gly-box|SpoVT|T-box-GLY|	152|56|47|	-1|1|-1|	glycine|nan|tRNAgly|	68|nan|87|	|nan|-1|	riboswitch|TF|RNA switch|	@|SpoVT|tRNA|	glycine decarboxylase (subunit 1) (glycine cleavage system protein P)
BSU24550	gcvPB	Op190			Gly-box|SpoVT|T-box-GLY|	152|56|47|	-1|1|-1|	glycine|nan|tRNAgly|	68|nan|87|	|nan|-1|	riboswitch|TF|RNA switch|	@|SpoVT|tRNA|	glycine decarboxylase (subunit 2) (glycine cleavage system protein P)
BSU24570	gcvT	Op190			Gly-box|SpoVT|T-box-GLY|	152|56|47|	-1|1|-1|	glycine|nan|tRNAgly|	68|nan|87|	|nan|-1|	riboswitch|TF|RNA switch|	@|SpoVT|tRNA|	aminomethyltransferase (glycine cleavage system protein T)
BSU03930	gdh	glcU-gdh	sigG|	73|	SpoVT|	56|	-1|	nan|	nan|	nan|	TF|	SpoVT|	glucose 1-dehydrogenase
BSU33050	gerAA	gerAABC	sigG|sigF|	73|74|	SpoVT|	56|	-1|	nan|	nan|	nan|	TF|	SpoVT|	component of the GerA germination receptor
BSU33060	gerAB	gerAABC	sigG|sigF|	73|74|	SpoVT|	56|	-1|	nan|	nan|	nan|	TF|	SpoVT|	component of the germination receptor GerA
BSU33070	gerAC	gerAABC	sigG|sigF|	73|74|	SpoVT|	56|	-1|	nan|	nan|	nan|	TF|	SpoVT|	component of the germination receptor GerA
BSU35800	gerBA	gerBABC	sigG|	73|	SpoVT|	56|	-1|	nan|	nan|	nan|	TF|	SpoVT|	component of germinant receptor B
BSU35810	gerBB	gerBABC	sigG|	73|	SpoVT|	56|	-1|	nan|	nan|	nan|	TF|	SpoVT|	component of germinant receptor B
BSU35820	gerBC	gerBABC	sigG|	73|	SpoVT|	56|	-1|	nan|	nan|	nan|	TF|	SpoVT|	lipoprotein component of the germination receptor B
BSU01550	gerD	gerD	sigG|sigF|	73|74|	SpoVT|	56|	1|	nan|	nan|	nan|	TF|	SpoVT|	lipoprotein with a role in spores' rapid response to nutrient germinants
BSU28410	gerE	gerE	sigK|	70|	SpoIIID|	57|	1|	nan|	nan|	nan|	TF|	SpoIIID|	transcriptional regulator
BSU03700	gerKA	gerKACB	sigG|	73|	SpoVT|	56|	-1|	nan|	nan|	nan|	TF|	SpoVT|	spore germination receptor subunit
BSU03720	gerKB	gerKACB	sigG|	73|	SpoVT|	56|	-1|	nan|	nan|	nan|	TF|	SpoVT|	spore germination receptor subunit
BSU03710	gerKC	gerKACB	sigG|	73|	SpoVT|	56|	-1|	nan|	nan|	nan|	TF|	SpoVT|	spore germination receptor subunit
BSU28380	gerM	gerM	sigE|	75|	SpoIIID|	57|	-1|	nan|	nan|	nan|	TF|	SpoIIID|	germination (cortex hydrolysis) and sporulation (stage II, multiple polar septa) lytic enzyme
BSU10720	gerPA	gerPABCDEF	sigK|	70|	GerE|	165|	-1|	@|	nan|	nan|	TF|	GerE|	spore germination protein
BSU10710	gerPB	gerPABCDEF	sigK|	70|	GerE|	165|	-1|	@|	nan|	nan|	TF|	GerE|	spore germination protein
BSU10700	gerPC	gerPABCDEF	sigK|	70|	GerE|	165|	-1|	@|	nan|	nan|	TF|	GerE|	spore germination protein
BSU10690	gerPD	gerPABCDEF	sigK|	70|	GerE|	165|	-1|	@|	nan|	nan|	TF|	GerE|	spore germination protein
BSU10680	gerPE	gerPABCDEF	sigK|	70|	GerE|	165|	-1|	@|	nan|	nan|	TF|	GerE|	spore germination protein
BSU10670	gerPF	gerPABCDEF	sigK|	70|	GerE|	165|	-1|	@|	nan|	nan|	TF|	GerE|	spore germination protein
BSU19490	gerT		sigK|	70|									component of the spore coat
BSU35690	ggaA	ggaAB	sigA|	78|									poly(glucosyl N-acetylgalactosamine 1-phosphate) glucosyltransferase
BSU35680	ggaB	ggaAB	sigA|	78|									poly(glucosyl N-acetylgalactosamine 1-phosphate) glucosyltransferase
BSU18410	ggt												membrane bound gamma-glutamyltranspeptidase
BSU28680	glcD				CcpA|	207|	nan|	D-fructose-1,6-bisphosphate /Glucose-6-Phosphate|	9/10|	1/1|	TF+PP+M|	CcpA+Hpr15P|	glycolate oxidase subunit
BSU28690	glcF				CcpA|	207|	nan|	D-fructose-1,6-bisphosphate /Glucose-6-Phosphate|	9/10|	1/1|	TF+PP+M|	CcpA+Hpr15P|	glycolate oxidase iron-sulfur subunit
BSU24850	glcK				CcpA|	207|	nan|	D-fructose-1,6-bisphosphate /Glucose-6-Phosphate|	9/10|	1/1|	TF+PP+M|	CcpA+Hpr15P|	glucose kinase
BSU10520	glcP	ntdABC-glcP			NtdR|	108|	1|	3-3-neotrehalosadiamine|	95|	1|	TF+M|	Ntdr|	glucose/mannose:H+ symporter
BSU36300	glcR	ywpH-glcR			ComK|*GlcR*|	197|275|	1|nan|	@|unk|	nan|unk|	nan|unk|	TF|silico-TF+unk|	ComK (and ComS)|GlcR|	transcriptional regulator (DeoR family)
BSU13880	glcT												transcriptional antiterminator (BglG family)
BSU03920	glcU	glcU-gdh	sigG|	73|	SpoVT|	56|	-1|	nan|	nan|	nan|	TF|	SpoVT|	glucose permease
BSU30950	glgA	glgBCDAP	sigE|sigH|	75|72|									bacterial glycogen (starch) synthase
BSU30980	glgB	glgBCDAP	sigE|sigH|	75|72|									1,4-alpha-glucan branching enzyme
BSU30970	glgC	glgBCDAP	sigE|sigH|	75|72|									glucose-1-phosphate adenylyltransferase (ADP-glucose pyrophosphorylase) subunit alpha
BSU30960	glgD	glgBCDAP	sigE|sigH|	75|72|									glucose-1-phosphate adenylyltransferase (ADP-glucose pyrophosphorylase) beta subunit
BSU30940	glgP	glgBCDAP	sigE|sigH|	75|72|									glycogen phosphorylase
BSU01770	glmM	glmM											phosphoglucosamine mutase
BSU01780	glmS	glmS	sigA|	78|	glmS ribozyme|	162|	-1|	D-glucosamine-6-phosphate|	66|	1|	riboswitch (glmS ribozyme)|	@|	L-glutamine-D-fructose-6-phosphate amidotransferase
BSU17460	glnA	glnRA	sigA|	78|	TnrA|GlnR|	33|160|	-1|-1|	glutamine|glutamine|	29|29|	-1|1|	TF+P+M|TF+P+M|	TnrA+glnA|GlnR+GlnA|	glutamine synthetase
BSU27440	glnH	glnQHMP	sigE|	75|	TnrA|CodY|	33|199|	1|nan|	glutamine| GTP /isoleucine /valine|	29|15/16/17|	-1|1/1/1|	TF+P+M|TF+M|	TnrA+glnA|CodY|	glutamine ABC transporter (glutamine-binding lipoprotein)
BSU02440	glnJ												two-component sensor histidine kinase [GlnL] for glutamine degradation
BSU36520	glnK	nrgAB	sigA|	78|	TnrA|	33|	1|	glutamine|	29|	-1|	TF+P+M|	TnrA+glnA|	nitrogen-regulated PII-like regulator protein
BSU02450	glnL	Op86											two-component response regulator [GlnJ] for glutamine utilisation
BSU27450	glnM	glnQHMP	sigE|	75|	TnrA|CodY|	33|199|	1|nan|	glutamine| GTP /isoleucine /valine|	29|15/16/17|	-1|1/1/1|	TF+P+M|TF+M|	TnrA+glnA|CodY|	glutamine ABC transporter (permease)
BSU27460	glnP	glnQHMP	sigE|	75|	TnrA|CodY|	33|199|	1|nan|	glutamine| GTP /isoleucine /valine|	29|15/16/17|	-1|1/1/1|	TF+P+M|TF+M|	TnrA+glnA|CodY|	glutamine ABC transporter (permease)
BSU27430	glnQ	glnQHMP	sigE|	75|	TnrA|CodY|	33|199|	1|nan|	glutamine| GTP /isoleucine /valine|	29|15/16/17|	-1|1/1/1|	TF+P+M|TF+M|	TnrA+glnA|CodY|	glutamine ABC transporter (ATP-binding protein)
BSU17450	glnR	glnRA	sigA|	78|	TnrA|GlnR|	33|160|	-1|-1|	glutamine|glutamine|	29|29|	-1|1|	TF+P+M|TF+P+M|	TnrA+glnA|GlnR+GlnA|	transcriptional regulator (nitrogen metabolism)
BSU02420	glnT	ybgJ-ybgH	sigA|	78|	GlnL|CcpA|	161|207|	1|nan|	glutamine extracellular|D-fructose-1,6-bisphosphate /Glucose-6-Phosphate|	28|9/10|	1|1/1|	TF-TC|TF+PP+M|	GlnN+GlnK|CcpA+Hpr15P|	glutamine transporter
BSU09300	glpD	glpD	sigA|	78|	GlpP|CcpA|AbrB|	159|207|236|	1|-1|1|	sn-glycerol-3-phosphate|D-fructose-1,6-bisphosphate /Glucose-6-Phosphate|@|	30|9/10|nan|	1|1/1|nan|	P-AT+PTS|TF+PP+M|TF|	GlpP|CcpA+Hpr15P|AbrB|	glycerol-3-phosphate oxidase
BSU09280	glpF	glpFK	sigA|	78|	GlpP|CcpA|AbrB|	159|207|236|	1|-1|1|	sn-glycerol-3-phosphate|D-fructose-1,6-bisphosphate /Glucose-6-Phosphate|@|	30|9/10|nan|	1|1/1|nan|	P-AT+PTS|TF+PP+M|TF|	GlpP|CcpA+Hpr15P|AbrB|	glycerol permease
BSU24870	glpG												membrane endopeptidase
BSU09290	glpK	glpFK	sigE|sigA|	75|78|	GlpP|CcpA|AbrB|	159|207|236|	1|-1|1|	sn-glycerol-3-phosphate|D-fructose-1,6-bisphosphate /Glucose-6-Phosphate|@|	30|9/10|nan|	1|1/1|nan|	P-AT+PTS|TF+PP+M|TF|	GlpP|CcpA+Hpr15P|AbrB|	glycerol kinase
BSU09270	glpP	Op164			CcpA|	207|	-1|	D-fructose-1,6-bisphosphate /Glucose-6-Phosphate|	9/10|	1/1|	TF+PP+M|	CcpA+Hpr15P|	glycerol-3-phosphate responding transcription antiterminator
BSU02130	glpQ	glpTQ	sigA|	78|	PhoP|GlpP|CcpA|	103|159|207|	1|1|-1|	phosphate|sn-glycerol-3-phosphate|D-fructose-1,6-bisphosphate /Glucose-6-Phosphate|	72|30|9/10|	-1|1|1/1|	TF-TC|P-AT+PTS|TF+PP+M|	PhoP+PhoR|GlpP|CcpA+Hpr15P|	glycerophosphoryl diester phosphodiesterase
BSU02140	glpT	glpTQ	sigA|	78|	GlpP|CcpA|	159|207|	1|-1|	sn-glycerol-3-phosphate|D-fructose-1,6-bisphosphate /Glucose-6-Phosphate|	30|9/10|	1|1/1|	P-AT+PTS|TF+PP+M|	GlpP|CcpA+Hpr15P|	glycerol-3-phosphate permease
BSU02430	glsA	ybgJ-ybgH	sigA|	78|	GlnL|CcpA|	161|207|	1|nan|	glutamine extracellular|D-fructose-1,6-bisphosphate /Glucose-6-Phosphate|	28|9/10|	1|1/1|	TF-TC|TF+PP+M|	GlnN+GlnK|CcpA+Hpr15P|	glutaminase
BSU14830	glsB		sigE|	75|	SpoIIID|	57|	-1|	nan|	nan|	nan|	TF|	SpoIIID|	glutaminase
BSU18450	gltA	gltAB	sigA|	78|	TnrA|GltC|Fsra|GltR|GltC2|GltC1|GltC0|	33|158|172|154|155|156|157|	-1|1|-1|1|-1|1|1|	glutamine| 2-oxoglutarate/ glutamate|@|unk|glutamate| 2-oxoglutarate/ glutamate|glutamate|	29|13/6|nan|-1|6|13/6|6|	-1|1/-1|nan|-1|-1|1/-1|-1|	TF+P+M|TF+M|small regulatory RNA|unk|TF+M|TF+M|TF+M|	TnrA+glnA|GltC|Fsra ( + chaperone FbpB + FbpA)|GltR+unk|GltC|GltC|GltC|	glutamate synthase (large subunit)
BSU18440	gltB	gltAB	sigA|	78|	TnrA|GltC|Fsra|GltC2|GltC1|GltC0|	33|158|172|155|156|157|	-1|1|-1|-1|1|1|	glutamine| 2-oxoglutarate/ glutamate|@|glutamate| 2-oxoglutarate/ glutamate|glutamate|	29|13/6|nan|6|13/6|6|	-1|1/-1|nan|-1|1/-1|-1|	TF+P+M|TF+M|small regulatory RNA|TF+M|TF+M|TF+M|	TnrA+glnA|GltC|Fsra ( + chaperone FbpB + FbpA)|GltC|GltC|GltC|	glutamate synthase (small subunit)
BSU18460	gltC	gltC	sigA|	78|	GltC|GltC0|TnrA|	158|157|33|	-1|-1|nan|	2-oxoglutarate/ glutamate|glutamate|glutamine|	13/6|6|29|	1/-1|-1|-1|	TF+M|TF+M|TF+P+M|	GltC|GltC|TnrA+glnA|	transcriptional regulator (LysR family)
BSU02340	gltP	gltP	sigH|	72|									proton/glutamate symport protein
BSU26670	gltR	gltR	sigA|	78|	GltR|	154|	-1|	unk|	-1|	-1|	unk|	GltR+unk|	transcriptional regulator (LysR family)
BSU10220	gltT	gltT											proton/sodium-glutamate symport protein
BSU00920	gltX	gltX-cysES-yazC-yacOP	sigA|	78|									glutamyl-tRNA synthetase
BSU40040	glxK				AbrB|	236|	-1|	@|	nan|	nan|	TF|	AbrB|	glycerate kinase
BSU36900	glyA	glyA	sigA|	78|	PurR|	99|	-1|	PRPP|	42|	-1|	TF+M|	PurR|	serine hydroxymethyltransferase
BSU25270	glyQ	glyQS			T-box-GLY|T-box-GLY|T-box-GLY|T-box-GLY|	47|47|47|47|	1|1|1|1|	tRNAgly|tRNAgly|tRNAgly|tRNAgly|	87|87|87|87|	-1|-1|-1|-1|	RNA switch|RNA switch|RNA switch|RNA switch|	tRNA|tRNA|tRNA|tRNA|	glycyl-tRNA synthetase (alpha subunit)
BSU25260	glyS	glyQS			T-box-GLY|	47|	1|	tRNAgly|	87|	-1|	RNA switch|	tRNA|	glycyl-tRNA synthetase (beta subunit)
BSU15680	gmk	Op125											guanylate kinase
BSU05820	gmuA	Op158	sigA|	78|	GmuR|CcpA|AbrB|	151|207|236|	-1|-1|1|	glucomannanP|D-fructose-1,6-bisphosphate /Glucose-6-Phosphate|@|	-1|9/10|nan|	-1|1/1|nan|	TF+M|TF+PP+M|TF|	GmuR|CcpA+Hpr15P|AbrB|	oligo-alpha-mannoside phosphotransferase system enzyme IIA
BSU05810	gmuB	Op158	sigA|	78|	GmuR|CcpA|AbrB|	151|207|236|	-1|-1|1|	glucomannanP|D-fructose-1,6-bisphosphate /Glucose-6-Phosphate|@|	-1|9/10|nan|	-1|1/1|nan|	TF+M|TF+PP+M|TF|	GmuR|CcpA+Hpr15P|AbrB|	oligo-alpha-mannoside phosphotransferase system enzyme IIB
BSU05830	gmuC	ydhO	sigA|	78|	GmuR|CcpA|AbrB|	151|207|236|	-1|-1|1|	glucomannanP|D-fructose-1,6-bisphosphate /Glucose-6-Phosphate|@|	-1|9/10|nan|	-1|1/1|nan|	TF+M|TF+PP+M|TF|	GmuR|CcpA+Hpr15P|AbrB|	oligo-alpha-mannoside phosphotransferase system enzyme IIC
BSU05840	gmuD				GmuR|CcpA|AbrB|	151|207|236|	-1|-1|1|	glucomannanP|D-fructose-1,6-bisphosphate /Glucose-6-Phosphate|@|	-1|9/10|nan|	-1|1/1|nan|	TF+M|TF+PP+M|TF|	GmuR|CcpA+Hpr15P|AbrB|	mannoside-phospho-beta-d-glucosidase
BSU05860	gmuE	Op158	sigA|	78|	GmuR|CcpA|AbrB|	151|207|236|	-1|-1|1|	glucomannanP|D-fructose-1,6-bisphosphate /Glucose-6-Phosphate|@|	-1|9/10|nan|	-1|1/1|nan|	TF+M|TF+PP+M|TF|	GmuR|CcpA+Hpr15P|AbrB|	putative carbohydrate kinase
BSU05870	gmuF	Op158	sigA|	78|	GmuR|CcpA|AbrB|	151|207|236|	-1|-1|1|	glucomannanP|D-fructose-1,6-bisphosphate /Glucose-6-Phosphate|@|	-1|9/10|nan|	-1|1/1|nan|	TF+M|TF+PP+M|TF|	GmuR|CcpA+Hpr15P|AbrB|	phosphohexomutase, cupin family
BSU05880	gmuG	Op158	sigA|	78|	GmuR|CcpA|AbrB|	151|207|236|	-1|-1|1|	glucomannanP|D-fructose-1,6-bisphosphate /Glucose-6-Phosphate|@|	-1|9/10|nan|	-1|1/1|nan|	TF+M|TF+PP+M|TF|	GmuR|CcpA+Hpr15P|AbrB|	exported mannan endo-1,4-beta-mannosidase
BSU05850	gmuR	Op158	sigA|	78|	GmuR|CcpA|AbrB|	151|207|236|	-1|-1|1|	glucomannanP|D-fructose-1,6-bisphosphate /Glucose-6-Phosphate|@|	-1|9/10|nan|	-1|1/1|nan|	TF+M|TF+PP+M|TF|	GmuR|CcpA+Hpr15P|AbrB|	transcriptional regulator (GntR family)
BSU23860	gndA	Op19											NADP+-dependent 6-P-gluconate dehydrogenase
BSU40060	gntK	gntRKPZ	sigK|sigA|	70|78|	GntR|CcpA|AbrB|CcpB|	150|207|236|206|	-1|-1|1|-1|	gluconate|D-fructose-1,6-bisphosphate /Glucose-6-Phosphate|@|unk|	32|9/10|nan|nan|	-1|1/1|nan|nan|	TF+M|TF+PP+M|TF|TF+unk|	GntR|CcpA+Hpr15P|AbrB|Nan|	gluconate kinase
BSU40070	gntP	gntRKPZ	sigK|sigA|	70|78|	GntR|CcpA|AbrB|CcpB|	150|207|236|206|	-1|-1|1|-1|	gluconate|D-fructose-1,6-bisphosphate /Glucose-6-Phosphate|@|unk|	32|9/10|nan|nan|	-1|1/1|nan|nan|	TF+M|TF+PP+M|TF|TF+unk|	GntR|CcpA+Hpr15P|AbrB|Nan|	gluconate permease
BSU40050	gntR	gntRKPZ	sigA|sigK|	78|70|	GntR|CcpA|AbrB|CcpB|	150|207|236|206|	-1|-1|1|-1|	gluconate|D-fructose-1,6-bisphosphate /Glucose-6-Phosphate|@|unk|	32|9/10|nan|nan|	-1|1/1|nan|nan|	TF+M|TF+PP+M|TF|TF+unk|	GntR|CcpA+Hpr15P|AbrB|Nan|	transcriptional regulator (GntR family)
BSU40080	gntZ	gntRKPZ	sigA|sigK|	78|70|	GntR|CcpA|AbrB|CcpB|	150|207|236|206|	-1|-1|1|-1|	gluconate|D-fructose-1,6-bisphosphate /Glucose-6-Phosphate|@|unk|	32|9/10|nan|nan|	-1|1/1|nan|nan|	TF+M|TF+PP+M|TF|TF+unk|	GntR|CcpA+Hpr15P|AbrB|Nan|	NAD+-6-phosphogluconate dehydrogenase
BSU25540	gpr	gpr	sigG|sigF|	73|74|	SpoVT|RsfA|	56|86|	-1|1|	nan|@|	nan|nan|	nan|nan|	TF|P|	SpoVT|RsfA|	spore endopeptidase
BSU22830	gpsA	gpsA											NAD(P)H-dependent glycerol-3-phosphate dehydrogenase
BSU22180	gpsB												cell division protein
BSU27320	greA												transcription elongation factor
BSU06030	groEL	groESL	sigA|	78|	HrcA|	147|	-1|	@|	nan|	nan|	TF+HrcA unstability|	HrcA+GroEL|	chaperonin large subunit
BSU06020	groES	groESL	sigA|	78|	HrcA|	147|	-1|	@|	nan|	nan|	TF+HrcA unstability|	HrcA+GroEL|	chaperonin small subunit
BSU25480	grpE	lepA-hemN-hrcA-grpE-dnaKJ-yqeTUV	sigA|	78|	HrcA|ArfM|	147|227|	-1|nan|	@|@|	nan|nan|	nan|nan|	TF+HrcA unstability|TF|	HrcA+GroEL|ArfM|	nucleotide exchange factor for DnaK activity
BSU08710	gsaB												glutamate-1-semialdehyde aminotransferase, class III aminotransferase
BSU04400	gsiB	gsiB	sigI|sigB|	71|77|									general stress protein
BSU38430	gspA	gspA	sigB|	77|									putative glycosyl transferase (general stress protein)
BSU35670	gtaB	gtaB	sigB|sigA|	77|78|									UTP-glucose-1-phosphate uridylyltransferase
BSU06360	guaA	guaA	sigA|	78|									GMP synthetase
BSU00090	guaB	guaB			CodY|	199|	1|	GTP /isoleucine /valine|	15/16/17|	1/1/1|	TF+M|	CodY|	inosine-monophosphate dehydrogenase
BSU32130	guaC	guaC	sigK|sigA|	70|78|	PurR|CodY|	99|199|	-1|1|	PRPP| GTP /isoleucine /valine|	42|15/16/17|	-1|1/1/1|	TF+M|TF+M|	PurR|CodY|	GMP reductase
BSU13170	guaD	guaD	sigB|sigA|	77|78|	PucR|	100|	1|	allantoin / urate/ allantoate|	39/40/41|	1/1/1|	TF+M|	PucR|	guanine deaminase
BSU22960	gudB	gudB	sigA|	78|									cryptic glutamate dehydrogenase
BSU02490	gudD				YcbG|	22|	-1|	D-glucarate/galactarate|	103/104|	-1/-1|	TF+M|	ycbG|	glucarate dehydratase
BSU02480	gudP				YcbG|	22|	-1|	D-glucarate/galactarate|	103/104|	-1/-1|	TF+M|	ycbG|	glucarate transporter
BSU06150	gutB	gutBP	sigA|	78|	GutR|	149|	1|	sorbitol (glucitol)|	33|	1|	TF+M|	GutR|	glucitol (sorbitol) dehydrogenase
BSU06160	gutP	gutBP	sigA|	78|	GutR|	149|	1|	sorbitol (glucitol)|	33|	1|	TF+M|	GutR|	H+-glucitol symporter
BSU06140	gutR	gutR			CcpA|GutR|	207|149|	-1|nan|	D-fructose-1,6-bisphosphate /Glucose-6-Phosphate|sorbitol (glucitol)|	9/10|33|	1/1|1|	TF+PP+M|TF+M|	CcpA+Hpr15P|GutR|	transcriptional regulator of the glucitol operon
BSU00070	gyrA	gyrA	sigA|	78|									DNA gyrase (subunit A)
BSU00060	gyrB	yaaA-recF-yaaB-gyrB	sigA|	78|									DNA gyrase (subunit B)
BSU35360	hag	hag	sigD|	76|	scoC|CsrA|CodY|	81|193|199|	-1|-1|-1|	@|@| GTP /isoleucine /valine|	nan|nan|15/16/17|	nan|nan|1/1/1|	TF|RNA switch|TF+M|	scoC|CsrA|CodY|	flagellin protein
BSU22790	hbs	hbs	sigH|sigA|	72|78|	LexA|Hbs|	134|148|	-1|-1|	DNA damage|@|	10050|nan|	1|nan|	TF-proteolyse|TF|	LexA + RecA|Hbs|	non-specific DNA-binding protein HBsu, signal recognition particle-like (SRP) component
BSU33450	helD												DNA 3'-5' helicase IV
BSU28170	hemA	hemAXCDBL	sigA|	78|	PerR|	104|	-1|	stress: hydrogen peroxide|	37|	-1|	TF+S|	PerR|	glutamyl-tRNA reductase
BSU10380	hemAT	hemAT	sigD|	76|									haem-based dioxygen sensor
BSU28130	hemB	hemAXCDBL	sigA|	78|	PerR|	104|	-1|	stress: hydrogen peroxide|	37|	-1|	TF+S|	PerR|	delta-aminolevulinic acid dehydratase (porphobilinogen synthase)
BSU28150	hemC	hemAXCDBL	sigA|	78|	PerR|	104|	-1|	stress: hydrogen peroxide|	37|	-1|	TF+S|	PerR|	porphobilinogen deaminase (hydroxymethylbilane synthase)
BSU28140	hemD	hemAXCDBL	sigA|	78|	PerR|	104|	-1|	stress: hydrogen peroxide|	37|	-1|	TF+S|	PerR|	uroporphyrinogen III cosynthase
BSU10120	hemE												uroporphyrinogen III decarboxylase
BSU10130	hemH												ferrochelatase
BSU28120	hemL	hemAXCDBL	sigA|	78|	PerR|	104|	-1|	stress: hydrogen peroxide|	37|	-1|	TF+S|	PerR|	glutamate-1-semialdehyde 2,1-aminotransferase
BSU25500	hemN	lepA-hemN-hrcA-grpE-dnaKJ-yqeTUV	sigA|	78|	ArfM|	227|	1|	@|	nan|	nan|	TF|	ArfM|	coproporphyrinogen III oxidase
BSU28160	hemX	hemAXCDBL	sigA|	78|	PerR|	104|	-1|	stress: hydrogen peroxide|	37|	-1|	TF+S|	PerR|	negative effector of the concentration of glutamyl-tRNA reductase HemA
BSU10140	hemY												protoporphyrinogen IX and coproporphyrinogen III oxidase
BSU09840	hemZ	hemZ	sigA|	78|	Rex|ResD|Fnr|ArfM|	93|94|175|227|	-1|1|1|1|	NADH/NAD|menaquinone|di-oxygen|@|	45/46|57|8|nan|	1/1|1|-1|nan|	TF+M|TF-TC|TF+M|TF|	Rex|ResD+ResE|Fnr|ArfM|	coproporphyrinogen III oxidase
BSU22760	hepS												heptaprenyl diphosphate synthase component I
BSU22740	hepT												heptaprenyl diphosphate synthase component II
BSU10030	hinT												Hit-family hydrolase
BSU34880	hisA	Op90			*HisR*|	274|	nan|	histidine|	34|	1|	silico-TF+M|	HisR|	phosphoribosylformimino-5-aminoimidazole carboxamide ribotide isomerase
BSU34900	hisB	Op90			*HisR*|	274|	nan|	histidine|	34|	1|	silico-TF+M|	HisR|	imidazoleglycerol-phosphate dehydratase
BSU22620	hisC	trpEDCFBA-hisC-tyrA-aroE	sigA|	78|	TRAP|	30|	-1|	tryptophan|	55|	1|	RNA-BAP|	MtrB|	histidinol-phosphate aminotransferase, tyrosine/phenylalanine aminotransferase
BSU34910	hisD	Op90			*HisR*|	274|	nan|	histidine|	34|	1|	silico-TF+M|	HisR|	histidinol dehydrogenase
BSU34870	hisF	Op90			*HisR*|	274|	nan|	histidine|	34|	1|	silico-TF+M|	HisR|	imidazole glycerol phosphate synthase subunit
BSU34920	hisG	Op90			*HisR*|	274|	nan|	histidine|	34|	1|	silico-TF+M|	HisR|	ATP phosphoribosyltransferase
BSU34890	hisH	Op90			*HisR*|	274|	nan|	histidine|	34|	1|	silico-TF+M|	HisR|	amidotransferase (glutaminase)
BSU34860	hisI	Op90			*HisR*|	274|	nan|	histidine|	34|	1|	silico-TF+M|	HisR|	phosphoribosyl-AMP cyclohydrolase, phosphoribosyl-ATP pyrophosphohydrolase
BSU29620	hisJ	hisJ											histidinol phosphate phosphatase
BSU27560	hisS	Op55			T-box-HIS|T-box-ASP|	46|50|	1|1|	tRNAhis|tRNAasp|	85|86|	-1|-1|	RNA switch|RNA switch|	tRNA|tRNA|	histidyl-tRNA synthetase
BSU34930	hisZ				*HisR*|	274|	nan|	histidine|	34|	1|	silico-TF+M|	HisR|	histidyl-tRNA synthetase component of ATP phophoribosyltransferase
BSU13040	hmp	hmp	sigA|	78|	ResD|NsrR|ArfM|SpoVT|	94|109|227|56|	1|-1|1|1|	menaquinone|nitric oxide|@|nan|	57|94|nan|nan|	1|-1|nan|nan|	TF-TC|TF+M|TF|TF|	ResD+ResE|nsrR|ArfM|SpoVT|	flavohemoglobin
BSU25560	holA												DNA polymerase delta subunit
BSU00310	holB												DNA polymerase III delta' subunit
BSU32260	hom	Op60			CodY|	199|	nan|	GTP /isoleucine /valine|	15/16/17|	1/1/1|	TF+M|	CodY|	homoserine dehydrogenase
BSU35000	hprK	Op188											serine/threonine protein kinase/phosphorylase
BSU00680	hprT	Op119	sigM|	68|									hypoxanthine-guanine phosphoribosyltransferase
BSU25490	hrcA	lepA-hemN-hrcA-grpE-dnaKJ-yqeTUV	sigA|	78|	HrcA|ArfM|	147|227|	-1|nan|	@|@|	nan|nan|	nan|nan|	TF+HrcA unstability|TF|	HrcA+GroEL|ArfM|	transcriptional regulator of heat-shock genes
BSU00710	hslO		sigM|	68|									disulfide bond chaperone (heat shock protein HSP33)
BSU39820	htpG	htpG	sigA|	78|									class III heat-shock protein (molecular chaperone)
BSU13490	htpX				ykrK|Rok|	13|90|	-1|-1|	nan|@|	nan|nan|	nan|nan|	TF-unk|TF|	ykrK|Rok|	membrane protease
BSU12900	htrA	htrA	sigA|	78|	CssR|HtrA|	192|146|	1|-1|	@|@|	nan|nan|	nan|nan|	TF-TC|TF|	CssR+CssS|HtrA|	membrane bound serine protease Do, quality control protease (heat-shock protein)
BSU33000	htrB	yvtA			CssR|	192|	1|	@|	nan|	nan|	TF-TC|	CssR+CssS|	HtrA-like serine protease
BSU40360	htrC		sigG|	73|									putative membrane serine protease Do
BSU39380	hutG	Op91	sigA|	78|	HutP|CodY|CcpA|	145|199|207|	1|-1|-1|	histidine| GTP /isoleucine /valine|D-fructose-1,6-bisphosphate /Glucose-6-Phosphate|	34|15/16/17|9/10|	1|1/1/1|1/1|	P-AT+M|TF+M|TF+PP+M|	HutP|CodY|CcpA+Hpr15P|	formiminoglutamate hydrolase
BSU39350	hutH	Op91	sigA|	78|	HutP|CodY|CcpA|	145|199|207|	1|-1|-1|	histidine| GTP /isoleucine /valine|D-fructose-1,6-bisphosphate /Glucose-6-Phosphate|	34|15/16/17|9/10|	1|1/1/1|1/1|	P-AT+M|TF+M|TF+PP+M|	HutP|CodY|CcpA+Hpr15P|	histidine ammonia-lyase (histidase)
BSU39370	hutI	Op91	sigA|	78|	HutP|CodY|CcpA|	145|199|207|	1|-1|-1|	histidine| GTP /isoleucine /valine|D-fructose-1,6-bisphosphate /Glucose-6-Phosphate|	34|15/16/17|9/10|	1|1/1/1|1/1|	P-AT+M|TF+M|TF+PP+M|	HutP|CodY|CcpA+Hpr15P|	imidazolone-5-propionate hydrolase
BSU39390	hutM				HutP|CodY|CcpA|	145|199|207|	1|-1|-1|	histidine| GTP /isoleucine /valine|D-fructose-1,6-bisphosphate /Glucose-6-Phosphate|	34|15/16/17|9/10|	1|1/1/1|1/1|	P-AT+M|TF+M|TF+PP+M|	HutP|CodY|CcpA+Hpr15P|	histidine permease
BSU39340	hutP	hutP Op91	sigA|	78|	CodY|CcpA|AbrB|	199|207|236|	-1|-1|1|	GTP /isoleucine /valine|D-fructose-1,6-bisphosphate /Glucose-6-Phosphate|@|	15/16/17|9/10|nan|	1/1/1|1/1|nan|	TF+M|TF+PP+M|TF|	CodY|CcpA+Hpr15P|AbrB|	transcriptional antiterminator
BSU39360	hutU	Op91	sigA|	78|	HutP|CodY|CcpA|	145|199|207|	1|-1|-1|	histidine| GTP /isoleucine /valine|D-fructose-1,6-bisphosphate /Glucose-6-Phosphate|	34|15/16/17|9/10|	1|1/1/1|1/1|	P-AT+M|TF+M|TF+PP+M|	HutP|CodY|CcpA+Hpr15P|	urocanase
BSU03460	hxlA	hxlAB			HxlR|	144|	1|	stress: formaldehyde|	1012|	1|	TF-M-unk|	HxlR|	3-hexulose-6-phosphate synthase (HPS)
BSU03450	hxlB	hxlAB			HxlR|	144|	1|	stress: formaldehyde|	1012|	1|	TF-M-unk|	HxlR|	6-phospho-3-hexuloisomerase (PHI)
BSU03470	hxlR												positive regulator of hxlAB expression
BSU29130	icd	citZ-icd-mdh	sigA|	78|	CcpC|CcpA|CodY|	205|207|199|	-1|-1|nan|	citrate|D-fructose-1,6-bisphosphate /Glucose-6-Phosphate| GTP /isoleucine /valine|	11|9/10|15/16/17|	-1|1/1|1/1/1|	TF+ADN-M|TF+PP+M|TF+M|	CcpC|CcpA+Hpr15P|CodY|	isocitrate dehydrogenase
BSU15430	ileS	ileS			T-box-ILE|	45|	1|	tRNAile|	80|	-1|	RNA switch|	tRNA|	isoleucyl-tRNA synthetase
BSU21770	ilvA	ilvA-ypmP			CodY|	199|	-1|	GTP /isoleucine /valine|	15/16/17|	1/1/1|	TF+M|	CodY|	threonine dehydratase
BSU28310	ilvB	ilvBHC-leuABCD	sigA|	78|	TnrA|CodY|CcpA|T-box-LEU|	33|199|207|44|	-1|-1|1|1|	glutamine| GTP /isoleucine /valine|D-fructose-1,6-bisphosphate /Glucose-6-Phosphate|tRNAleu|	29|15/16/17|9/10|78|	-1|1/1/1|1/1|-1|	TF+P+M|TF+M|TF+PP+M|RNA switch|	TnrA+glnA|CodY|CcpA+Hpr15P|tRNA|	acetolactate synthase (acetohydroxy-acid synthase) (large subunit)
BSU28290	ilvC	ilvBHC-leuABCD	sigA|	78|	TnrA|CodY|CcpA|T-box-LEU|	33|199|207|44|	-1|-1|1|1|	glutamine| GTP /isoleucine /valine|D-fructose-1,6-bisphosphate /Glucose-6-Phosphate|tRNAleu|	29|15/16/17|9/10|78|	-1|1/1/1|1/1|-1|	TF+P+M|TF+M|TF+PP+M|RNA switch|	TnrA+glnA|CodY|CcpA+Hpr15P|tRNA|	acetohydroxy-acid isomeroreductase
BSU21870	ilvD	ilvD			CodY|	199|	-1|	GTP /isoleucine /valine|	15/16/17|	1/1/1|	TF+M|	CodY|	dihydroxy-acid dehydratase
BSU02390	ilvE	ybgE			CodY|	199|	-1|	GTP /isoleucine /valine|	15/16/17|	1/1/1|	TF+M|	CodY|	ketomethiobutyrate-branched-chain/aromatic amino acid aminotransferase
BSU28300	ilvH	ilvBHC-leuABCD	sigA|	78|	TnrA|CodY|CcpA|T-box-LEU|	33|199|207|44|	-1|-1|1|1|	glutamine| GTP /isoleucine /valine|D-fructose-1,6-bisphosphate /Glucose-6-Phosphate|tRNAleu|	29|15/16/17|9/10|78|	-1|1/1/1|1/1|-1|	TF+P+M|TF+M|TF+PP+M|RNA switch|	TnrA+glnA|CodY|CcpA+Hpr15P|tRNA|	acetolactate synthase (acetohydroxy-acid synthase) (small subunit)
BSU38550	ilvK	ywaA											branched-chain amino acid aminotransferase
BSU04810	immA												immunity anti-repressor conserved in prophages
BSU04820	immR												phage element (ICEBs1)transcriptional regulator (Xre family)
BSU01390	infA				stringent response|	53|	-1|	nan|	nan|	nan|	Nan|	Nan|	initiation factor IF-I
BSU16630	infB	ylxS-nusA-ylxRQ-infB-ylxP-rbfA	sigA|	78|	stringent response|	53|	-1|	nan|	nan|	nan|	Nan|	Nan|	initiation factor IF-2
BSU28870	infC	infC-rpmI-rplT-ysdA	sigA|	78|	stringent response|RplT|	53|89|	-1|-1|	nan|@|	nan|nan|	nan|nan|	Nan|RNA switch|	Nan|Rplt|	initiation factor IF-3
BSU39750	iolB	mmsA-iolBCDEF-idh-iolHI-fbaB	sigA|	78|	IolR|CcpA|	141|207|	-1|-1|	2-deoxy-5-keto-D-gluconic-acid-6-phosphate|D-fructose-1,6-bisphosphate /Glucose-6-Phosphate|	35|9/10|	-1|1/1|	TF+M|TF+PP+M|	IolR|CcpA+Hpr15P|	5-deoxy-D-glucuronic acid isomerase
BSU39740	iolC	mmsA-iolBCDEF-idh-iolHI-fbaB	sigA|	78|	IolR|CcpA|	141|207|	-1|-1|	2-deoxy-5-keto-D-gluconic-acid-6-phosphate|D-fructose-1,6-bisphosphate /Glucose-6-Phosphate|	35|9/10|	-1|1/1|	TF+M|TF+PP+M|	IolR|CcpA+Hpr15P|	2-deoxy-5-keto-D-gluconic acid kinase
BSU39730	iolD	mmsA-iolBCDEF-idh-iolHI-fbaB	sigA|	78|	IolR|CcpA|	141|207|	-1|-1|	2-deoxy-5-keto-D-gluconic-acid-6-phosphate|D-fructose-1,6-bisphosphate /Glucose-6-Phosphate|	35|9/10|	-1|1/1|	TF+M|TF+PP+M|	IolR|CcpA+Hpr15P|	3D-(3,5/4)-trihydroxycyclohexane-1,2-dione hydrolase
BSU39720	iolE	mmsA-iolBCDEF-idh-iolHI-fbaB	sigA|	78|	IolR|CcpA|	141|207|	-1|-1|	2-deoxy-5-keto-D-gluconic-acid-6-phosphate|D-fructose-1,6-bisphosphate /Glucose-6-Phosphate|	35|9/10|	-1|1/1|	TF+M|TF+PP+M|	IolR|CcpA+Hpr15P|	2-keto-myo-inositol dehydratase
BSU39710	iolF	mmsA-iolBCDEF-idh-iolHI-fbaB	sigA|	78|	IolR|CcpA|	141|207|	-1|-1|	2-deoxy-5-keto-D-gluconic-acid-6-phosphate|D-fructose-1,6-bisphosphate /Glucose-6-Phosphate|	35|9/10|	-1|1/1|	TF+M|TF+PP+M|	IolR|CcpA+Hpr15P|	inositol transport protein
BSU39700	iolG	mmsA-iolBCDEF-idh-iolHI-fbaB	sigA|	78|	IolR|CcpA|	141|207|	-1|-1|	2-deoxy-5-keto-D-gluconic-acid-6-phosphate|D-fructose-1,6-bisphosphate /Glucose-6-Phosphate|	35|9/10|	-1|1/1|	TF+M|TF+PP+M|	IolR|CcpA+Hpr15P|	myo-inositol 2-dehydrogenase
BSU39690	iolH	mmsA-iolBCDEF-idh-iolHI-fbaB	sigA|	78|	IolR|CcpA|	141|207|	-1|-1|	2-deoxy-5-keto-D-gluconic-acid-6-phosphate|D-fructose-1,6-bisphosphate /Glucose-6-Phosphate|	35|9/10|	-1|1/1|	TF+M|TF+PP+M|	IolR|CcpA+Hpr15P|	putative sugar-phosphate epimerase/isomerase
BSU39680	iolI	mmsA-iolBCDEF-idh-iolHI-fbaB	sigA|	78|	IolR|CcpA|	141|207|	-1|-1|	2-deoxy-5-keto-D-gluconic-acid-6-phosphate|D-fructose-1,6-bisphosphate /Glucose-6-Phosphate|	35|9/10|	-1|1/1|	TF+M|TF+PP+M|	IolR|CcpA+Hpr15P|	putative sugar-phosphate epimerase/isomerase
BSU39670	iolJ	mmsA-iolBCDEF-idh-iolHI-fbaB	sigA|	78|	IolR|CcpA|	141|207|	-1|-1|	2-deoxy-5-keto-D-gluconic-acid-6-phosphate|D-fructose-1,6-bisphosphate /Glucose-6-Phosphate|	35|9/10|	-1|1/1|	TF+M|TF+PP+M|	IolR|CcpA+Hpr15P|	2-deoxy-5-keto-D-gluconic acid 6-phosphate aldolase
BSU39770	iolR	iolRS	sigA|	78|	IolR|	141|	-1|	2-deoxy-5-keto-D-gluconic-acid-6-phosphate|	35|	-1|	TF+M|	IolR|	transcriptional regulator (DeoR family)
BSU39780	iolS	iolRS	sigA|	78|	IolR|	141|	-1|	2-deoxy-5-keto-D-gluconic-acid-6-phosphate|	35|	-1|	TF+M|	IolR|	aldo-keto reductase
BSU06230	iolT	ydjK	sigA|	78|	IolR|CcpA|	141|207|	-1|-1|	2-deoxy-5-keto-D-gluconic-acid-6-phosphate|D-fructose-1,6-bisphosphate /Glucose-6-Phosphate|	35|9/10|	-1|1/1|	TF+M|TF+PP+M|	IolR|CcpA+Hpr15P|	myo-inositol transporter
BSU11130	ipi												intracellular proteinase inhibitor BsuPI
BSU27510	iscSA	cymR-yrvO-trmU	sigA|	78|	stringent response|	53|	-1|	nan|	nan|	nan|	Nan|	Nan|	cysteine desulfurase involved in tRNA thiolation
BSU29590	iscSB				CodY|	199|	nan|	GTP /isoleucine /valine|	15/16/17|	1/1/1|	TF+M|	CodY|	cysteine desulfurase
BSU32680	iscU												iron-sulfur cluster assembly scaffold protein
BSU18380	iseA				WalR|	28|	-1|	unk|	-1|	-1|	TF-TC|	WalR+WalK|	inhibitor of cell-separation enzymes
BSU13190	isp		sigA|	78|	scoC|Ipi|DegU|CodY|	81|140|185|199|	-1|1|1|nan|	@|@|unk| GTP /isoleucine /valine|	nan|nan|-1|15/16/17|	nan|nan|-1|1/1/1|	TF|TF|TF-TC|TF+M|	scoC|Ipi|DegS+DegU|CodY|	intracellular serine protease
BSU24280	ispA	ispA	sigA|	78|	scoC|Ipi|DegU|	81|140|185|	-1|1|1|	@|@|unk|	nan|nan|-1|	nan|nan|-1|	TF|TF|TF-TC|	scoC|Ipi|DegS+DegU|	geranyltranstransferase
BSU00900	ispD	yacLMN	sigM|sigB|	68|77|									2-C-methyl-D-erythritol 4-phosphate cytidylyltransferase, nonmevalonate isoprenoid pathway
BSU00460	ispE		sigE|	75|									4-(cytidine 5'-diphospho)-2-C-methyl-D-erythritol kinase
BSU00910	ispF	yacLMN	sigB|	77|									2-C-methyl-D-erythritol-2,4-cyclodiphosphate synthase
BSU25070	ispG	yqfZY	sigE|	75|	SpoIIID|	57|	-1|	nan|	nan|	nan|	TF|	SpoIIID|	4-hydroxy-3-methylbut-2-en-1-yl diphosphate synthase (1-hydroxy-2-methyl-2-(E)-butenyl 4-diphosphate synthase)
BSU25160	ispH												1-hydroxy-2-methyl-2-(E)-butenyl 4-diphosphate reductase
BSU41030	jag	spoIIIJ-jag	sigA|	78|									SpoIIIJ-associated RNA/ssDNA-binding protein
BSU19690	kamA		sigE|	75|									lysine 2,3-aminomutase
BSU31460	kapB	kinB-kapB	sigA|	78|	CodY|AbrB|	199|236|	-1|-1|	GTP /isoleucine /valine|@|	15/16/17|nan|	1/1/1|nan|	TF+M|TF|	CodY|AbrB|	factor required for KinB signal transduction and activation of the phosphorelay to sporulation
BSU31470	kapD		sigK|sigE|	70|75|	GerR|CodY|	164|199|	-1|nan|	@| GTP /isoleucine /valine|	nan|15/16/17|	nan|1/1/1|	TF|TF+M|	GerR|CodY|	putative exoribonuclease (3'-5')
BSU08820	katA	katA			PerR|	104|	-1|	stress: hydrogen peroxide|	37|	-1|	TF+S|	PerR|	vegetative catalase 1
BSU39050	katE	katE-yxiS	sigB|	77|									catalase 2
BSU38630	katX	katX	sigF|sigB|	74|77|	RsfA|	86|	1|	@|	nan|	nan|	P|	RsfA|	major catalase in spores
BSU01560	kbaA		sigE|	75|	SpoIIID|	57|	-1|	nan|	nan|	nan|	TF|	SpoIIID|	inner membrane protein involved in activation of the KinB signaling pathway to sporulation
BSU17000	kbl	Op61											2-amino-3-ketobutyrate CoA ligase (glycine acetyl transferase)
BSU22100	kdgA	kdgRKAT	sigA|	78|	KdgR|CcpA|	139|207|	-1|-1|	2-keto-3-deoxygluconate|D-fructose-1,6-bisphosphate /Glucose-6-Phosphate|	70|9/10|	-1|1/1|	TF+M|TF+PP+M|	kdgR|CcpA+Hpr15P|	2-keto-3-deoxygluconate-6-phosphate aldolase
BSU22110	kdgK	kdgRKAT	sigA|	78|	KdgR|CcpA|	139|207|	-1|-1|	2-keto-3-deoxygluconate|D-fructose-1,6-bisphosphate /Glucose-6-Phosphate|	70|9/10|	-1|1/1|	TF+M|TF+PP+M|	kdgR|CcpA+Hpr15P|	2-keto-3-deoxygluconate kinase
BSU22120	kdgR	kdgRKAT	sigA|	78|	KdgR|CcpA|	139|207|	-1|-1|	2-keto-3-deoxygluconate|D-fructose-1,6-bisphosphate /Glucose-6-Phosphate|	70|9/10|	-1|1/1|	TF+M|TF+PP+M|	kdgR|CcpA+Hpr15P|	Kdg operon transcriptional regulator (LacI family)
BSU22090	kdgT	kdgRKAT	sigA|	78|	KdgR|CcpA|	139|207|	-1|-1|	2-keto-3-deoxygluconate|D-fructose-1,6-bisphosphate /Glucose-6-Phosphate|	70|9/10|	-1|1/1|	TF+M|TF+PP+M|	kdgR|CcpA+Hpr15P|	2-keto-3-deoxygluconate permease
BSU22140	kduD	Op174	sigA|	78|	KdgR|CcpA|	139|207|	-1|-1|	2-keto-3-deoxygluconate|D-fructose-1,6-bisphosphate /Glucose-6-Phosphate|	70|9/10|	-1|1/1|	TF+M|TF+PP+M|	kdgR|CcpA+Hpr15P|	2-keto-3-deoxygluconate oxidoreductase
BSU22130	kduI	Op174	sigA|	78|	KdgR|CcpA|	139|207|	-1|-1|	2-keto-3-deoxygluconate|D-fructose-1,6-bisphosphate /Glucose-6-Phosphate|	70|9/10|	-1|1/1|	TF+M|TF+PP+M|	kdgR|CcpA+Hpr15P|	4-deoxy-L-threo-5-hexosulose-uronate ketol-isomerase, 5-keto-4-deoxyuronate isomerase
BSU09870	khtS		sigE|	75|									K+/H+ antiporter for K+ efflux
BSU09860	khtT		sigE|	75|									K+/H+ antiporter for K+ efflux
BSU13990	kinA	kinA	sigH|	72|	stringent response|Spo0A|	53|58|	1|1|	nan|nan|	nan|nan|	nan|nan|	Nan|TF+PP|	Nan|Spo0A+Spo0B/kinC|	sporulation-specific ATP-dependent protein histidine kinase
BSU31450	kinB	kinB-kapB	sigA|	78|	stringent response|CodY|AbrB|	53|199|236|	1|-1|-1|	nan| GTP /isoleucine /valine|@|	nan|15/16/17|nan|	nan|1/1/1|nan|	Nan|TF+M|TF|	Nan|CodY|AbrB|	two-component sensor histidine kinase
BSU14490	kinC	kinC	sigA|	78|	Spo0A|	58|	1|	nan|	nan|	nan|	TF+PP|	Spo0A+Spo0B/kinC|	two-component sensor histidine kinase
BSU13660	kinD												histidine kinase phosphorylating Spo0A
BSU13530	kinE	kinE-ogt	sigH|sigA|	72|78|	CodY|	199|	nan|	GTP /isoleucine /valine|	15/16/17|	1/1/1|	TF+M|	CodY|	two-component sensor histidine kinase
BSU04090	kipA	ycsFGI-kipIAR-ycsK			TnrA|KipR|	33|138|	1|-1|	glutamine|unk|	29|nan|	-1|nan|	TF+P+M|TF+unk|	TnrA+glnA|KipR|	putative hydrolase subunit antagonist of KipI
BSU04080	kipI	ycsFGI-kipIAR-ycsK			TnrA|KipR|	33|138|	1|-1|	glutamine|unk|	29|nan|	-1|nan|	TF+P+M|TF+unk|	TnrA+glnA|KipR|	putative inhibitor of the autophosphorylation reaction of KinA
BSU04100	kipR	ycsFGI-kipIAR-ycsK			TnrA|KipR|	33|138|	1|-1|	glutamine|unk|	29|nan|	-1|nan|	TF+P+M|TF+unk|	TnrA+glnA|KipR|	transcriptional regulator (IclR family)
BSU00420	ksgA		sigF|	74|									dimethyladenosine 16S ribosomal RNA transferase
BSU31090	ktrA				YdaO riboswitch|	19|	1|	ATP|	12|	1|	riboswitch|	YdaO|	potassium uptake protein
BSU31100	ktrB				YdaO riboswitch|	19|	1|	ATP|	12|	1|	riboswitch|	YdaO|	potassium transporter ATPase
BSU14510	ktrC												potassium uptake protein
BSU13500	ktrD												K+-transporting ATPase
BSU28560	lcfA	lcfA-ysiAB-etfBA			FadR|CcpA|	179|207|	-1|-1|	C14 / C20|D-fructose-1,6-bisphosphate /Glucose-6-Phosphate|	25/26|9/10|	1|1/1|	TF+M|TF+PP+M|	FadR|CcpA+Hpr15P|	long chain acyl-CoA ligase (degradative)
BSU10270	lcfB	yhfL	sigA|	78|	FadR|CcpA|	179|207|	-1|-1|	C14 / C20|D-fructose-1,6-bisphosphate /Glucose-6-Phosphate|	25/26|9/10|	1|1/1|	TF+M|TF+PP+M|	FadR|CcpA+Hpr15P|	long-chain fatty-acid-CoA ligase (degradative)
BSU03060	lctP	ldh-lctP	sigA|	78|	Rex|ResD|ArfM|AlsR|Fnr|	93|94|227|230|175|	-1|1|1|1|nan|	NADH/NAD|menaquinone|@|acetate|di-oxygen|	45/46|57|nan|3|8|	1/1|1|nan|1|-1|	TF+M|TF-TC|TF|TF+M|TF+M|	Rex|ResD+ResE|ArfM|AlsR|Fnr|	L-lactate permease
BSU03050	ldh	ldh-lctP	sigA|	78|	Rex|ResD|ArfM|AlsR|Fnr|	93|94|227|230|175|	-1|1|1|1|nan|	NADH/NAD|menaquinone|@|acetate|di-oxygen|	45/46|57|nan|3|8|	1/1|1|nan|1|-1|	TF+M|TF-TC|TF|TF+M|TF+M|	Rex|ResD+ResE|ArfM|AlsR|Fnr|	L-lactate dehydrogenase
BSU25510	lepA	lepA-hemN-hrcA-grpE-dnaKJ-yqeTUV	sigA|	78|	ArfM|	227|	nan|	@|	nan|	nan|	TF|	ArfM|	ribosomal elongation factor, GTPase
BSU28280	leuA	ilvBHC-leuABCD	sigA|	78|	TnrA|CodY|CcpA|T-box-LEU|	33|199|207|44|	-1|-1|1|1|	glutamine| GTP /isoleucine /valine|D-fructose-1,6-bisphosphate /Glucose-6-Phosphate|tRNAleu|	29|15/16/17|9/10|78|	-1|1/1/1|1/1|-1|	TF+P+M|TF+M|TF+PP+M|RNA switch|	TnrA+glnA|CodY|CcpA+Hpr15P|tRNA|	2-isopropylmalate synthase
BSU28270	leuB	ilvBHC-leuABCD	sigA|	78|	TnrA|CodY|CcpA|T-box-LEU|	33|199|207|44|	-1|-1|1|1|	glutamine| GTP /isoleucine /valine|D-fructose-1,6-bisphosphate /Glucose-6-Phosphate|tRNAleu|	29|15/16/17|9/10|78|	-1|1/1/1|1/1|-1|	TF+P+M|TF+M|TF+PP+M|RNA switch|	TnrA+glnA|CodY|CcpA+Hpr15P|tRNA|	3-isopropylmalate dehydrogenase
BSU28260	leuC	ilvBHC-leuABCD	sigA|	78|	TnrA|Fsra|CodY|CcpA|T-box-LEU|	33|172|199|207|44|	-1|-1|-1|1|1|	glutamine|@| GTP /isoleucine /valine|D-fructose-1,6-bisphosphate /Glucose-6-Phosphate|tRNAleu|	29|nan|15/16/17|9/10|78|	-1|nan|1/1/1|1/1|-1|	TF+P+M|small regulatory RNA|TF+M|TF+PP+M|RNA switch|	TnrA+glnA|Fsra ( + chaperone FbpB + FbpA)|CodY|CcpA+Hpr15P|tRNA|	3-isopropylmalate dehydratase (large subunit)
BSU28250	leuD	ilvBHC-leuABCD	sigA|	78|	TnrA|Fsra|CodY|CcpA|T-box-LEU|	33|172|199|207|44|	-1|-1|-1|1|1|	glutamine|@| GTP /isoleucine /valine|D-fructose-1,6-bisphosphate /Glucose-6-Phosphate|tRNAleu|	29|nan|15/16/17|9/10|78|	-1|nan|1/1/1|1/1|-1|	TF+P+M|small regulatory RNA|TF+M|TF+PP+M|RNA switch|	TnrA+glnA|Fsra ( + chaperone FbpB + FbpA)|CodY|CcpA+Hpr15P|tRNA|	3-isopropylmalate dehydratase (small subunit)
BSU30320	leuS	leuS			T-box-LEU|	44|	1|	tRNAleu|	78|	-1|	RNA switch|	tRNA|	leucyl-tRNA synthetase
BSU34460	levB	sacB-yveBA	sigA|	78|	SacY|DegU|SacT|	84|185|85|	1|1|1|	sucrose|unk|sucrose|	97|-1|97|	1|-1|1|	P-AT+PTS|TF-TC|P-AT+PTS|	Hpr+SacP+SacY|DegS+DegU|Hpr+SacP+SacT|	endolevanase
BSU27070	levD	levDEFG-sacC	sigL|	69|	LevR|CcpA|	135|207|	1|-1|	fructose|D-fructose-1,6-bisphosphate /Glucose-6-Phosphate|	71|9/10|	1|1/1|	TF+PTS|TF+PP+M|	Hpr+levD+levE+levF+levG|CcpA+Hpr15P|	phosphotransferase system (PTS) fructose-specific enzyme IIA component
BSU27060	levE	levDEFG-sacC	sigL|	69|	LevR|CcpA|	135|207|	1|-1|	fructose|D-fructose-1,6-bisphosphate /Glucose-6-Phosphate|	71|9/10|	1|1/1|	TF+PTS|TF+PP+M|	Hpr+levD+levE+levF+levG|CcpA+Hpr15P|	phosphotransferase system (PTS) fructose-specific enzyme IIB component
BSU27050	levF	levDEFG-sacC	sigL|	69|	LevR|CcpA|	135|207|	1|-1|	fructose|D-fructose-1,6-bisphosphate /Glucose-6-Phosphate|	71|9/10|	1|1/1|	TF+PTS|TF+PP+M|	Hpr+levD+levE+levF+levG|CcpA+Hpr15P|	phosphotransferase system (PTS) fructose-specific enzyme IIC component
BSU27040	levG	levDEFG-sacC	sigL|	69|	LevR|CcpA|	135|207|	1|-1|	fructose|D-fructose-1,6-bisphosphate /Glucose-6-Phosphate|	71|9/10|	1|1/1|	TF+PTS|TF+PP+M|	Hpr+levD+levE+levF+levG|CcpA+Hpr15P|	phosphotransferase system (PTS) fructose-specific enzyme IID component
BSU27080	levR	Op142	sigL|	69|	LevR|CcpA|	135|207|	1|-1|	fructose|D-fructose-1,6-bisphosphate /Glucose-6-Phosphate|	71|9/10|	1|1/1|	TF+PTS|TF+PP+M|	Hpr+levD+levE+levF+levG|CcpA+Hpr15P|	transcriptional regulator (NifA/NtrC family)
BSU17850	lexA	lexA			LexA|	134|	-1|	DNA damage|	10050|	1|	TF-proteolyse|	LexA + RecA|	transcriptional repressor of the SOS regulon
BSU34990	lgt												prelipoprotein diacylglycerol transferase
BSU33100	liaF	yvqIHGFEC	sigA|	78|	LiaR|AbrB|	133|236|	1|-1|	stress:bacitracin|@|	1015|nan|	1|nan|	TF-TC|TF|	LiaR+LiaS|AbrB|	integral inner membrane protein
BSU33110	liaG	yvqIHGFEC	sigA|	78|	LiaR|AbrB|	133|236|	1|-1|	stress:bacitracin|@|	1015|nan|	1|nan|	TF-TC|TF|	LiaR+LiaS|AbrB|	conserved hypothetical protein (response to antibiotic stress)
BSU33120	liaH	yvqIHGFEC	sigA|	78|	LiaR|AbrB|	133|236|	1|-1|	stress:bacitracin|@|	1015|nan|	1|nan|	TF-TC|TF|	LiaR+LiaS|AbrB|	modulator of liaIHGFSR (yvqIHGFEC) operon expression
BSU33130	liaI	yvqIHGFEC	sigA|	78|	LiaR|AbrB|	133|236|	1|-1|	stress:bacitracin|@|	1015|nan|	1|nan|	TF-TC|TF|	LiaR+LiaS|AbrB|	permease
BSU33080	liaR	yvqIHGFEC	sigA|	78|	LiaR|AbrB|	133|236|	1|-1|	stress:bacitracin|@|	1015|nan|	1|nan|	TF-TC|TF|	LiaR+LiaS|AbrB|	two-component response regulator [YvqE] responding to cell wall stress
BSU33090	liaS	yvqIHGFEC	sigA|	78|	LiaR|AbrB|	133|236|	1|-1|	stress:bacitracin|@|	1015|nan|	1|nan|	TF-TC|TF|	LiaR+LiaS|AbrB|	two-component sensor histidine kinase [YvqC] sensing cell wall stress
BSU38570	licA	licBCAH	sigA|	78|	LicR|CcpA|*RbsR*|	132|207|267|	1|-1|nan|	lichenan|D-fructose-1,6-bisphosphate /Glucose-6-Phosphate|ribose|	73|9/10|58|	1|1/1|-1|	TF+PTS|TF+PP+M|silico-TF+M|	hpr+licA+licB+licC+licR|CcpA+Hpr15P|RbsR|	phosphotransferase system (PTS) lichenan-specific enzyme IIA component
BSU38590	licB	licBCAH	sigA|	78|	LicR|CcpA|*RbsR*|	132|207|267|	1|-1|nan|	lichenan|D-fructose-1,6-bisphosphate /Glucose-6-Phosphate|ribose|	73|9/10|58|	1|1/1|-1|	TF+PTS|TF+PP+M|silico-TF+M|	hpr+licA+licB+licC+licR|CcpA+Hpr15P|RbsR|	phosphotransferase system (PTS) lichenan-specific enzyme IIB component
BSU38580	licC	licBCAH	sigA|	78|	LicR|CcpA|*RbsR*|	132|207|267|	1|-1|nan|	lichenan|D-fructose-1,6-bisphosphate /Glucose-6-Phosphate|ribose|	73|9/10|58|	1|1/1|-1|	TF+PTS|TF+PP+M|silico-TF+M|	hpr+licA+licB+licC+licR|CcpA+Hpr15P|RbsR|	phosphotransferase system (PTS) lichenan-specific enzyme IIC component
BSU38560	licH	licBCAH	sigA|	78|	LicR|CcpA|*RbsR*|	132|207|267|	1|-1|nan|	lichenan|D-fructose-1,6-bisphosphate /Glucose-6-Phosphate|ribose|	73|9/10|58|	1|1/1|-1|	TF+PTS|TF+PP+M|silico-TF+M|	hpr+licA+licB+licC+licR|CcpA+Hpr15P|RbsR|	6-phospho-beta-glucosidase
BSU38600	licR	licR	sigA|	78|									transcriptional activator of the lichenan operon
BSU39080	licT	licT-bglS	sigA|	78|									transcriptional antiterminator (BglG family)
BSU06620	ligA	pcrBA-ligA-yerH			LexA|	134|	-1|	DNA damage|	10050|	1|	TF-proteolyse|	LexA + RecA|	DNA ligase
BSU20500	ligB												bacteriophage SPbeta DNA ligase
BSU32330	lipA												lipoyl synthase (lipoic acid synthetase)
BSU04110	lipC	ycsFGI-kipIAR-ycsK	sigK|	70|	TnrA|KipR|	33|138|	1|-1|	glutamine|unk|	29|nan|	-1|nan|	TF+P+M|TF+unk|	TnrA+glnA|KipR|	lysophopholipase
BSU02680	lmrA	lmrAB	sigA|	78|	LmrA|Qdor|	130|96|	-1|nan|	flavonoids|flavonoids|	1017|1017|	-1|-1|	TF+M|TF+M|	LmrA|YxaF/qdor|	transcriptional repressor of lmrAB and yxaGH operons
BSU02670	lmrB	lmrAB	sigA|	78|	LmrA|Qdor|	130|96|	-1|nan|	flavonoids|flavonoids|	1017|1017|	-1|-1|	TF+M|TF+M|	LmrA|YxaF/qdor|	efflux transporter, drug-export protein
BSU28200	lonA	lonA-ysxC	sigA|	78|	CtsR|	190|	-1|	High temperature|	20000|	-1|	TF+unstability|	CtsR|	class III heat-shock ATP-dependent LonA protease
BSU28210	lonB	lonB	sigF|	74|									LonB ATP-dependent protease
BSU24060	lpdV	ptb-bcd-buk-lpdV-bkdAABB	sigL|	69|	CodY|BkdR|TnrA|	199|216|33|	-1|1|-1|	GTP /isoleucine /valine|isoleucine /valine|glutamine|	15/16/17|16/17|29|	1/1/1|1/1|-1|	TF+M|TF+M|TF+P+M|	CodY|bkdr|TnrA+glnA|	branched-chain alpha-keto acid dehydrogenase E3 subunit (dihydrolipoamide dehydrogenase)
BSU07100	lplA				CcpA|	207|	nan|	D-fructose-1,6-bisphosphate /Glucose-6-Phosphate|	9/10|	1/1|	TF+PP+M|	CcpA+Hpr15P|	lipoprotein
BSU07110	lplB				CcpA|	207|	nan|	D-fructose-1,6-bisphosphate /Glucose-6-Phosphate|	9/10|	1/1|	TF+PP+M|	CcpA+Hpr15P|	putative ABC transporter (permease)
BSU07120	lplC				CcpA|	207|	nan|	D-fructose-1,6-bisphosphate /Glucose-6-Phosphate|	9/10|	1/1|	TF+PP+M|	CcpA+Hpr15P|	putative ABC transporter (permease)
BSU07130	lplD				CcpA|	207|	nan|	D-fructose-1,6-bisphosphate /Glucose-6-Phosphate|	9/10|	1/1|	TF+PP+M|	CcpA+Hpr15P|	putative glycosidase
BSU28910	lrgA				CcpA|*LytT*|	207|272|	nan|nan|	D-fructose-1,6-bisphosphate /Glucose-6-Phosphate|unk|	9/10|nan|	1/1|nan|	TF+PP+M|silico-TF+TC|	CcpA+Hpr15P|LytT+LytS|	antiholin factor
BSU28900	lrgB				CcpA|*LytT*|	207|272|	nan|nan|	D-fructose-1,6-bisphosphate /Glucose-6-Phosphate|unk|	9/10|nan|	1/1|nan|	TF+PP+M|silico-TF+TC|	CcpA+Hpr15P|LytT+LytS|	antiholin factor
BSU05050	lrpA												transcriptional regulator (Lrp/AsnC family)
BSU05060	lrpB												transcriptional regulator (Lrp/AsnC family)
BSU04250	lrpC	lrpC	sigA|	78|									transcriptional regulator (Lrp/AsnC family)
BSU15450	lspA												signal peptidase II
BSU07260	ltaSA		sigM|	68|									exported glycerol phosphate lipoteichoic acid synthetase and anion-binding protein
BSU30670	luxS	luxS											S-ribosylhomocysteine lyase
BSU23380	lysA	spoVAABCDEF-lysA	sigG|sigA|	73|78|	SpoVT|L-box-LYS|	56|136|	1|1|	nan|lysine|	nan|52|	nan|1|	TF|riboswitch|	SpoVT|@|	diaminopimelate decarboxylase
BSU28470	lysC	lysC	sigA|	78|	L-box-LYS|	136|	-1|	lysine|	52|	1|	riboswitch|	@|	aspartokinase II alpha subunit (aa 1->408) and beta subunit (aa 246->408)
BSU33330	lysP				L-box-LYS|	136|	nan|	lysine|	52|	1|	riboswitch|	@|	lysine permease
BSU00820	lysS	pabBAC-sul-folBK-yazB-yacF-lysS	sigA|	78|									lysyl-tRNA synthetase
BSU35640	lytA	lytABC	sigD|sigA|	76|78|	YvrHb|SlrR|LytR|	5|60|128|	-1|-1|-1|	unk|nan|@|	-1|nan|nan|	nan|nan|nan|	TF-TC|TF|TF|	YrrHb+YvrG|SlrR|lytR|	membrane bound lipoprotein
BSU35630	lytB	lytABC	sigD|sigA|	76|78|	YvrHb|SlrR|LytR|	5|60|128|	-1|-1|-1|	unk|nan|@|	-1|nan|nan|	nan|nan|nan|	TF-TC|TF|TF|	YrrHb+YvrG|SlrR|lytR|	modifier protein of major autolysin LytC
BSU35620	lytC	lytABC	sigD|sigA|	76|78|	YvrHb|SlrR|LytR|	5|60|128|	-1|-1|-1|	unk|nan|@|	-1|nan|nan|	nan|nan|nan|	TF-TC|TF|TF|	YrrHb+YvrG|SlrR|lytR|	N-acetylmuramoyl-L-alanine amidase (major autolysin)
BSU35780	lytD	lytD	sigD|sigG|	76|73|									exported N-acetylglucosaminidase (major autolysin) (CWBP90)
BSU09420	lytE	lytE	sigI|sigH|sigA|	71|72|78|	WalR|Spo0A|	28|58|	1|-1|	unk|nan|	-1|nan|	-1|nan|	TF-TC|TF+PP|	WalR+WalK|Spo0A+Spo0B/kinC|	cell wall hydrolase, phosphatase-associated protein (major autolysin)
BSU09370	lytF	lytF	sigD|	76|	SlrR|	60|	-1|	nan|	nan|	nan|	TF|	SlrR|	gamma-D-glutamate-meso-diaminopimelate muropeptidase (major autolysin)
BSU31120	lytG												exoglucosaminidase
BSU32340	lytH		sigK|	70|									sporulation-specific L-Ala-D-Glu endopeptidase
BSU35650	lytR	lytR	sigX|sigM|sigA|	65|68|78|	LytR|	128|	-1|	@|	nan|	nan|	TF|	lytR|	membrane-bound transcriptional regulator
BSU28930	lytS												two-component sensor histidine kinase [LytT]
BSU28920	lytT												two-component response regulator [LytS]
BSU40850	maa												maltose O-acetyltransferase
BSU37050	maeA	ywkAB	sigA|	78|	MalR|	127|	1|	malate extracellular|	36|	1|	TF-TC|	MalR+MalK|	NAD-dependent malic enzyme (conversion of malate into pyruvate)
BSU31580	maeN	maeN	sigA|	78|	MalR|	127|	1|	malate extracellular|	36|	1|	TF-TC|	MalR+MalK|	Na+/malate symporter
BSU28050	maf				ComK|	197|	1|	@|	nan|	nan|	TF|	ComK (and ComS)|	putative septum formation DNA-binding protein
BSU08180	malA	malA-yfiA-malP	sigA|	78|	GlvR|CcpA|MalR|	153|207|127|	1|-1|1|	D-maltose-6-phosphate|D-fructose-1,6-bisphosphate /Glucose-6-Phosphate|malate extracellular|	31|9/10|36|	1|1/1|1|	TF+M|TF+PP+M|TF-TC|	GlvR|CcpA+Hpr15P|MalR+MalK|	6-phospho-alpha-glucosidase
BSU08200	malP	malA-yfiA-malP	sigA|	78|	GlvR|CcpA|	153|207|	1|-1|	D-maltose-6-phosphate|D-fructose-1,6-bisphosphate /Glucose-6-Phosphate|	31|9/10|	1|1/1|	TF+M|TF+PP+M|	GlvR|CcpA+Hpr15P|	phosphotransferase system (PTS) maltose-specific enzyme IICB component
BSU08210	malQ												maltose and maltodextrin ABC transporter subunit (ATP-binding protein)
BSU08190	malR	malA-yfiA-malP			GlvR|CcpA|	153|207|	1|-1|	D-maltose-6-phosphate|D-fructose-1,6-bisphosphate /Glucose-6-Phosphate|	31|9/10|	1|1/1|	TF+M|TF+PP+M|	GlvR|CcpA+Hpr15P|	transcriptional activator of the Mal operon
BSU29880	malS	malS											NAD-dependent malic enzyme (conversion of malate into pyruvate)
BSU12020	manA	Op143			ManR|	126|	1|	mannose|	74|	1|	TF+PTS|	ManR+ManP+HpR|	mannose-6 phosphate isomerase , cupin family
BSU12010	manP	Op143			ManR|	126|	1|	mannose|	74|	1|	TF+PTS|	ManR+ManP+HpR|	phosphotransferase system (PTS) mannose-specific enzyme IIBCA component
BSU12000	manR				ManR|CcpA|	126|207|	1|-1|	mannose|D-fructose-1,6-bisphosphate /Glucose-6-Phosphate|	74|9/10|	1|1/1|	TF+PTS|TF+PP+M|	ManR+ManP+HpR|CcpA+Hpr15P|	transcriptional antiterminator
BSU01380	mapA				stringent response|	53|	-1|	nan|	nan|	nan|	Nan|	Nan|	methionine aminopeptidase
BSU07690	mapB	yflG-yflH	sigA|	78|									methionine aminopeptidase B
BSU36410	mbl	usd-spoIIID-mbl-flhOP	sigE|	75|	stringent response|	53|	-1|	nan|	nan|	nan|	Nan|	Nan|	MreB-like morphogen
BSU27260	mccA	yrrT-mtn-yrhABC	sigK|sigA|	70|78|	Spx|CymR|	55|189|	1|-1|	stress:thiol specific oxidative stress|O-acetyl-L-serine|	1036|19|	1|-1|	TF+S|TF+P+M|	Spx (chaperone ClpP-clpX)|CymR+CysK|	cystathionine beta-synthase for the reverse transsulfuration pathway
BSU27250	mccB	yrrT-mtn-yrhABC	sigA|	78|	Spx|CymR|	55|189|	1|-1|	stress:thiol specific oxidative stress|O-acetyl-L-serine|	1036|19|	1|-1|	TF+S|TF+P+M|	Spx (chaperone ClpP-clpX)|CymR+CysK|	cystathionine gamma-lyase and homocysteine gamma-lyase for reverse transsulfuration pathway
BSU31240	mcpA	tlpA-mcpA	sigD|	76|									methyl-accepting chemotaxis protein
BSU31260	mcpB	mcpB	sigD|	76|									methyl-accepting chemotaxis protein
BSU13950	mcpC	mcpC	sigD|	76|	CodY|	199|	nan|	GTP /isoleucine /valine|	15/16/17|	1/1/1|	TF+M|	CodY|	methyl-accepting chemotaxis protein
BSU00840	mcsA	ctsR-mcsAB-clpC-radA-yacK	sigF|sigB|sigA|	74|77|78|	CtsR|	190|	-1|	High temperature|	20000|	-1|	TF+unstability|	CtsR|	activator of protein kinase McsB
BSU00850	mcsB	ctsR-mcsAB-clpC-radA-yacK	sigF|sigB|sigA|	74|77|78|	CtsR|	190|	-1|	High temperature|	20000|	-1|	TF+unstability|	CtsR|	protein tyrosine kinase
BSU29120	mdh	citZ-icd-mdh	sigA|	78|	CcpC|CcpA|CodY|	205|207|199|	-1|-1|nan|	citrate|D-fructose-1,6-bisphosphate /Glucose-6-Phosphate| GTP /isoleucine /valine|	11|9/10|15/16/17|	-1|1/1|1/1/1|	TF+ADN-M|TF+PP+M|TF+M|	CcpC|CcpA+Hpr15P|CodY|	malate dehydrogenase
BSU03070	mdr												multidrug-efflux transporter
BSU34620	mdxD	Op172	sigK|sigE|	70|75|	*MdxR*|	271|	nan|	unk|	-1|	nan|	silico-TF+M|	MdxR|	maltogenic alpha-amylase (homolog of)
BSU34610	mdxE	Op172	sigK|	70|	*MdxR*|	271|	nan|	unk|	-1|	nan|	silico-TF+M|	MdxR|	maltose/maltodextrin-binding lipoprotein
BSU34600	mdxF	Op172	sigK|sigE|	70|75|	*MdxR*|	271|	nan|	unk|	-1|	nan|	silico-TF+M|	MdxR|	maltodextrin ABC transport system (permease)
BSU34590	mdxG	Op172	sigK|	70|	*MdxR*|	271|	nan|	unk|	-1|	nan|	silico-TF+M|	MdxR|	maltodextrin ABC transporter (permease)
BSU34580	mdxJ		sigK|	70|	*MdxR*|	271|	nan|	unk|	-1|	nan|	silico-TF+M|	MdxR|	putative component of maltodextrin transporter
BSU34570	mdxK	Op172	sigK|	70|	*MdxR*|	271|	nan|	unk|	-1|	nan|	silico-TF+M|	MdxR|	maltose phosphorylase
BSU34560	mdxL	Op172	sigK|	70|	*MdxR*|	271|	nan|	unk|	-1|	nan|	silico-TF+M|	MdxR|	oligo-1,4-1,6-alpha-glucosidase (sucrase-maltase-isomaltase)
BSU34550	mdxM	Op172	sigK|	70|	*MdxR*|	271|	nan|	unk|	-1|	nan|	silico-TF+M|	MdxR|	beta-phosphoglucomutase, glucose-1-phosphate phosphodismutase
BSU34630	mdxR		sigK|	70|									transcriptional activator of the maltodextrin operon (LacI family)
BSU11520	mecA	mecA	sigA|	78|									adaptor protein controlling oligomerization of the AAA+ protein ClpC
BSU22970	mecB		sigK|	70|									regulator of competence and sporulation
BSU11300	med	med-comZ	sigA|	78|	Spo0A|	58|	-1|	nan|	nan|	nan|	TF+PP|	Spo0A+Spo0B/kinC|	positive regulator of comK
BSU30300	melA				CcpA|*MsmR*|	207|270|	-1|nan|	D-fructose-1,6-bisphosphate /Glucose-6-Phosphate|unk|	9/10|-1|	1/1|-1|	TF+PP+M|silico-TF+M|	CcpA+Hpr15P|MsmR|	alpha-D-galactoside galactohydrolase
BSU38490	menA												1,4-dihydroxy-2-naphthoate octaprenyltransferase
BSU30800	menB	menBEC	sigA|	78|									dihydroxynapthoic acid synthetase
BSU30780	menC	menBEC	sigA|	78|									O-succinylbenzoate-CoA synthase
BSU30820	menD												2-oxoglutarate decarboxylase and 2-succinyl-6-hydroxy-2,4-cyclohexadiene-1-carboxylate synthase
BSU30790	menE	menBEC	sigA|	78|									O-succinylbenzoic acid-CoA ligase
BSU30830	menF		sigA|	78|									menaquinone-specific isochorismate synthase
BSU22750	menH												menaquinone methyltransferase
BSU21910	metA	metA	sigM|	68|									putative homoserine O-acetyltransferase
BSU11880	metC	yjcIJ	sigA|	78|	S-box-SAM|CodY|	82|199|	-1|nan|	S-adenosyl-L-methionine| GTP /isoleucine /valine|	53|15/16/17|	-1|1/1/1|	riboswitch|TF+M|	@|CodY|	cystathionine beta-lyase
BSU13180	metE	metE	sigA|	78|	S-box-SAM|	82|	-1|	S-adenosyl-L-methionine|	53|	-1|	riboswitch|	@|	cobalamin-independent methionine synthase
BSU11870	metI	yjcIJ	sigA|	78|	S-box-SAM|CodY|	82|199|	-1|nan|	S-adenosyl-L-methionine| GTP /isoleucine /valine|	53|15/16/17|	-1|1/1/1|	riboswitch|TF+M|	@|CodY|	cystathionine gamma-synthase and O-acetylhomoserine thiolyase
BSU30550	metK	metK	sigA|	78|	S-box-SAM|	82|	-1|	S-adenosyl-L-methionine|	53|	-1|	riboswitch|	@|	S-adenosylmethionine synthetase
BSU32750	metN	Op76	sigA|	78|	S-box-SAM|CodY|	82|199|	-1|1|	S-adenosyl-L-methionine| GTP /isoleucine /valine|	53|15/16/17|	-1|1/1/1|	riboswitch|TF+M|	@|CodY|	methionine ABC transporter (ATP-binding protein)
BSU32740	metP	Op76	sigA|	78|	S-box-SAM|CodY|	82|199|	-1|1|	S-adenosyl-L-methionine| GTP /isoleucine /valine|	53|15/16/17|	-1|1/1/1|	riboswitch|TF+M|	@|CodY|	methionine ABC transporter, permease component
BSU32730	metQ	Op76	sigA|	78|	S-box-SAM|CodY|	82|199|	-1|1|	S-adenosyl-L-methionine| GTP /isoleucine /valine|	53|15/16/17|	-1|1/1/1|	riboswitch|TF+M|	@|CodY|	methionine ABC transporter, substrate binding lipoprotein
BSU00380	metS	metS	sigA|	78|	Spo0A|	58|	-1|	nan|	nan|	nan|	TF+PP|	Spo0A+Spo0B/kinC|	methionyl-tRNA synthetase
BSU00550	mfd												transcription-repair coupling factor
BSU22480	mgsA												methylglyoxal synthase
BSU24770	mgsR	yqgZ	sigB|	77|	MgsR|	122|	1|	stress: Ethanol/thiol formation|	20043|	1|	TF+S|	Mgsr|	transcriptional regulator of stress
BSU13300	mgtE		sigK|	70|	M-box|	125|	-1|	magnesium|	1018|	1|	riboswitch|	@|	magnesium transporter
BSU12870	mhqA				MhqR|	121|	-1|	stress:methylglyoxal|	1050|	-1|	TF+M|	MhqR|	putative hydroquinone-specific extradiol dioxygenase
BSU13670	mhqR												transcriptional regulator (MarR family)
BSU17330	miaA												tRNA isopentenylpyrophosphate transferase
BSU28000	minC	mreBCD-minCD	sigM|sigH|	68|72|									cell-division regulator (septum placement)
BSU27990	minD	mreBCD-minCD	sigM|sigH|	68|72|									ATPase activator of MinC
BSU35220	minJ												topological determinant of cell division
BSU23550	mleA	Op23			CcpA|AnsR|	207|229|	-1|-1|	D-fructose-1,6-bisphosphate /Glucose-6-Phosphate|asparagine|	9/10|4|	1/1|-1|	TF+PP+M|TF+M|	CcpA+Hpr15P|AnsR|	NAD-dependent malic enzyme (conversion of malate into pyruvate)
BSU23560	mleN	Op23			CcpA|AnsR|	207|229|	-1|-1|	D-fructose-1,6-bisphosphate /Glucose-6-Phosphate|asparagine|	9/10|4|	1/1|-1|	TF+PP+M|TF+M|	CcpA+Hpr15P|AnsR|	malate-H+/Na+-lactate antiporter
BSU16710	mlpA		sigE|	75|	SpoIIID|	57|	-1|	nan|	nan|	nan|	TF|	SpoIIID|	specific processing protease
BSU24170	mmgA	mmgABCDE-yqiQ	sigE|	75|	CcpA|SpoIIID|	207|57|	-1|-1|	D-fructose-1,6-bisphosphate /Glucose-6-Phosphate|nan|	9/10|nan|	1/1|nan|	TF+PP+M|TF|	CcpA+Hpr15P|SpoIIID|	degradative acetoacetyl-CoA thiolase
BSU24160	mmgB	mmgABCDE-yqiQ	sigE|	75|	CcpA|SpoIIID|	207|57|	-1|-1|	D-fructose-1,6-bisphosphate /Glucose-6-Phosphate|nan|	9/10|nan|	1/1|nan|	TF+PP+M|TF|	CcpA+Hpr15P|SpoIIID|	3-hydroxybutyryl-CoA dehydrogenase
BSU24150	mmgC	mmgABCDE-yqiQ	sigE|	75|	CcpA|SpoIIID|	207|57|	-1|-1|	D-fructose-1,6-bisphosphate /Glucose-6-Phosphate|nan|	9/10|nan|	1/1|nan|	TF+PP+M|TF|	CcpA+Hpr15P|SpoIIID|	short chain acyl-CoA dehydrogenase
BSU24140	mmgD	mmgABCDE-yqiQ	sigE|	75|	CcpA|SpoIIID|	207|57|	-1|-1|	D-fructose-1,6-bisphosphate /Glucose-6-Phosphate|nan|	9/10|nan|	1/1|nan|	TF+PP+M|TF|	CcpA+Hpr15P|SpoIIID|	2-methylcitrate synthase
BSU37570	mmr												toxic compound efflux transporter
BSU39760	mmsA	mmsA-iolBCDEF-idh-iolHI-fbaB	sigA|	78|	IolR|CcpA|	141|207|	-1|-1|	2-deoxy-5-keto-D-gluconic-acid-6-phosphate|D-fructose-1,6-bisphosphate /Glucose-6-Phosphate|	35|9/10|	-1|1/1|	TF+M|TF+PP+M|	IolR|CcpA+Hpr15P|	methylmalonate-semialdehyde dehydrogenase
BSU35660	mnaA	mnaA											UDP-N-acetylmannosamine 2-epimerase
BSU30770	mntA	mntABCD			MntR|	119|	-1|	Mn|	1021|	1|	TF+M|	MntR|	manganese ABC transporter (manganese binding lipoprotein)
BSU30760	mntB	mntABCD			MntR|	119|	-1|	Mn|	1021|	1|	TF+M|	MntR|	manganese ABC transporter (ATP-binding protein)
BSU30750	mntC	mntABCD			MntR|	119|	-1|	Mn|	1021|	1|	TF+M|	MntR|	manganese ABC transporter (permease)
BSU30740	mntD	mntABCD			MntR|	119|	-1|	Mn|	1021|	1|	TF+M|	MntR|	manganese ABC transporter (permease)
BSU04360	mntH	mntH			MntR|	119|	-1|	Mn|	1021|	1|	TF+M|	MntR|	manganese transporter
BSU24520	mntR												transcriptional regulator (DtxR family)
BSU36700	moaA												molybdenum cofactor biosynthesis protein A
BSU29460	moaB												molybdopterin GTP-binding precursor Z biosynthesis component
BSU05960	moaC												molybdenum cofactor biosynthesis protein C
BSU14310	moaD												molybdopterin synthase (small subunit)
BSU14300	moaE												molybdopterin synthase (large subunit)
BSU14260	mobA												molybdopterin-guanine dinucleotide biosynthesis protein A
BSU14290	mobB												molybdopterin-guanine dinucleotide biosynthesis protein B
BSU14280	moeA												molybdene to molybdopterin ligation enzyme
BSU14270	moeB												molybdopterin biosynthesis adenylyltransferase
BSU13690	motA	motAB	sigD|	76|									motility protein A, MotA component of the stator flagellum complex
BSU13680	motB	motAB	sigD|	76|									motility protein B, MotB component of the stator flagellum complex
BSU02240	mpr		sigE|	75|	SpoIIID|	57|	1|	nan|	nan|	nan|	TF|	SpoIIID|	extracellular metalloprotease
BSU08425	mprF												factor involved in lysinylation of phospholipids
BSU15140	mraW												S-adenosyl-dependent methyltransferase active on membrane-located substrates
BSU15190	mraY	murE-mraY-murD-spoVE-murG-murB-divIB-ylxWX-sbp											phospho-N-acetylmuramoyl-pentapeptide transferase
BSU15130	mraZ												putative protein involved in cell division or replication
BSU28030	mreB	mreBCD-minCD	sigM|sigH|	68|72|									cell-shape determining protein
BSU14470	mreBH		sigI|	71|									cell-shape determining protein
BSU28020	mreC	mreBCD-minCD	sigM|sigH|	68|72|									cell-shape determining protein
BSU28010	mreD	mreBCD-minCD	sigM|sigH|	68|72|									cell-shape determining protein
BSU32990	mrgA	mrgA	sigA|	78|	PerR|	104|	-1|	stress: hydrogen peroxide|	37|	-1|	TF+S|	PerR|	metalloregulation DNA-binding stress protein
BSU00950	mrnC	gltX-cysES-yazC-yacOP	sigA|	78|	T-box-CYS|	49|	1|	tRNAcys|	88|	-1|	RNA switch|	tRNA|	ribonuclease for 23S RNA maturation
BSU31600	mrpA												Na+/H+ antiporter
BSU31610	mrpB												Na+/H+ antiporter complex
BSU31620	mrpC												component of Na+/H+ antiporter
BSU31630	mrpD												component of Na+/H+ antiporter
BSU31640	mrpE												non essential component of Na+/H+ antiporter
BSU31650	mrpF												efflux transporter for Na+ and cholate
BSU31660	mrpG												non essential component of Na+/H+ antiporter
BSU36360	mscL												large conductance mechanosensitive channel protein
BSU30270	msmE				CcpA|*MsmR*|	207|270|	-1|nan|	D-fructose-1,6-bisphosphate /Glucose-6-Phosphate|unk|	9/10|-1|	1/1|-1|	TF+PP+M|silico-TF+M|	CcpA+Hpr15P|MsmR|	multiple sugar-binding lipoprotein
BSU30260	msmR				CcpA|*MsmR*|	207|270|	-1|nan|	D-fructose-1,6-bisphosphate /Glucose-6-Phosphate|unk|	9/10|-1|	1/1|-1|	TF+PP+M|silico-TF+M|	CcpA+Hpr15P|MsmR|	transcriptional regulator (LacI family)
BSU38810	msmX	yxkF-msmX			CcpA|	207|	-1|	D-fructose-1,6-bisphosphate /Glucose-6-Phosphate|	9/10|	1/1|	TF+PP+M|	CcpA+Hpr15P|	multiple sugar-binding transporter ATP-binding protein
BSU21690	msrA				Spx|	55|	1|	stress:thiol specific oxidative stress|	1036|	1|	TF+S|	Spx (chaperone ClpP-clpX)|	peptide methionine S-sulfoxide reductase
BSU21680	msrB				Spx|	55|	1|	stress:thiol specific oxidative stress|	1036|	1|	TF+S|	Spx (chaperone ClpP-clpX)|	peptide methionine R-sulfoxide reductase
BSU31321	mstX												atypical membrane-integrating protein (Mistic protein)
BSU36600	mta	mta	sigA|	78|	Mta|	118|	1|	unk|	nan|	nan|	TF+M|	Mta|	transcriptional regulator (MerR family)
BSU20250	mtbP												DNA (cytosine-5-)-methyltransferase, phage SPbeta
BSU03981	mtlA	Op144			MtlR|CcpA|	117|207|	1|nan|	mannitol|D-fructose-1,6-bisphosphate /Glucose-6-Phosphate|	75|9/10|	1|1/1|	TF+PTS|TF+PP+M|	MtlA+MtlR+hpr|CcpA+Hpr15P|	phosphotransferase system (PTS) mannitol-specific enzyme IICB component
BSU03990	mtlD	Op144			MtlR|CcpA|	117|207|	1|nan|	mannitol|D-fructose-1,6-bisphosphate /Glucose-6-Phosphate|	75|9/10|	1|1/1|	TF+PTS|TF+PP+M|	MtlA+MtlR+hpr|CcpA+Hpr15P|	mannitol-1-phosphate dehydrogenase
BSU03982	mtlF				MtlR|CcpA|	117|207|	1|nan|	mannitol|D-fructose-1,6-bisphosphate /Glucose-6-Phosphate|	75|9/10|	1|1/1|	TF+PTS|TF+PP+M|	MtlA+MtlR+hpr|CcpA+Hpr15P|	phosphotransferase system (PTS) mannitol-specific enzyme IIA component
BSU04160	mtlR				CcpA|MtlR|	207|117|	-1|nan|	D-fructose-1,6-bisphosphate /Glucose-6-Phosphate|mannitol|	9/10|75|	1/1|1|	TF+PP+M|TF+PTS|	CcpA+Hpr15P|MtlA+MtlR+hpr|	transcriptional regulator
BSU13550	mtnA	mtnKA	sigA|	78|	S-box-SAM|	82|	-1|	S-adenosyl-L-methionine|	53|	-1|	riboswitch|	@|	methylthioribose-1-phosphate isomerase (methionine salvage pathway)
BSU13610	mtnB	mtnWXBD	sigA|	78|	S-box-SAM|	82|	-1|	S-adenosyl-L-methionine|	53|	-1|	riboswitch|	@|	methylthioribulose-1-phosphate dehydratase (MTRu-1-P dehydratase)
BSU13620	mtnD	mtnWXBD	sigA|	78|	S-box-SAM|	82|	-1|	S-adenosyl-L-methionine|	53|	-1|	riboswitch|	@|	acireductone dioxygenase (Ni2+ or Fe2+ -requiring)
BSU13580	mtnE	mtnV	sigA|	78|									methionine-glutamine aminotransferase
BSU13560	mtnK	mtnKA	sigA|	78|	S-box-SAM|	82|	-1|	S-adenosyl-L-methionine|	53|	-1|	riboswitch|	@|	methylthioribose kinase (methionine salvage pathway)
BSU27270	mtnN	yrrT-mtn-yrhABC	sigA|	78|	Spx|CymR|	55|189|	1|-1|	stress:thiol specific oxidative stress|O-acetyl-L-serine|	1036|19|	1|-1|	TF+S|TF+P+M|	Spx (chaperone ClpP-clpX)|CymR+CysK|	methylthioadenosine / S-adenosylhomocysteine nucleosidase
BSU13570	mtnU	mtnU	sigA|	78|									putative hydrolase
BSU13590	mtnW	mtnWXBD	sigA|	78|	S-box-SAM|	82|	-1|	S-adenosyl-L-methionine|	53|	-1|	riboswitch|	@|	2,3-diketo-5-methylthiopentyl-1-phosphate enolase (DK- MTP-1-P enolase)
BSU13600	mtnX	mtnWXBD	sigA|	78|	S-box-SAM|	82|	-1|	S-adenosyl-L-methionine|	53|	-1|	riboswitch|	@|	2-hydroxy-3-keto-5-methylthiopentenyl-1-phosphate phosphatase (HK-MTPenyl-1-P phosphatase)
BSU22770	mtrB	mtrAB	sigA|	78|									tryptophan operon RNA-binding attenuation protein (TRAP)
BSU36760	murAA												UDP-N-acetylglucosamine 1-carboxyvinyltransferase
BSU37100	murAB	Op208											UDP-N-acetylglucosamine 1-carboxyvinyltransferase
BSU15230	murB	murE-mraY-murD-spoVE-murG-murB-divIB-ylxWX-sbp	sigM|sigE|	68|75|	SpoIIID|	57|	-1|	nan|	nan|	nan|	TF|	SpoIIID|	UDP-N-acetylenolpyruvoylglucosamine reductase
BSU29790	murC	murC											UDP-N-acetyl muramate-alanine ligase
BSU15200	murD	murE-mraY-murD-spoVE-murG-murB-divIB-ylxWX-sbp											UDP-N-acetylmuramoylalanyl-D-glutamate ligase
BSU15180	murE	murE-mraY-murD-spoVE-murG-murB-divIB-ylxWX-sbp			stringent response|	53|	-1|	nan|	nan|	nan|	Nan|	Nan|	UDP-N-acetylmuramoylalanyl-D-glutamate-2,6-diaminopimelate ligase
BSU04570	murF	Op210	sigM|	68|									UDP-N-acetylmuramoylalanyl-D-glutamyl-2,6-diaminopimelate-D-alanyl-D-alanine ligase
BSU15220	murG	murE-mraY-murD-spoVE-murG-murB-divIB-ylxWX-sbp	sigE|	75|	SpoIIID|	57|	-1|	nan|	nan|	nan|	TF|	SpoIIID|	UDP-N-acetylglucosamine-N-acetylmuramyl-(pentapeptide)pyrophosphoryl-undecaprenol N-acetylglucosamine transferase
BSU01700	murQ				CodY|*MurR*|	199|269|	nan|nan|	GTP /isoleucine /valine|N-acetylmuramate-6-phosphate|	15/16/17|10003|	1/1/1|-1|	TF+M|silico-TF+M|	CodY|MurR|	D-lactyl ether N-acetylmuramic-6-phosphate acid etherase
BSU17050	mutL												DNA mismatch repair factor
BSU29080	mutM												formamidopyrimidine-DNA glycosidase
BSU17040	mutS												DNA mismatch repair recognition factor
BSU28580	mutSB												putative DNA mismatch repair enzyme
BSU04330	mutT												putative NTP pyrophosphohydrolase
BSU27850	nadA	nadBCA	sigA|	78|	nadR|	116|	-1|	nicotinic acid|	76|	1|	TF+M|	nadR|	quinolinate synthetase
BSU27870	nadB	nadBCA	sigA|	78|	nadR|	116|	-1|	nicotinic acid|	76|	1|	TF+M|	nadR|	L-aspartate oxidase
BSU27860	nadC	nadBCA	sigA|	78|	nadR|	116|	-1|	nicotinic acid|	76|	1|	TF+M|	nadR|	nicotinate-nucleotide pyrophosphorylase
BSU25640	nadD												nicotinate-nucleotide adenylyltransferase
BSU03130	nadE	nadE	sigB|sigA|	77|78|									ammonium-dependent NAD+ synthetase
BSU27890	nadR	nifS-yrxA	sigA|	78|	nadR|	116|	-1|	nicotinic acid|	76|	1|	TF+M|	nadR|	transcriptional repressor of de novo NAD biosynthesis
BSU35010	nagA	Op219			NagR|CcpA|	115|207|	-1|-1|	N-acetyl-D-glucosamine-6-phosphate|D-fructose-1,6-bisphosphate /Glucose-6-Phosphate|	77|9/10|	-1|1/1|	TF+M|TF+PP+M|	NagR|CcpA+Hpr15P|	N-acetylglucosamine-6-phosphate deacetylase
BSU35020	nagBA	Op219			NagR|	115|	-1|	N-acetyl-D-glucosamine-6-phosphate|	77|	-1|	TF+M|	NagR|	N-acetylglucosamine-6-phosphate isomerase
BSU02360	nagBB	Op220			ybga|	23|	nan|	D-glucosamine-6-phosphate|	66|	-1|	TF+M|	ybga|	glucosamine-6-phosphate isomerase
BSU07700	nagP	nagP			NagR|	115|	-1|	N-acetyl-D-glucosamine-6-phosphate|	77|	-1|	TF+M|	NagR|	phosphotransferase system (PTS) N-acetylglucosamine-specific enzyme IICB component
BSU05440	nap												carboxylesterase NP
BSU37280	narG	narGHJI	sigA|	78|	Fnr|	175|	1|	di-oxygen|	8|	-1|	TF+M|	Fnr|	nitrate reductase (alpha subunit)
BSU37270	narH	narGHJI	sigA|	78|	Fnr|	175|	1|	di-oxygen|	8|	-1|	TF+M|	Fnr|	nitrate reductase (beta subunit)
BSU37250	narI	narGHJI	sigA|	78|	Fnr|	175|	1|	di-oxygen|	8|	-1|	TF+M|	Fnr|	nitrate reductase (gamma subunit)
BSU37260	narJ	narGHJI	sigA|	78|	Fnr|	175|	1|	di-oxygen|	8|	-1|	TF+M|	Fnr|	nitrate reductase (protein J)
BSU37320	narK	narK-fnr	sigA|	78|	NsrR|Fnr|	109|175|	-1|1|	nitric oxide|di-oxygen|	94|8|	-1|-1|	TF+M|TF+M|	nsrR|Fnr|	nitrite extrusion permease
BSU03330	nasA	nasA	sigA|	78|	TnrA|GlnR|T-O2|	33|160|31|	1|-1|1|	glutamine|glutamine|di-oxygen|	29|29|8|	-1|1|1|	TF+P+M|TF+P+M|Nan|	TnrA+glnA|GlnR+GlnA|Nan|	nitrate transporter
BSU03320	nasB	nasBCDEF	sigA|	78|	TnrA|GlnR|T-O2|	33|160|31|	1|-1|1|	glutamine|glutamine|di-oxygen|	29|29|8|	-1|1|1|	TF+P+M|TF+P+M|Nan|	TnrA+glnA|GlnR+GlnA|Nan|	assimilatory nitrate reductase (electron transfer subunit)
BSU03310	nasC	nasBCDEF	sigA|	78|	TnrA|T-O2|GlnR|	33|31|160|	1|1|-1|	glutamine|di-oxygen|glutamine|	29|8|29|	-1|1|1|	TF+P+M|Nan|TF+P+M|	TnrA+glnA|Nan|GlnR+GlnA|	assimilatory nitrate reductase (catalytic subunit)
BSU03300	nasD	nasBCDEF			TnrA|ResD|NsrR|ArfM|Fur|CodY|	33|94|109|227|170|199|	1|1|-1|1|-1|nan|	glutamine|menaquinone|nitric oxide|@|Fe| GTP /isoleucine /valine|	29|57|94|nan|27|15/16/17|	-1|1|-1|nan|1|1/1/1|	TF+P+M|TF-TC|TF+M|TF|TF+M|TF+M|	TnrA+glnA|ResD+ResE|nsrR|ArfM|Fur|CodY|	assimilatory nitrite reductase subunit
BSU03290	nasE	nasBCDEF			TnrA|ResD|NsrR|Fur|ArfM|CodY|	33|94|109|170|227|199|	1|1|-1|-1|1|nan|	glutamine|menaquinone|nitric oxide|Fe|@| GTP /isoleucine /valine|	29|57|94|27|nan|15/16/17|	-1|1|-1|1|nan|1/1/1|	TF+P+M|TF-TC|TF+M|TF+M|TF|TF+M|	TnrA+glnA|ResD+ResE|nsrR|Fur|ArfM|CodY|	assimilatory nitrite reductase subunit
BSU03280	nasF	nasBCDEF	sigA|	78|	TnrA|ResD|NsrR|Fur|GlnR|ArfM|CodY|	33|94|109|170|160|227|199|	1|1|-1|-1|-1|nan|nan|	glutamine|menaquinone|nitric oxide|Fe|glutamine|@| GTP /isoleucine /valine|	29|57|94|27|29|nan|15/16/17|	-1|1|-1|1|1|nan|1/1/1|	TF+P+M|TF-TC|TF+M|TF+M|TF+P+M|TF|TF+M|	TnrA+glnA|ResD+ResE|nsrR|Fur|GlnR+GlnA|ArfM|CodY|	uroporphyrin-III C-methyltransferase
BSU02750	natA				NatR|	114|	1|	sodium extracelluare|	93|	1|	TF-TC|	NatR+NatK|	Na+ ABC efflux transporter (ATP-binding protein)
BSU02760	natB				NatR|	114|	1|	sodium extracelluare|	93|	1|	TF-TC|	NatR+NatK|	Na+ ABC efflux transporter (permease)
BSU02730	natK												two-component sensor histidine kinase [NatR]
BSU02740	natR												two-component response regulator [NatK]
BSU12290	ndh	Op35	sigA|	78|	stringent response|Rex|	53|93|	-1|-1|	nan|NADH/NAD|	nan|45/46|	nan|1/1|	Nan|TF+M|	Nan|Rex|	NADH dehydrogenase
BSU01830	ndhF	Op34											putative NADH dehydrogenase
BSU22730	ndk	ndk			CcpA|	207|	nan|	D-fructose-1,6-bisphosphate /Glucose-6-Phosphate|	9/10|	1/1|	TF+PP+M|	CcpA+Hpr15P|	nucleoside diphosphate kinase
BSU04660	ndoA												endoribonuclease toxin
BSU04650	ndoAI												antitoxin EndoAI
BSU25130	nfo	yqfSU	sigG|	73|									type IV apurinic/apyrimidinic endonuclease
BSU38110	nfrA	nfrA-ywcH	sigD|sigA|	76|78|	Spx|Spo0A|	55|58|	1|-1|	stress:thiol specific oxidative stress|nan|	1036|nan|	1|nan|	TF+S|TF+PP|	Spx (chaperone ClpP-clpX)|Spo0A+Spo0B/kinC|	FMN-containing NADPH-linked nitro/flavin reductase
BSU09680	nhaC												Na+/H+ antiporter
BSU33420	nhaK												Na+/H+ antiporter
BSU09690	nhaX	nhaX	sigB|	77|									stress response protein, UspA family
BSU27880	nifS	nifS-yrxA	sigA|	78|	nadR|	116|	-1|	nicotinic acid|	76|	1|	TF+M|	nadR|	putative desulfurase involved in iron-sulfur clusters for NAD biosynthesis
BSU03420	nin	nucA-nin			ComK|	197|	1|	@|	nan|	nan|	TF|	ComK (and ComS)|	inhibitor of the DNA degrading activity of NucA (competence)
BSU40990	noc	thdF-gidAB-yyaA			ComK|	197|	1|	@|	nan|	nan|	TF|	ComK (and ComS)|	DNA-binding protein Spo0J-like
BSU19440	norM												MatE Na+-driven efflux family protein
BSU07630	nosA												nitric-oxide synthase
BSU11100	nprB												extracellular neutral protease B
BSU14700	nprE	nprE			scoC|AbrB|PaiB|DegU|	81|236|105|185|	-1|-1|-1|1|	@|@|stress: polyamine|unk|	nan|nan|1031|-1|	nan|nan|nan|-1|	TF|TF|unk|TF-TC|	scoC|AbrB|PaiB+unk|DegS+DegU|	extracellular neutral metalloprotease
BSU17380	nrdE	nrdIEF-ymaB	sigA|	78|	ResD|*NrdR*|	94|268|	1|nan|	menaquinone|deoxyribonucleotides|	57|10004|	1|-1|	TF-TC|silico-TF+M|	ResD+ResE|NrdR|	ribonucleoside-diphosphate reductase (major subunit)
BSU20060	nrdEB												SPbeta phage ribonucleoside-diphosphate reductase, alpha subunit
BSU17390	nrdF	nrdIEF-ymaB	sigA|	78|	ResD|*NrdR*|	94|268|	1|nan|	menaquinone|deoxyribonucleotides|	57|10004|	1|-1|	TF-TC|silico-TF+M|	ResD+ResE|NrdR|	ribonucleoside-diphosphate reductase (minor subunit)
BSU17370	nrdI	nrdIEF-ymaB	sigA|	78|	ResD|*NrdR*|	94|268|	1|nan|	menaquinone|deoxyribonucleotides|	57|10004|	1|-1|	TF-TC|silico-TF+M|	ResD+ResE|NrdR|	co-factor of ribonucleotide diphosphate reductase
BSU20070	nrdIB												SPbeta phage subunit of nucleoside diphosphate reductase
BSU29000	nrdR												negative regulator of transcription of ribonucleotide reductase nrd genes and operons
BSU29250	nrnA												oligoribonuclease (nanoRNAse), 3',5'-bisphosphate nucleotidase
BSU09380	nsrR												NO-dependent activator of the ResDE regulon
BSU10550	ntdA	ntdABC-glcP	sigA|sigE|	78|75|	NtdR|GerR|	108|164|	1|-1|	3-3-neotrehalosadiamine|@|	95|nan|	1|nan|	TF+M|TF|	Ntdr|GerR|	biosynthesis of neotrehalosadiamine (3,3'-diamino-3,3'-dideoxy-alpha,beta-trehalose), aminotransferase
BSU10540	ntdB	ntdABC-glcP	sigA|	78|	NtdR|	108|	1|	3-3-neotrehalosadiamine|	95|	1|	TF+M|	Ntdr|	biosynthesis of neotrehalosadiamine (3,3'-diamino-3,3'-dideoxy-alpha,beta-trehalose), hydrolase
BSU10530	ntdC	ntdABC-glcP	sigA|	78|	NtdR|	108|	1|	3-3-neotrehalosadiamine|	95|	1|	TF+M|	Ntdr|	biosynthesis of neotrehalosadiamine (3,3'-diamino-3,3'-dideoxy-alpha,beta-trehalose), dehydrogenase
BSU22340	nth												endonuclease III
BSU03430	nucA	nucA-nin			ComK|	197|	1|	@|	nan|	nan|	TF|	ComK (and ComS)|	endonuclease
BSU25750	nucB	nucB	sigE|	75|									nuclease
BSU23610	nudF												ADP-ribose pyrophosphatase
BSU39410	nupC	deoR-dra-nupC-pdp	sigK|sigA|	70|78|	DeoR|CcpA|	184|207|	-1|-1|	deoxyribose-5-phosphate|D-fructose-1,6-bisphosphate /Glucose-6-Phosphate|	22|9/10|	-1|1/1|	TF+M|TF+PP+M|	DeoR|CcpA+Hpr15P|	pyrimidine-nucleoside Na+(H+) cotransporter
BSU16600	nusA	ylxS-nusA-ylxRQ-infB-ylxP-rbfA	sigA|	78|	stringent response|	53|	-1|	nan|	nan|	nan|	Nan|	Nan|	transcription translation coupling factor involved in Rho-dependent transcription termination
BSU24320	nusB	nusB-folD			stringent response|PurR|	53|99|	-1|-1|	nan|PRPP|	nan|42|	nan|-1|	Nan|TF+M|	Nan|PurR|	transcription termination factor NusB
BSU01010	nusG												transcription antitermination factor
BSU27140	oatA		sigV|	67|									peptidoglycan O-acetyltransferase
BSU27920	obg	spo0B-obg	sigA|	78|									GTPase involved in cell partioning and DNA repair
BSU19370	odhA	odhAB	sigA|	78|	CcpA|	207|	-1|	D-fructose-1,6-bisphosphate /Glucose-6-Phosphate|	9/10|	1/1|	TF+PP+M|	CcpA+Hpr15P|	2-oxoglutarate dehydrogenase (E1 subunit)
BSU19360	odhB	odhAB	sigA|	78|	CcpA|	207|	-1|	D-fructose-1,6-bisphosphate /Glucose-6-Phosphate|	9/10|	1/1|	TF+PP+M|	CcpA+Hpr15P|	2-oxoglutarate dehydrogenase complex (dihydrolipoamide transsuccinylase, E2 subunit)
BSU13540	ogt	kinE-ogt	sigA|	78|	CodY|	199|	nan|	GTP /isoleucine /valine|	15/16/17|	1/1/1|	TF+M|	CodY|	O6-alkylguanine DNA alkyltransferase
BSU13140	ohrA	yklA	sigA|	78|	OhrR|	107|	-1|	stress: organic peroxides|	1029|	-1|	TF+S|	ohrR|	peroxiredoxin
BSU13160	ohrB	ohrB	sigB|	77|									organic hydroperoxide resistance reductase B
BSU13150	ohrR												transcriptional regulator sensing organic peroxides
BSU11430	oppA	oppABCDF			TnrA|scoC|CodY|	33|81|199|	1|-1|nan|	glutamine|@| GTP /isoleucine /valine|	29|nan|15/16/17|	-1|nan|1/1/1|	TF+P+M|TF|TF+M|	TnrA+glnA|scoC|CodY|	oligopeptide ABC transporter (binding lipoprotein)
BSU11440	oppB	oppABCDF			TnrA|scoC|CodY|	33|81|199|	1|-1|nan|	glutamine|@| GTP /isoleucine /valine|	29|nan|15/16/17|	-1|nan|1/1/1|	TF+P+M|TF|TF+M|	TnrA+glnA|scoC|CodY|	oligopeptide ABC transporter (permease)
BSU11450	oppC	oppABCDF			TnrA|scoC|CodY|	33|81|199|	1|-1|nan|	glutamine|@| GTP /isoleucine /valine|	29|nan|15/16/17|	-1|nan|1/1/1|	TF+P+M|TF|TF+M|	TnrA+glnA|scoC|CodY|	oligopeptide ABC transporter (permease)
BSU11460	oppD	oppABCDF			TnrA|scoC|CodY|	33|81|199|	1|-1|nan|	glutamine|@| GTP /isoleucine /valine|	29|nan|15/16/17|	-1|nan|1/1/1|	TF+P+M|TF|TF+M|	TnrA+glnA|scoC|CodY|	oligopeptide ABC transporter (ATP-binding protein)
BSU11470	oppF	oppABCDF			TnrA|scoC|CodY|	33|81|199|	1|-1|nan|	glutamine|@| GTP /isoleucine /valine|	29|nan|15/16/17|	-1|nan|1/1/1|	TF+P+M|TF|TF+M|	TnrA+glnA|scoC|CodY|	oligopeptide ABC transporter (ATP-binding protein)
BSU02980	opuAA	opuAABC	sigA|sigA|	78|78|									glycine betaine ABC transporter (ATP-binding protein)
BSU02990	opuAB	opuAABC	sigA|	78|									glycine betaine ABC transporter (permease)
BSU03000	opuAC	opuAABC	sigA|	78|									glycine betaine ABC transporter (glycine betaine-binding lipoprotein)
BSU33730	opuBA	opuBABCD	sigA|	78|	GbsR|CodY|*YvbF/YvaV*|	166|199|244|	-1|nan|nan|	glycine-betaine/choline| GTP /isoleucine /valine|unk|	54/56|15/16/17|nan|	1/-1|1/1/1|nan|	TF+M|TF+M|silico-TF+unk|	GbsR|CodY|YvbF/YvaV|	choline ABC transporter (ATP-binding protein)
BSU33720	opuBB	opuBABCD	sigA|	78|	GbsR|CodY|*YvbF/YvaV*|	166|199|244|	-1|nan|nan|	glycine-betaine/choline| GTP /isoleucine /valine|unk|	54/56|15/16/17|nan|	1/-1|1/1/1|nan|	TF+M|TF+M|silico-TF+unk|	GbsR|CodY|YvbF/YvaV|	choline ABC transporter (permease)
BSU33710	opuBC	opuBABCD	sigA|	78|	GbsR|CodY|*YvbF/YvaV*|	166|199|244|	-1|nan|nan|	glycine-betaine/choline| GTP /isoleucine /valine|unk|	54/56|15/16/17|nan|	1/-1|1/1/1|nan|	TF+M|TF+M|silico-TF+unk|	GbsR|CodY|YvbF/YvaV|	choline ABC transporter (choline-binding lipoprotein)
BSU33700	opuBD	opuBABCD	sigA|	78|	GbsR|CodY|*YvbF/YvaV*|	166|199|244|	-1|nan|nan|	glycine-betaine/choline| GTP /isoleucine /valine|unk|	54/56|15/16/17|nan|	1/-1|1/1/1|nan|	TF+M|TF+M|silico-TF+unk|	GbsR|CodY|YvbF/YvaV|	choline ABC transporter (permease)
BSU33830	opuCA				CodY|*YvbF/YvaV*|	199|244|	nan|nan|	GTP /isoleucine /valine|unk|	15/16/17|nan|	1/1/1|nan|	TF+M|silico-TF+unk|	CodY|YvbF/YvaV|	glycine betaine/carnitine/choline/choline sulfate ABC transporter (ATP-binding protein)
BSU33820	opuCB				CodY|*YvbF/YvaV*|	199|244|	nan|nan|	GTP /isoleucine /valine|unk|	15/16/17|nan|	1/1/1|nan|	TF+M|silico-TF+unk|	CodY|YvbF/YvaV|	glycine betaine/carnitine/choline/choline sulfate ABC transporter (permease)
BSU33810	opuCC				CodY|*YvbF/YvaV*|	199|244|	nan|nan|	GTP /isoleucine /valine|unk|	15/16/17|nan|	1/1/1|nan|	TF+M|silico-TF+unk|	CodY|YvbF/YvaV|	glycine betaine/carnitine/choline/choline sulfate ABC transporter (osmoprotectant-binding lipoprotein)
BSU33800	opuCD				CodY|*YvbF/YvaV*|	199|244|	nan|nan|	GTP /isoleucine /valine|unk|	15/16/17|nan|	1/1/1|nan|	TF+M|silico-TF+unk|	CodY|YvbF/YvaV|	glycine betaine/carnitine/choline/choline sulfate ABC transporter (permease)
BSU30070	opuD		sigE|	75|									glycine betaine transporter
BSU06660	opuE	opuE	sigB|sigA|	77|78|	CcpA|CodY|	207|199|	1|nan|	D-fructose-1,6-bisphosphate /Glucose-6-Phosphate| GTP /isoleucine /valine|	9/10|15/16/17|	1/1|1/1/1|	TF+PP+M|TF+M|	CcpA+Hpr15P|CodY|	proline transporter
BSU41040	oxaAA	spoIIIJ-jag	sigA|	78|									Sec-independent factor for membrane protein insertion (YidC/SpoIIIJ family)
BSU23890	oxaAB				MifM|	120|	1|	@|	nan|	nan|	Translation regulation|	MifM|	Sec-independent factor for membrane protein insertion (YidC/SpoIIIJ family)
BSU33240	oxdC	oxdC			YvrI-YvrHa|	4|	1|	nan|	nan|	nan|	sigma like factor|	YvrI+YvrHa|	oxalate decarboxylase
BSU00750	pabA	pabBAC-sul-folBK-yazB-yacF-lysS	sigA|	78|	TRAP|	30|	-1|	tryptophan|	55|	1|	RNA-BAP|	MtrB|	4-amino-4-deoxychorismate synthase, anthranilate synthase (subunit II)
BSU00740	pabB	pabBAC-sul-folBK-yazB-yacF-lysS	sigA|	78|	TRAP|	30|	-1|	tryptophan|	55|	1|	RNA-BAP|	MtrB|	4-amino-4-deoxychorismate synthase (para-aminobenzoate synthase)
BSU00760	pabC	pabBAC-sul-folBK-yazB-yacF-lysS	sigA|	78|	TRAP|	30|	-1|	tryptophan|	55|	1|	RNA-BAP|	MtrB|	4-amino-4-deoxychorismate pyruvate-lyase
BSU34400	padC				PadR|	106|	-1|	stress: phenolic acid|	1030|	-1|	TF+M|	PadR|	phenolic acid decarboxylase
BSU08340	padR												transcriptional regulator
BSU32150	paiA				*YybA*|	240|	nan|	unk|	nan|	|	silico-TF+unk|	YybA|	polyamine N-acetyltransferase
BSU32140	paiB				*YybA*|	240|	nan|	unk|	nan|	|	silico-TF+unk|	YybA|	putative enzyme
BSU22430	panB												ketopantoate hydroxymethyltransferase
BSU22420	panC												pantothenate synthetase
BSU22410	panD												aspartate 1-decarboxylase
BSU14440	panE												ketopantoate reductase
BSU40970	parA				Spo0A|	58|	-1|	nan|	nan|	nan|	TF+PP|	Spo0A+Spo0B/kinC|	chromosome partitioning protein, transcriptional regulator
BSU40960	parB				Spo0A|	58|	-1|	nan|	nan|	nan|	TF+PP|	Spo0A+Spo0B/kinC|	site-specific DNA-binding protein
BSU18100	parC	parEC			LexA|	134|	-1|	DNA damage|	10050|	1|	TF-proteolyse|	LexA + RecA|	subunit A of DNA topoisomerase IV
BSU18090	parE	parEC			LexA|	134|	-1|	DNA damage|	10050|	1|	TF-proteolyse|	LexA + RecA|	subunit B of DNA topoisomerase IV
BSU14000	patA	patA	sigE|	75|									aminotransferase
BSU31440	patB	patB	sigE|	75|									C-S lyase
BSU25000	pbpA												transpeptidase (penicillin-binding protein 2A)
BSU15160	pbpB												penicillin-binding protein 2B
BSU04140	pbpC												penicillin-binding lipoprotein 3
BSU31490	pbpD	pbpD-yuxK	sigA|	78|	CodY|	199|	nan|	GTP /isoleucine /valine|	15/16/17|	1/1/1|	TF+M|	CodY|	penicillin-binding protein 4
BSU34440	pbpE	pbpE-racX	sigW|	66|	AbrB|	236|	-1|	@|	nan|	nan|	TF|	AbrB|	penicillin-binding protein 4*
BSU10110	pbpF	pbpF	sigG|sigA|	73|78|									penicillin-binding protein 2C required for spore germination
BSU37510	pbpG	ywhE	sigG|sigF|	73|74|									sporulation specific penicillin-binding protein
BSU13980	pbpH				AbrB|	236|	-1|	@|	nan|	nan|	TF|	AbrB|	penicillin-binding enzyme for formation of rod-shaped peptidoglycan cell wall
BSU27310	pbpI	yrrRS	sigF|sigE|	74|75|									penicillin-binding protein PBP4B
BSU16950	pbpX	pbpX	sigX|sigM|sigW|	65|68|66|	LexA|	134|	nan|	DNA damage|	10050|	1|	TF-proteolyse|	LexA + RecA|	penicillin-binding endopeptidase X
BSU05800	pbuE	pbuE			A-box-ADE|	237|	1|	adenine|	64|	-1|	riboswitch|	@|	hypoxanthine efflux transporter
BSU06370	pbuG	pbuG			PurR|G-box-HXTX|G-box-GUA|	99|167|168|	-1|1|1|	PRPP|hypoxanthine|guanine|	42|65|63|	-1|-1|-1|	TF+M|riboswitch|riboswitch|	PurR|@|@|	hypoxanthine/guanine permease
BSU29990	pbuO	ytiP			PurR|	99|	-1|	PRPP|	42|	-1|	TF+M|	PurR|	hypoxanthine/guanine permease
BSU22060	pbuX	xpt-pbuX	sigA|	78|	PurR|G-box-HXTX|G-box-GUA|	99|167|168|	-1|1|1|	PRPP|hypoxanthine|guanine|	42|65|63|	-1|-1|-1|	TF+M|riboswitch|riboswitch|	PurR|@|@|	xanthine permease
BSU30560	pckA	pckA	sigA|	78|	CcpN|	204|	-1|	unk|	nan|	nan|	TF+unk|	CcpN|	phosphoenolpyruvate carboxykinase
BSU02650	pcp												pyrrolidone-carboxylate peptidase
BSU06610	pcrA	pcrBA-ligA-yerH			LexA|	134|	-1|	DNA damage|	10050|	1|	TF-proteolyse|	LexA + RecA|	ATP-dependent DNA helicase
BSU06600	pcrB	pcrBA-ligA-yerH			LexA|	134|	-1|	DNA damage|	10050|	1|	TF-proteolyse|	LexA + RecA|	(S)-3-O-geranylgeranylglyceryl phosphate synthase
BSU07980	pdaA	yfjS	sigG|	73|									exported N-acetylmuramic acid deacetylase
BSU14580	pdhA	pdhABCD	sigA|	78|	stringent response|	53|	-1|	nan|	nan|	nan|	Nan|	Nan|	pyruvate dehydrogenase (E1 alpha subunit)
BSU14590	pdhB	pdhABCD	sigA|	78|	stringent response|	53|	-1|	nan|	nan|	nan|	Nan|	Nan|	pyruvate dehydrogenase (E1 beta subunit)
BSU14600	pdhC	pdhABCD	sigA|	78|	stringent response|	53|	-1|	nan|	nan|	nan|	Nan|	Nan|	pyruvate dehydrogenase (dihydrolipoamide acetyltransferase E2 subunit)
BSU14610	pdhD	pdhABCD	sigA|	78|	stringent response|	53|	-1|	nan|	nan|	nan|	Nan|	Nan|	dihydrolipoamide dehydrogenase E3 subunit of both pyruvate dehydrogenase and 2-oxoglutarate dehydrogenase complexes
BSU39400	pdp	deoR-dra-nupC-pdp	sigK|sigA|	70|78|	DeoR|CcpA|	184|207|	-1|-1|	deoxyribose-5-phosphate|D-fructose-1,6-bisphosphate /Glucose-6-Phosphate|	22|9/10|	-1|1/1|	TF+M|TF+PP+M|	DeoR|CcpA+Hpr15P|	pyrimidine-nucleoside phosphorylase
BSU38020	pdxK												pyridoxine, pyridoxal, and pyridoxamine kinase
BSU00110	pdxS				Spo0A|	58|	-1|	nan|	nan|	nan|	TF+PP|	Spo0A+Spo0B/kinC|	glutamine amidotransferase for pyridoxal phosphate synthesis
BSU00120	pdxT				Spo0A|	58|	-1|	nan|	nan|	nan|	TF+PP|	Spo0A+Spo0B/kinC|	glutamine amidotransferase for pyridoxal phosphate synthesis
BSU07560	pel	pel			TnrA|ComA|CcpA|	33|198|207|	-1|1|-1|	glutamine|ComX|D-fructose-1,6-bisphosphate /Glucose-6-Phosphate|	29|1004|9/10|	-1|1|1/1|	TF+P+M|TF-TC|TF+PP+M|	TnrA+glnA|ComP+ComA|CcpA+Hpr15P|	pectate lyase
BSU18650	pelB												pectin lyase
BSU34950	pelC												secreted pectate lyase
BSU18800	penP												beta-lactamase precursor
BSU32050	pepA												leucyl aminopeptidase
BSU11540	pepF												oligoendopeptidase F
BSU38920	pepT												peptidase T (tripeptidase)
BSU08730	perR	perR	sigA|	78|	PerR|	104|	-1|	stress: hydrogen peroxide|	37|	-1|	TF+S|	PerR|	transcriptional regulator (Fur family)
BSU29190	pfkA	Op1											6-phosphofructokinase
BSU09310	pgcA	pgcA											alpha-phosphoglucomutase
BSU35860	pgdS		sigD|	76|	TnrA|	33|	nan|	glutamine|	29|	-1|	TF+P+M|	TnrA+glnA|	gamma-DL-glutamyl hydrolase (PGA depolymerase)
BSU31350	pgi	pgi											glucose-6-phosphate isomerase
BSU33930	pgk	cggR-gapA-pgk-tpiA-pgm-eno	sigA|	78|	CggR|	203|	-1|	D-fructose-1,6-bisphosphate|	9|	-1|	TF+M|	cggR|	phosphoglycerate kinase
BSU33910	pgm	cggR-gapA-pgk-tpiA-pgm-eno	sigA|	78|	CggR|	203|	-1|	D-fructose-1,6-bisphosphate|	9|	-1|	TF+M|	cggR|	phosphoglycerate mutase
BSU16920	pgsA	Op223											CDP-diacylglycerol-glycerol-3-phosphate 3-phosphatidyltransferase
BSU35900	pgsB				DegU|TnrA|	185|33|	1|nan|	unk|glutamine|	-1|29|	-1|-1|	TF-TC|TF+P+M|	DegS+DegU|TnrA+glnA|	capsular polyglutamate synthetase (ATP-dependent amide ligase)
BSU35890	pgsC				DegU|TnrA|	185|33|	1|nan|	unk|glutamine|	-1|29|	-1|-1|	TF-TC|TF+P+M|	DegS+DegU|TnrA+glnA|	capsular polyglutamate amide ligase/translocase subunit
BSU35870	pgsE				DegU|TnrA|	185|33|	1|nan|	unk|glutamine|	-1|29|	-1|-1|	TF-TC|TF+P+M|	DegS+DegU|TnrA+glnA|	factor required for polyglutamate synthesis
BSU27900	pheA	Op95											prephenate dehydratase
BSU28640	pheS	pheST	sigA|	78|	T-box-PHE|T-box-PHE|	43|43|	1|1|	tRNAphe|tRNAphe|	83|83|	-1|-1|	RNA switch|RNA switch|	tRNA|tRNA|	phenylalanyl-tRNA synthetase (alpha subunit)
BSU28630	pheT	pheST	sigA|	78|	T-box-PHE|	43|	1|	tRNAphe|	83|	-1|	RNA switch|	tRNA|	phenylalanyl-tRNA synthetase (beta subunit)
BSU09410	phoA	phoA	sigA|sigG|	78|73|	PhoP|CodY|	103|199|	1|nan|	phosphate| GTP /isoleucine /valine|	72|15/16/17|	-1|1/1/1|	TF-TC|TF+M|	PhoP+PhoR|CodY|	alkaline phosphatase A
BSU05740	phoB	phoB-ydhF	sigE|sigA|	75|78|	PhoP|SpoIIID|GerR|	103|57|164|	1|-1|-1|	phosphate|nan|@|	72|nan|nan|	-1|nan|nan|	TF-TC|TF|TF|	PhoP+PhoR|SpoIIID|GerR|	alkaline phosphatase III
BSU02620	phoD	phoD	sigA|	78|	PhoP|	103|	1|	phosphate|	72|	-1|	TF-TC|	PhoP+PhoR|	phosphodiesterase/alkaline phosphatase D
BSU10340	phoE												phosphatase
BSU25340	phoH												phosphate starvation-induced protein
BSU29110	phoP	phoPR	sigE|sigB|sigA|	75|77|78|	PhoP|CcpA|ResD|scoC|WalR|	103|207|94|81|28|	1|-1|1|-1|1|	phosphate|D-fructose-1,6-bisphosphate /Glucose-6-Phosphate|menaquinone|@|unk|	72|9/10|57|nan|-1|	-1|1/1|1|nan|-1|	TF-TC|TF+PP+M|TF-TC|TF|TF-TC|	PhoP+PhoR|CcpA+Hpr15P|ResD+ResE|scoC|WalR+WalK|	two-component response regulator
BSU29100	phoR	phoPR	sigE|sigB|sigA|	75|77|78|	PhoP|CcpA|scoC|ResD|	103|207|81|94|	1|-1|-1|1|	phosphate|D-fructose-1,6-bisphosphate /Glucose-6-Phosphate|@|menaquinone|	72|9/10|nan|57|	-1|1/1|nan|1|	TF-TC|TF+PP+M|TF|TF-TC|	PhoP+PhoR|CcpA+Hpr15P|scoC|ResD+ResE|	two-component sensor histidine kinase
BSU12440	phrA	rapA-phrA	sigA|	78|	Spo0A|ComA|CodY|	58|198|199|	-1|1|-1|	nan|ComX| GTP /isoleucine /valine|	nan|1004|15/16/17|	nan|1|1/1/1|	TF+PP|TF-TC|TF+M|	Spo0A+Spo0B/kinC|ComP+ComA|CodY|	secreted inhibitor of the activity of phosphatase RapA
BSU03780	phrC	rapC-phrC	sigH|sigA|	72|78|	ComA|CodY|CcpA|	198|199|207|	1|-1|-1|	ComX| GTP /isoleucine /valine|D-fructose-1,6-bisphosphate /Glucose-6-Phosphate|	1004|15/16/17|9/10|	1|1/1/1|1/1|	TF-TC|TF+M|TF+PP+M|	ComP+ComA|CodY|CcpA+Hpr15P|	secreted regulator of the activity of phosphatase RapC and competence and sporulation stimulating factor (CSF)
BSU25840	phrE	rapE-phrE	sigH|sigA|	72|78|	ComA|CodY|CcpA|AbrB|	198|199|207|236|	1|-1|-1|-1|	ComX| GTP /isoleucine /valine|D-fructose-1,6-bisphosphate /Glucose-6-Phosphate|@|	1004|15/16/17|9/10|nan|	1|1/1/1|1/1|nan|	TF-TC|TF+M|TF+PP+M|TF|	ComP+ComA|CodY|CcpA+Hpr15P|AbrB|	regulator of the activity of phosphatase RapE
BSU37470	phrF	rapF-phrF	sigH|	72|	ComA|	198|	1|	ComX|	1004|	1|	TF-TC|	ComP+ComA|	secreted regulator of the activity of phosphatase RapF
BSU40310	phrG	rapG-phrG	sigH|sigA|	72|78|	rghR|CcpA|SinR|	92|207|62|	-1|-1|-1|	@|D-fructose-1,6-bisphosphate /Glucose-6-Phosphate|nan|	nan|9/10|nan|	nan|1/1|nan|	TF|TF+PP+M|TF|	rghR|CcpA+Hpr15P|SinR|	secreted regulator of the activity of phosphatase RapG
BSU06839	phrH	rapH-phrH	sigA|	78|	rghR|ComK|	92|197|	-1|1|	@|@|	nan|nan|	nan|nan|	TF|TF|	rghR|ComK (and ComS)|	putative inhibitor of regulatory cascade
BSU05020	phrI	rapI-phrI	sigH|sigA|	72|78|									secreted regulator of the activity of phosphatase RapI
BSU18920	phrK	rapK-phrK	sigH|	72|	AbrB|	236|	-1|	@|	nan|	nan|	TF|	AbrB|	secreted regulator of the activity of phosphatase RapK
BSU19800	phy				AbrB|	236|	-1|	@|	nan|	nan|	TF|	AbrB|	phytase
BSU12840	pit				Spo0A|	58|	-1|	nan|	nan|	nan|	TF+PP|	Spo0A+Spo0B/kinC|	low-affinity inorganic phosphate transporter
BSU17080	pksA												putative transcriptional regulator
BSU17090	pksB												putative hydrolase
BSU17100	pksC												malonyl-CoA-acyltransferase involved in polyketide synthesis
BSU17110	pksD												enzyme involved in polyketide synthesis
BSU17120	pksE												enzyme involved in polyketide synthesis
BSU17140	pksF												decarboxylase converting malonyl-S-AcpK to acetyl-S-AcpK for polyketide synthesis
BSU17150	pksG												acetyl-S-AcpK beta-ketothioester polyketide intermediate transferase
BSU17160	pksH												dehydratase for polyketide biosynthesis
BSU17170	pksI												decarboxylase involved in polyketide synthesis
BSU17180	pksJ												polyketide synthase of type I
BSU17190	pksL												polyketide synthase of type I
BSU17200	pksM												polyketide synthase
BSU17210	pksN												polyketide synthase of type I
BSU17220	pksR												polyketide synthase
BSU17230	pksS												cytochrome P450 of bacillaene metabolism
BSU09540	plsC	yhdNO	sigB|	77|	FapR|	178|	-1|	malonyl-CoA|	24|	-1|	TF+M|	FapR|	1-acylglycerol-phosphate (1-acyl-G3P) acyltransferase
BSU15890	plsX	fapR-plsX-fabDG	sigA|	78|	FapR|ComA|	178|198|	-1|1|	malonyl-CoA|ComX|	24|1004|	-1|1|	TF+M|TF-TC|	FapR|ComP+ComA|	phosphate:acyl-ACP acyltransferase
BSU18070	plsY	Op225											acylphosphate:glycerol-3-phosphate acyltransferase
BSU34390	pnbA				AbrB|	236|	-1|	@|	nan|	nan|	TF|	AbrB|	para-nitrobenzyl esterase (intracellular esterase B)
BSU31760	pncA												nicotinamidase
BSU31750	pncB												nicotinate phosphoribosyltransferase
BSU16690	pnpA				stringent response|	53|	-1|	nan|	nan|	nan|	Nan|	Nan|	polynucleotide phosphorylase (PNPase)
BSU29090	polA												DNA polymerase I
BSU16580	polC												DNA polymerase III (alpha subunit)
BSU28590	polX												DNA polymerase X
BSU23870	polYA												DNA-damage lesion bypass DNA polymerase
BSU23710	polYB	yqjWX			LexA|	134|	-1|	DNA damage|	10050|	1|	TF-proteolyse|	LexA + RecA|	Y family DNA polymerase V bypassing lesions during replication
BSU22320	ponA		sigM|	68|									peptidoglycan glycosyltransferase (penicillin-binding proteins 1A and 1B)
BSU40550	ppaC	ppaC											inorganic pyrophosphatase
BSU34970	ppaX												P-Ser-HPr phosphatase
BSU23360	ppiB	ppiB	sigA|sigK|	78|70|									peptidyl-prolyl isomerase
BSU11610	ppnKA												inorganic polyphosphate/ATP-NAD kinase
BSU29540	ppnKB												inorganic polyphosphate/ATP-NAD kinase
BSU18830	pps												putative phosphoenolpyruvate synthase
BSU18340	ppsA				AbrB|	236|	-1|	@|	nan|	nan|	TF|	AbrB|	plipastatin synthetase
BSU18330	ppsB				AbrB|	236|	-1|	@|	nan|	nan|	TF|	AbrB|	plipastatin synthetase
BSU18320	ppsC				AbrB|	236|	-1|	@|	nan|	nan|	TF|	AbrB|	plipastatin synthetase
BSU18310	ppsD				AbrB|	236|	-1|	@|	nan|	nan|	TF|	AbrB|	plipastatin synthetase
BSU18300	ppsE				AbrB|	236|	-1|	@|	nan|	nan|	TF|	AbrB|	plipastatin synthetase
BSU37010	prfA												peptide chain release factor 1
BSU35290	prfB	secA-prfB	sigA|	78|									peptide chain release factor 2
BSU15710	priA												primosomal replication factor Y (primosomal protein N')
BSU08970	prkA	prkA	sigE|	75|									serine protein kinase
BSU15770	prkC												protein kinase
BSU25450	prmA	lepA-hemN-hrcA-grpE-dnaKJ-yqeTUV	sigA|	78|	HrcA|ArfM|	147|227|	-1|nan|	@|@|	nan|nan|	nan|nan|	TF+HrcA unstability|TF|	HrcA+GroEL|ArfM|	ribosomal protein L11 methyltransferase
BSU37000	prmC												glutamine methylase of release factor 1 (and perhaps others) at a GGQ site
BSU13130	proA	Op108			T-box-PRO|	42|	1|	tRNApro|	81|	-1|	RNA switch|	tRNA|	gamma-glutamyl phosphate reductase
BSU13120	proB	Op108			T-box-PRO|	42|	1|	tRNApro|	81|	-1|	RNA switch|	tRNA|	glutamate 5-kinase
BSU12910	proG	proG											redundant pyrroline-5-carboxylate reductase
BSU18480	proH	Op109	sigE|	75|	SpoIIID|	57|	1|	nan|	nan|	nan|	TF|	SpoIIID|	pyrroline-5-carboxylate reductase
BSU23800	proI	proI			T-box-PRO|	42|	1|	tRNApro|	81|	-1|	RNA switch|	tRNA|	pyrroline-5-carboxylate reductase
BSU18470	proJ	Op109	sigK|sigE|	70|75|									glutamate 5-kinase
BSU16570	proS	proS											prolyl-tRNA synthetase
BSU24120	prpB	mmgABCDE-yqiQ	sigE|	75|	CcpA|SpoIIID|	207|57|	-1|-1|	D-fructose-1,6-bisphosphate /Glucose-6-Phosphate|nan|	9/10|nan|	1/1|nan|	TF+PP+M|TF|	CcpA+Hpr15P|SpoIIID|	2-methylisocitrate lyase
BSU15760	prpC												phosphorylated protein phosphatase
BSU24130	prpD	mmgABCDE-yqiQ	sigE|	75|	CcpA|SpoIIID|	207|57|	-1|-1|	D-fructose-1,6-bisphosphate /Glucose-6-Phosphate|nan|	9/10|nan|	1/1|nan|	TF+PP+M|TF|	CcpA+Hpr15P|SpoIIID|	2-methylcitrate dehydratase
BSU11630	prpE												phosphorylated protein phosphatase and diadenosine-polyphosphate hydrolase
BSU00510	prs	gcaD-prs-ctc	sigA|	78|	stringent response|	53|	-1|	nan|	nan|	nan|	Nan|	Nan|	phosphoribosylpyrophosphate synthetase
BSU09950	prsA												molecular chaperone lipoprotein
BSU22940	prsW												protease required for RsiW anti-sigma(W) degradation
BSU02290	psd	pssA-ybfM-psd	sigX|sigA|	65|78|									phosphatidylserine decarboxylase, 32 kDa precursor processed into a 29 kDa protein
BSU26410	psiE				YrkP|	8|	1|	unk|	-1|	nan|	TF-TC|	YrkP+YrkQ|	phosphate starvation inducible protein
BSU06180	pspA	pspA-ydjGHI	sigW|	66|	AbrB|	236|	-1|	@|	nan|	nan|	TF|	AbrB|	phage shock protein A homolog
BSU02270	pssA	pssA-ybfM-psd	sigX|sigA|	65|78|									phosphatidylserine synthase
BSU24970	pstA				PhoP|	103|	1|	phosphate|	72|	-1|	TF-TC|	PhoP+PhoR|	phosphate ABC transporter (permease)
BSU24960	pstBA				PhoP|	103|	1|	phosphate|	72|	-1|	TF-TC|	PhoP+PhoR|	phosphate ABC transporter (ATP-binding protein)
BSU24950	pstBB				PhoP|	103|	1|	phosphate|	72|	-1|	TF-TC|	PhoP+PhoR|	phosphate ABC transporter (ATP-binding protein)
BSU24980	pstC				PhoP|	103|	1|	phosphate|	72|	-1|	TF-TC|	PhoP+PhoR|	phosphate ABC transporter (permease)
BSU24990	pstS		sigA|	78|	PhoP|	103|	1|	phosphate|	72|	-1|	TF-TC|	PhoP+PhoR|	phosphate ABC transporter (binding lipoprotein)
BSU37660	pta	pta	sigA|	78|	CcpA|	207|	1|	D-fructose-1,6-bisphosphate /Glucose-6-Phosphate|	9/10|	1/1|	TF+PP+M|	CcpA+Hpr15P|	phosphotransacetylase
BSU24090	ptb	ptb-bcd-buk-lpdV-bkdAABB	sigL|	69|	CodY|BkdR|TnrA|	199|216|33|	-1|1|-1|	GTP /isoleucine /valine|isoleucine /valine|glutamine|	15/16/17|16/17|29|	1/1/1|1/1|-1|	TF+M|TF+M|TF+P+M|	CodY|bkdr|TnrA+glnA|	phosphate butyryl coenzyme A transferase
BSU00530	pth		sigB|	77|									peptidyl-tRNA hydrolase
BSU36250	ptkA				AbrB|	236|	-1|	@|	nan|	nan|	TF|	AbrB|	protein tyrosine kinase
BSU13890	ptsG	ptsGHI	sigA|	78|	stringent response|GlcT|	53|163|	-1|1|	nan|glucose extracellular|	nan|5|	nan|1|	Nan|P-AT+PTS|	Nan|GlcT|	phosphotransferase system (PTS) glucose-specific enzyme IICBA component
BSU13900	ptsH	ptsGHI	sigA|	78|	stringent response|GlcT|	53|163|	-1|1|	nan|glucose extracellular|	nan|5|	nan|1|	Nan|P-AT+PTS|	Nan|GlcT|	histidine-containing phosphocarrier protein of the phosphotransferase system (PTS) (HPr protein)
BSU13910	ptsI	ptsGHI	sigA|	78|	stringent response|GlcT|	53|163|	-1|1|	nan|glucose extracellular|	nan|5|	nan|1|	Nan|P-AT+PTS|	Nan|GlcT|	phosphotransferase system (PTS) enzyme I
BSU32510	pucA	pucABCDE	sigA|	78|	PucR|TnrA|	100|33|	1|1|	allantoin / urate/ allantoate|glutamine|	39/40/41|29|	1/1/1|-1|	TF+M|TF+P+M|	PucR|TnrA+glnA|	xanthine dehydrogenase molybdopterin recruitment factor
BSU32500	pucB	pucABCDE	sigA|	78|	PucR|TnrA|	100|33|	1|nan|	allantoin / urate/ allantoate|glutamine|	39/40/41|29|	1/1/1|-1|	TF+M|TF+P+M|	PucR|TnrA+glnA|	enzyme for molybdopterin cofactor synthesis required for xanthine dehydrogenase
BSU32490	pucC	pucABCDE	sigA|	78|	PucR|TnrA|	100|33|	1|nan|	allantoin / urate/ allantoate|glutamine|	39/40/41|29|	1/1/1|-1|	TF+M|TF+P+M|	PucR|TnrA+glnA|	xanthine dehydrogenase, FAD-binding subunit
BSU32480	pucD	pucABCDE	sigA|	78|	PucR|TnrA|	100|33|	1|nan|	allantoin / urate/ allantoate|glutamine|	39/40/41|29|	1/1/1|-1|	TF+M|TF+P+M|	PucR|TnrA+glnA|	xanthine dehydrogenase, substrate and molybdenum cofactor subunit
BSU32470	pucE	pucABCDE	sigA|	78|	PucR|TnrA|	100|33|	1|nan|	allantoin / urate/ allantoate|glutamine|	39/40/41|29|	1/1/1|-1|	TF+M|TF+P+M|	PucR|TnrA+glnA|	xanthine dehydrogenase, iron-sulfur subunit
BSU32530	pucF	yurHG	sigA|	78|	PucR|	100|	1|	allantoin / urate/ allantoate|	39/40/41|	1/1/1|	TF+M|	PucR|	allantoate amidohydrolase
BSU32520	pucG	yurHG	sigA|	78|	PucR|	100|	1|	allantoin / urate/ allantoate|	39/40/41|	1/1/1|	TF+M|	PucR|	putative ureidoglycolate lyase (ureidoglycolase)
BSU32410	pucH	pucH	sigA|sigE|	78|75|	PucR|TnrA|	100|33|	1|nan|	allantoin / urate/ allantoate|glutamine|	39/40/41|29|	1/1/1|-1|	TF+M|TF+P+M|	PucR|TnrA+glnA|	allantoinase
BSU36470	pucI	ywoE	sigA|	78|	PucR|TnrA|	100|33|	1|nan|	allantoin / urate/ allantoate|glutamine|	39/40/41|29|	1/1/1|-1|	TF+M|TF+P+M|	PucR|TnrA+glnA|	allantoin permease
BSU32430	pucJ	pucRJKLM	sigA|	78|	TnrA|PucR|	33|100|	1|1|	glutamine|allantoin / urate/ allantoate|	29|39/40/41|	-1|1/1/1|	TF+P+M|TF+M|	TnrA+glnA|PucR|	uric acid permease
BSU32440	pucK	pucRJKLM	sigA|	78|	TnrA|PucR|	33|100|	1|1|	glutamine|allantoin / urate/ allantoate|	29|39/40/41|	-1|1/1/1|	TF+P+M|TF+M|	TnrA+glnA|PucR|	uric acid permease
BSU32450	pucL	pucRJKLM	sigA|	78|	TnrA|PucR|	33|100|	1|1|	glutamine|allantoin / urate/ allantoate|	29|39/40/41|	-1|1/1/1|	TF+P+M|TF+M|	TnrA+glnA|PucR|	urate oxidase with peroxide reductase N-terminal domain
BSU32460	pucM	pucRJKLM	sigA|	78|	TnrA|PucR|	33|100|	1|1|	glutamine|allantoin / urate/ allantoate|	29|39/40/41|	-1|1/1/1|	TF+P+M|TF+M|	TnrA+glnA|PucR|	urate oxidase structural factor
BSU32420	pucR	pucRJKLM	sigA|	78|	PucR|TnrA|	100|33|	-1|nan|	allantoin / urate/ allantoate|glutamine|	39/40/41|29|	1/1/1|-1|	TF+M|TF+P+M|	PucR|TnrA+glnA|	transcriptional regulator of the purine degradation operon
BSU23490	pupG	drm-punA	sigA|	78|	CcpA|	207|	-1|	D-fructose-1,6-bisphosphate /Glucose-6-Phosphate|	9/10|	1/1|	TF+PP+M|	CcpA+Hpr15P|	purine nucleoside phosphorylase
BSU40420	purA	purA	sigA|	78|	PurR|YabJ|	99|24|	-1|1|	PRPP|PRPP|	42|42|	-1|-1|	TF+M|TF+M|	PurR|YabJ|	adenylosuccinate synthetase
BSU06440	purB	purEKBCSQLFMNHD	sigA|	78|	PurR|G-box-HXTX|G-box-GUA|	99|167|168|	-1|1|1|	PRPP|hypoxanthine|guanine|	42|65|63|	-1|-1|-1|	TF+M|riboswitch|riboswitch|	PurR|@|@|	adenylosuccinate lyase
BSU06450	purC	purEKBCSQLFMNHD	sigA|	78|	PurR|G-box-HXTX|G-box-GUA|	99|167|168|	-1|1|1|	PRPP|hypoxanthine|guanine|	42|65|63|	-1|-1|-1|	TF+M|riboswitch|riboswitch|	PurR|@|@|	phosphoribosylaminoimidazole succinocarboxamide synthetase
BSU06530	purD	purEKBCSQLFMNHD	sigA|	78|	PurR|G-box-HXTX|G-box-GUA|	99|167|168|	-1|1|1|	PRPP|hypoxanthine|guanine|	42|65|63|	-1|-1|-1|	TF+M|riboswitch|riboswitch|	PurR|@|@|	phosphoribosylglycinamide synthetase
BSU06420	purE	purEKBCSQLFMNHD	sigA|	78|	PurR|G-box-HXTX|G-box-GUA|	99|167|168|	-1|1|1|	PRPP|hypoxanthine|guanine|	42|65|63|	-1|-1|-1|	TF+M|riboswitch|riboswitch|	PurR|@|@|	phosphoribosylaminoimidazole carboxylase I
BSU06490	purF	purEKBCSQLFMNHD	sigA|	78|	PurR|G-box-HXTX|G-box-GUA|	99|167|168|	-1|1|1|	PRPP|hypoxanthine|guanine|	42|65|63|	-1|-1|-1|	TF+M|riboswitch|riboswitch|	PurR|@|@|	glutamine phosphoribosylpyrophosphate amidotransferase
BSU06520	purH	purEKBCSQLFMNHD	sigA|	78|	PurR|G-box-HXTX|G-box-GUA|	99|167|168|	-1|1|1|	PRPP|hypoxanthine|guanine|	42|65|63|	-1|-1|-1|	TF+M|riboswitch|riboswitch|	PurR|@|@|	fused phosphoribosylaminoimidazole carboxy formyl formyltransferase, inosine-monophosphate cyclohydrolase
BSU06430	purK	purEKBCSQLFMNHD	sigA|	78|	PurR|G-box-HXTX|G-box-GUA|	99|167|168|	-1|1|1|	PRPP|hypoxanthine|guanine|	42|65|63|	-1|-1|-1|	TF+M|riboswitch|riboswitch|	PurR|@|@|	phosphoribosylaminoimidazole carboxylase, ATPase subunit
BSU06480	purL	purEKBCSQLFMNHD	sigA|	78|	PurR|G-box-HXTX|G-box-GUA|	99|167|168|	-1|1|1|	PRPP|hypoxanthine|guanine|	42|65|63|	-1|-1|-1|	TF+M|riboswitch|riboswitch|	PurR|@|@|	phosphoribosylformylglycinamidine synthetase II
BSU06500	purM	purEKBCSQLFMNHD	sigA|	78|	PurR|G-box-HXTX|G-box-GUA|	99|167|168|	-1|1|1|	PRPP|hypoxanthine|guanine|	42|65|63|	-1|-1|-1|	TF+M|riboswitch|riboswitch|	PurR|@|@|	phosphoribosylaminoimidazole synthetase
BSU06510	purN	purEKBCSQLFMNHD	sigA|	78|	PurR|G-box-HXTX|G-box-GUA|	99|167|168|	-1|1|1|	PRPP|hypoxanthine|guanine|	42|65|63|	-1|-1|-1|	TF+M|riboswitch|riboswitch|	PurR|@|@|	phosphoribosylglycinamide formyltransferase
BSU06470	purQ	purEKBCSQLFMNHD	sigA|	78|	PurR|G-box-HXTX|G-box-GUA|	99|167|168|	-1|1|1|	PRPP|hypoxanthine|guanine|	42|65|63|	-1|-1|-1|	TF+M|riboswitch|riboswitch|	PurR|@|@|	phosphoribosylformylglycinamidine synthetase I
BSU00470	purR	purR-yabJ			PurR|	99|	-1|	PRPP|	42|	-1|	TF+M|	PurR|	transcriptional regulator of the purine biosynthesis operon
BSU06460	purS	purEKBCSQLFMNHD	sigA|	78|	PurR|G-box-GUA|	99|168|	-1|1|	PRPP|guanine|	42|63|	-1|-1|	TF+M|riboswitch|	PurR|@|	factor required for phosphoribosylformylglycinamidine synthetase activity
BSU02230	purT	purT	sigA|	78|									phosphoribosylglycinamide formyltransferase 2
BSU13110	purU												formyltetrahydrofolate hydrolase
BSU14860	pycA	ftsW-pycA			stringent response|	53|	1|	nan|	nan|	nan|	Nan|	Nan|	pyruvate carboxylase
BSU29180	pyk	Op1											pyruvate kinase
BSU15510	pyrAA	pyrRPBCAAABKDFE	sigA|	78|	PyrR|PurR|	97|99|	1|-1|	UTP/ PRPP/ UMP|PRPP|	43/42/44|42|	1/-1/1|-1|	P-AT+M|TF+M|	PyrR|PurR|	pyrimidine-specific carbamoyl-phosphate synthetase (small subunit, glutaminase subunit)
BSU15520	pyrAB	pyrRPBCAAABKDFE	sigA|	78|	PyrR|PurR|	97|99|	1|-1|	UTP/ PRPP/ UMP|PRPP|	43/42/44|42|	1/-1/1|-1|	P-AT+M|TF+M|	PyrR|PurR|	pyrimidine-specific carbamoyl-phosphate synthetase (large subunit)
BSU15490	pyrB	pyrRPBCAAABKDFE	sigA|	78|	PyrR|PurR|	97|99|	1|-1|	UTP/ PRPP/ UMP|PRPP|	43/42/44|42|	1/-1/1|-1|	P-AT+M|TF+M|	PyrR|PurR|	aspartate carbamoyltransferase
BSU15500	pyrC	pyrRPBCAAABKDFE	sigA|	78|	PyrR|PurR|	97|99|	1|-1|	UTP/ PRPP/ UMP|PRPP|	43/42/44|42|	1/-1/1|-1|	P-AT+M|TF+M|	PyrR|PurR|	dihydroorotase
BSU15540	pyrD	pyrRPBCAAABKDFE	sigA|	78|	PyrR|PurR|	97|99|	1|-1|	UTP/ PRPP/ UMP|PRPP|	43/42/44|42|	1/-1/1|-1|	P-AT+M|TF+M|	PyrR|PurR|	dihydroorotate dehydrogenase (catalytic subunit)
BSU15560	pyrE	pyrRPBCAAABKDFE	sigA|	78|	PyrR|PurR|	97|99|	1|-1|	UTP/ PRPP/ UMP|PRPP|	43/42/44|42|	1/-1/1|-1|	P-AT+M|TF+M|	PyrR|PurR|	orotate phosphoribosyltransferase
BSU15550	pyrF	pyrRPBCAAABKDFE	sigA|	78|	PyrR|PurR|	97|99|	1|-1|	UTP/ PRPP/ UMP|PRPP|	43/42/44|42|	1/-1/1|-1|	P-AT+M|TF+M|	PyrR|PurR|	orotidine 5'-phosphate decarboxylase
BSU37150	pyrG	pyrG	sigA|	78|	CTP-box|	191|	1|	CTP|	67|	-1|	RNA swich|	@|	CTP synthetase
BSU16510	pyrH	Op122			stringent response|	53|	-1|	nan|	nan|	nan|	Nan|	Nan|	uridylate kinase
BSU15530	pyrK	pyrRPBCAAABKDFE	sigA|	78|	PyrR|PurR|	97|99|	1|-1|	UTP/ PRPP/ UMP|PRPP|	43/42/44|42|	1/-1/1|-1|	P-AT+M|TF+M|	PyrR|PurR|	dihydroorotate dehydrogenase (electron transfer subunit)
BSU15480	pyrP	pyrRPBCAAABKDFE	sigA|	78|	PyrR|PurR|	97|99|	1|-1|	UTP/ PRPP/ UMP|PRPP|	43/42/44|42|	1/-1/1|-1|	P-AT+M|TF+M|	PyrR|PurR|	uracil permease
BSU15470	pyrR	pyrRPBCAAABKDFE	sigA|	78|	PyrR|PurR|	97|99|	1|-1|	UTP/ PRPP/ UMP|PRPP|	43/42/44|42|	1/-1/1|-1|	P-AT+M|TF+M|	PyrR|PurR|	transcriptional attenuator and uracil phosphoribosyltransferase activity
BSU22560	qcrA	qcrABC	sigA|	78|	ResD|CcpA|AbrB|	94|207|236|	1|-1|-1|	menaquinone|D-fructose-1,6-bisphosphate /Glucose-6-Phosphate|@|	57|9/10|nan|	1|1/1|nan|	TF-TC|TF+PP+M|TF|	ResD+ResE|CcpA+Hpr15P|AbrB|	menaquinol:cytochrome c oxidoreductase (iron-sulfur subunit)
BSU22550	qcrB	qcrABC			ResD|AbrB|CcpA|	94|236|207|	1|-1|-1|	menaquinone|@|D-fructose-1,6-bisphosphate /Glucose-6-Phosphate|	57|nan|9/10|	1|nan|1/1|	TF-TC|TF|TF+PP+M|	ResD+ResE|AbrB|CcpA+Hpr15P|	menaquinol:cytochrome c oxidoreductase (cytochrome b subunit)
BSU22540	qcrC	qcrABC			ResD|AbrB|CcpA|	94|236|207|	1|-1|-1|	menaquinone|@|D-fructose-1,6-bisphosphate /Glucose-6-Phosphate|	57|nan|9/10|	1|nan|1/1|	TF-TC|TF|TF+PP+M|	ResD+ResE|AbrB|CcpA+Hpr15P|	menaquinol:cytochrome c oxidoreductase (cytochrome cc subunit)
BSU39980	qodI	yxaGH			Qdor|LmrA|	96|130|	-1|-1|	flavonoids|flavonoids|	1017|1017|	-1|-1|	TF+M|TF+M|	YxaF/qdor|LmrA|	quercetin dioxygenase
BSU38170	qoxA	Op33			stringent response|	53|	-1|	nan|	nan|	nan|	Nan|	Nan|	cytochrome aa3-600 quinol oxidase (subunit II)
BSU38160	qoxB	Op33			stringent response|	53|	-1|	nan|	nan|	nan|	Nan|	Nan|	cytochrome aa3-600 quinol oxidase (subunit I)
BSU38150	qoxC	Op33			stringent response|	53|	-1|	nan|	nan|	nan|	Nan|	Nan|	cytochrome aa3-600 quinol oxidase (subunit III)
BSU38140	qoxD	Op33			stringent response|	53|	-1|	nan|	nan|	nan|	Nan|	Nan|	cytochrome aa3-600 quinol oxidase (subunit IV)
BSU27720	queA												S-adenosylmethionine tRNA ribosyltransferase-isomerase
BSU13720	queC				preQ1 riboswitch|	102|	-1|	queuosine|	96|	-1|	riboswitch|	@|	pre-queuosine 0 synthase
BSU13730	queD				preQ1 riboswitch|	102|	-1|	queuosine|	96|	-1|	riboswitch|	@|	6-pyruvoyl tetrahydrobiopterin synthase-like, queuosine biosynthesis
BSU13740	queE				preQ1 riboswitch|	102|	-1|	queuosine|	96|	-1|	riboswitch|	@|	queuosine biosynthesis enzyme
BSU13750	queF				preQ1 riboswitch|	102|	-1|	queuosine|	96|	-1|	riboswitch|	@|	NADPH-dependent reduction of 7-cyano-7-deazaguanine (preQ0) to 7-aminomethyl-7-deazaguanine (preQ1)
BSU37030	racA	racA	sigH|	72|	Spo0A|	58|	1|	nan|	nan|	nan|	TF+PP|	Spo0A+Spo0B/kinC|	chromosome-anchoring protein RacA
BSU28390	racE	Op221	sigK|	70|									glutamate racemase
BSU34430	racX	pbpE-racX	sigW|	66|	AbrB|	236|	-1|	@|	nan|	nan|	TF|	AbrB|	amino acid racemase
BSU00870	radA	ctsR-mcsAB-clpC-radA-yacK	sigB|sigA|	77|78|	CtsR|	190|	-1|	High temperature|	20000|	-1|	TF+unstability|	CtsR|	DNA repair protein, 6-O-methylguanine-DNA methyltransferase
BSU28040	radC	radC	sigM|	68|	ComK|	197|	1|	@|	nan|	nan|	TF|	ComK (and ComS)|	putative DNA repair protein
BSU12430	rapA	rapA-phrA	sigA|	78|	Spo0A|ComA|CodY|	58|198|199|	-1|1|-1|	nan|ComX| GTP /isoleucine /valine|	nan|1004|15/16/17|	nan|1|1/1/1|	TF+PP|TF-TC|TF+M|	Spo0A+Spo0B/kinC|ComP+ComA|CodY|	response regulator aspartate phosphatase
BSU36690	rapB	rapB	sigA|	78|									response regulator aspartate phosphatase
BSU03770	rapC	rapC-phrC	sigA|sigH|	78|72|	ComA|CodY|	198|199|	1|-1|	ComX| GTP /isoleucine /valine|	1004|15/16/17|	1|1/1/1|	TF-TC|TF+M|	ComP+ComA|CodY|	response regulator aspartate phosphatase
BSU36380	rapD	rapD	sigX|sigM|sigA|	65|68|78|	rghR|	92|	-1|	@|	nan|	nan|	TF|	rghR|	response regulator aspartate phosphatase
BSU25830	rapE	rapE-phrE	sigH|sigA|	72|78|	ComA|CodY|	198|199|	1|-1|	ComX| GTP /isoleucine /valine|	1004|15/16/17|	1|1/1/1|	TF-TC|TF+M|	ComP+ComA|CodY|	response regulator aspartate phosphatase
BSU37460	rapF	rapF-phrF	sigH|	72|	ComA|CcpA|	198|207|	1|-1|	ComX|D-fructose-1,6-bisphosphate /Glucose-6-Phosphate|	1004|9/10|	1|1/1|	TF-TC|TF+PP+M|	ComP+ComA|CcpA+Hpr15P|	response regulator aspartate phosphatase
BSU40300	rapG	rapG-phrG	sigA|sigH|	78|72|	SinR|rghR|	62|92|	-1|-1|	nan|@|	nan|nan|	nan|nan|	TF|TF|	SinR|rghR|	response regulator aspartate phosphatase
BSU06830	rapH	rapH-phrH	sigA|	78|	rghR|ComK|AbrB|	92|197|236|	-1|1|-1|	@|@|@|	nan|nan|nan|	nan|nan|nan|	TF|TF|TF|	rghR|ComK (and ComS)|AbrB|	response regulator aspartate phosphatase
BSU05010	rapI	rapI-phrI	sigH|sigA|	72|78|									response regulator aspartate phosphatase, mobile element region
BSU02820	rapJ				TnrA|	33|	nan|	glutamine|	29|	-1|	TF+P+M|	TnrA+glnA|	response regulator aspartate phosphatase
BSU18910	rapK	rapK-phrK	sigH|	72|	AbrB|	236|	-1|	@|	nan|	nan|	TF|	AbrB|	response regulator aspartate phosphatase
BSU16650	rbfA	ylxS-nusA-ylxRQ-infB-ylxP-rbfA	sigA|	78|	stringent response|	53|	-1|	nan|	nan|	nan|	Nan|	Nan|	ribosome-binding factor A
BSU29300	rbfK	ytmIJKLMNO-ytnIJ-ribR-ytnLM	sigA|	78|	YtlI|CymR|	7|189|	1|-1|	unk|O-acetyl-L-serine|	-1|19|	1|-1|	TF+M|TF+P+M|	YtlI|CymR+CysK|	RNA-binding riboflavin kinase
BSU16050	rbgA												ribosome biogenesis GTPase A
BSU35940	rbsA	rbsRKDACB	sigA|	78|	CcpA|AbrB|*RbsR*|	207|236|267|	-1|1|nan|	D-fructose-1,6-bisphosphate /Glucose-6-Phosphate|@|ribose|	9/10|nan|58|	1/1|nan|-1|	TF+PP+M|TF|silico-TF+M|	CcpA+Hpr15P|AbrB|RbsR|	ribose ABC transporter (ATP-binding protein)
BSU35960	rbsB	rbsRKDACB	sigA|	78|	CcpA|AbrB|*RbsR*|	207|236|267|	-1|1|nan|	D-fructose-1,6-bisphosphate /Glucose-6-Phosphate|@|ribose|	9/10|nan|58|	1/1|nan|-1|	TF+PP+M|TF|silico-TF+M|	CcpA+Hpr15P|AbrB|RbsR|	ribose ABC transporter (ribose-binding lipoprotein)
BSU35950	rbsC	rbsRKDACB	sigA|	78|	CcpA|AbrB|*RbsR*|	207|236|267|	-1|1|nan|	D-fructose-1,6-bisphosphate /Glucose-6-Phosphate|@|ribose|	9/10|nan|58|	1/1|nan|-1|	TF+PP+M|TF|silico-TF+M|	CcpA+Hpr15P|AbrB|RbsR|	ribose ABC transporter (permease)
BSU35930	rbsD	rbsRKDACB	sigA|	78|	CcpA|AbrB|*RbsR*|	207|236|267|	-1|1|nan|	D-fructose-1,6-bisphosphate /Glucose-6-Phosphate|@|ribose|	9/10|nan|58|	1/1|nan|-1|	TF+PP+M|TF|silico-TF+M|	CcpA+Hpr15P|AbrB|RbsR|	ribose ABC transporter (membrane bound ribose binding)
BSU35920	rbsK	rbsRKDACB	sigA|	78|	CcpA|AbrB|*RbsR*|	207|236|267|	-1|1|nan|	D-fructose-1,6-bisphosphate /Glucose-6-Phosphate|@|ribose|	9/10|nan|58|	1/1|nan|-1|	TF+PP+M|TF|silico-TF+M|	CcpA+Hpr15P|AbrB|RbsR|	ribokinase
BSU35910	rbsR	rbsRKDACB	sigA|	78|	CcpA|AbrB|*RbsR*|	207|236|267|	-1|1|nan|	D-fructose-1,6-bisphosphate /Glucose-6-Phosphate|@|ribose|	9/10|nan|58|	1/1|nan|-1|	TF+PP+M|TF|silico-TF+M|	CcpA+Hpr15P|AbrB|RbsR|	transcriptional regulator (LacI family)
BSU16940	recA	recA	sigA|	78|	LexA|ComK|	134|197|	-1|1|	DNA damage|@|	10050|nan|	1|nan|	TF-proteolyse|TF|	LexA + RecA|ComK (and ComS)|	multifunctional SOS repair factor
BSU00040	recF	yaaA-recF-yaaB-gyrB	sigA|	78|									DNA repair and genetic recombination factor
BSU15870	recG												branch migrating ATP-dependent DNA helicase involved in DNA recombination and repair
BSU27620	recJ				stringent response|	53|	-1|	nan|	nan|	nan|	Nan|	Nan|	putative single-strand DNA-specific exonuclease
BSU24240	recN												factor for double strand breaks DNA repair and genetic recombination
BSU25280	recO				TnrA|	33|	nan|	glutamine|	29|	-1|	TF+P+M|	TnrA+glnA|	DNA double strand break repair and homologous recombination factor
BSU23020	recQ												ATP-dependent DNA helicase
BSU00210	recR												DNA repair and recombination protein
BSU22310	recU		sigM|	68|									Holliday junction resolvase
BSU08520	recX												regulatory protein RecX
BSU27600	relA	relA-yrvI	sigB|	77|									GTP pyrophosphokinase (RelA/SpoT)
BSU23150	resA	resABCDE	sigA|	78|	ResD|PhoP|CcpA|	94|103|207|	1|1|-1|	menaquinone|phosphate|D-fructose-1,6-bisphosphate /Glucose-6-Phosphate|	57|72|9/10|	1|-1|1/1|	TF-TC|TF-TC|TF+PP+M|	ResD+ResE|PhoP+PhoR|CcpA+Hpr15P|	extracytoplasmic thioredoxin involved in cytochrome c maturation (lipoprotein)
BSU23140	resB	resABCDE	sigA|	78|	ResD|PhoP|CcpA|	94|103|207|	1|1|-1|	menaquinone|phosphate|D-fructose-1,6-bisphosphate /Glucose-6-Phosphate|	57|72|9/10|	1|-1|1/1|	TF-TC|TF-TC|TF+PP+M|	ResD+ResE|PhoP+PhoR|CcpA+Hpr15P|	factor required for cytochrome c synthesis
BSU23130	resC	resABCDE	sigA|	78|	ResD|PhoP|CcpA|	94|103|207|	1|1|-1|	menaquinone|phosphate|D-fructose-1,6-bisphosphate /Glucose-6-Phosphate|	57|72|9/10|	1|-1|1/1|	TF-TC|TF-TC|TF+PP+M|	ResD+ResE|PhoP+PhoR|CcpA+Hpr15P|	factor required for cytochrome c synthesis
BSU23120	resD	resABCDE	sigA|	78|	ResD|PhoP|CcpA|	94|103|207|	1|1|-1|	menaquinone|phosphate|D-fructose-1,6-bisphosphate /Glucose-6-Phosphate|	57|72|9/10|	1|-1|1/1|	TF-TC|TF-TC|TF+PP+M|	ResD+ResE|PhoP+PhoR|CcpA+Hpr15P|	two-component response regulator
BSU23110	resE	resABCDE	sigA|	78|	ResD|PhoP|CcpA|	94|103|207|	1|1|-1|	menaquinone|phosphate|D-fructose-1,6-bisphosphate /Glucose-6-Phosphate|	57|72|9/10|	1|-1|1/1|	TF-TC|TF-TC|TF+PP+M|	ResD+ResE|PhoP+PhoR|CcpA+Hpr15P|	two-component sensor histidine kinase
BSU05970	rex	Op43											transcription repressor of cydABCD and yjlC-ndh expression
BSU33660	rghRA												transcriptional repressor
BSU33670	rghRB												putative transcriptional repressor
BSU07020	rhgT				YesS|CcpA|	17|207|	1|nan|	unk|D-fructose-1,6-bisphosphate /Glucose-6-Phosphate|	nan|9/10|	nan|1/1|	TF+P+unk|TF+PP+M|	Yess + Hpr|CcpA+Hpr15P|	rhamnogalacturonan acetylesterase
BSU37080	rho												transcriptional terminator Rho
BSU23260	ribAB	ypuE-ribDEAHT	sigA|	78|	FMN-box|	176|	-1|	FMN|	99|	-1|	riboswitch|	@|	fused GTP cyclohydrolase II and 3,4-dihydroxy-2-butanone 4-phosphate synthase
BSU16670	ribC												bifunctional riboflavin kinase FAD synthase
BSU23280	ribD	ypuE-ribDEAHT	sigA|	78|	FMN-box|	176|	-1|	FMN|	99|	-1|	riboswitch|	@|	fused diaminohydroxyphosphoribosylaminopyrimidine deaminase, 5-amino-6-(5-phosphoribosylamino) uracil reductase
BSU23270	ribE	ypuE-ribDEAHT	sigA|	78|	FMN-box|	176|	-1|	FMN|	99|	-1|	riboswitch|	@|	riboflavin synthase (alpha subunit)
BSU23250	ribH	ypuE-ribDEAHT	sigK|sigA|	70|78|	FMN-box|	176|	-1|	FMN|	99|	-1|	riboswitch|	@|	6,7-dimethyl-8-ribityllumazine synthase, beta subunit
BSU05930	rimI												ribosomal protein S18 alanine N-acetyltransferase
BSU16020	rimM												16S rRNA processing protein
BSU25430	rimO	lepA-hemN-hrcA-grpE-dnaKJ-yqeTUV	sigA|	78|	HrcA|ArfM|	147|227|	-1|nan|	@|@|	nan|nan|	nan|nan|	TF+HrcA unstability|TF|	HrcA+GroEL|ArfM|	ribosomal protein S12 methylthiotransferase
BSU23510	ripX												site-specific tyrosine recombinase for chromosome partitioning
BSU00960	rlmB	gltX-cysES-yazC-yacOP	sigA|	78|	T-box-CYS|	49|	1|	tRNAcys|	88|	-1|	RNA switch|	tRNA|	23S rRNA methyltransferase
BSU23160	rluB												pseudouridine synthase
BSU15460	rluD												pseudouridylate synthase
BSU15930	rnc	rnc-smc-ftsY	sigA|sigK|	78|70|	stringent response|GerE|	53|165|	-1|1|	nan|@|	nan|nan|	nan|nan|	Nan|TF|	Nan|GerE|	ribonuclease III
BSU16060	rnhB												ribonuclease HII
BSU28620	rnhC												ribonuclease HIII
BSU14530	rnjA												ribonuclease J1
BSU16780	rnjB												ribonuclease J2
BSU00410	rnmV												ribonuclease M5
BSU41050	rnpA												protein component of ribonuclease P (RNase P) (substrate specificity)
BSU_misc_RNA_35	rnpB												RNA component of ribonuclease P (RNase P) (catalytic subunit, ribozyme)
BSU33610	rnr		sigB|	77|									ribonuclease R
BSU23840	rnz												ribonuclease Z
BSU37780	rocA	rocABC	sigL|	69|	RocR|CodY|AhrC|AbrB|	91|199|231|236|	1|-1|1|-1|	ornithine/citruline| GTP /isoleucine /valine|arginine|@|	47/48|15/16/17|2|nan|	1/1|1/1/1|1|nan|	TF+M|TF+M|TF+M|TF|	RocR|CodY|AhrC + translation condition: NOT(SR1) AND Hfq|AbrB|	delta-1-pyrroline-5 carboxylate dehydrogenase
BSU37770	rocB	rocABC	sigL|	69|	RocR|CodY|AhrC|	91|199|231|	1|-1|1|	ornithine/citruline| GTP /isoleucine /valine|arginine|	47/48|15/16/17|2|	1/1|1/1/1|1|	TF+M|TF+M|TF+M|	RocR|CodY|AhrC + translation condition: NOT(SR1) AND Hfq|	putative N-deacylase involved in arginine and ornithine utilization
BSU37760	rocC	rocABC	sigL|	69|	RocR|CodY|AhrC|	91|199|231|	1|-1|1|	ornithine/citruline| GTP /isoleucine /valine|arginine|	47/48|15/16/17|2|	1/1|1/1/1|1|	TF+M|TF+M|TF+M|	RocR|CodY|AhrC + translation condition: NOT(SR1) AND Hfq|	arginine/ornithine permease
BSU40340	rocD	rocDEF	sigL|	69|	Spo0A|RocR|CodY|AhrC|	58|91|199|231|	-1|1|-1|1|	nan|ornithine/citruline| GTP /isoleucine /valine|arginine|	nan|47/48|15/16/17|2|	nan|1/1|1/1/1|1|	TF+PP|TF+M|TF+M|TF+M|	Spo0A+Spo0B/kinC|RocR|CodY|AhrC + translation condition: NOT(SR1) AND Hfq|	ornithine aminotransferase
BSU40330	rocE	rocDEF	sigL|	69|	Spo0A|RocR|CodY|AhrC|	58|91|199|231|	-1|1|-1|1|	nan|ornithine/citruline| GTP /isoleucine /valine|arginine|	nan|47/48|15/16/17|2|	nan|1/1|1/1/1|1|	TF+PP|TF+M|TF+M|TF+M|	Spo0A+Spo0B/kinC|RocR|CodY|AhrC + translation condition: NOT(SR1) AND Hfq|	arginine/ornithine/gamma-aminobutyrate permease
BSU37790	rocG	rocG	sigL|	69|	RocR|CcpA|AhrC|AbrB|Spo0A|	91|207|231|236|58|	1|-1|1|-1|-1|	ornithine/citruline|D-fructose-1,6-bisphosphate /Glucose-6-Phosphate|arginine|@|nan|	47/48|9/10|2|nan|nan|	1/1|1/1|1|nan|nan|	TF+M|TF+PP+M|TF+M|TF|TF+PP|	RocR|CcpA+Hpr15P|AhrC + translation condition: NOT(SR1) AND Hfq|AbrB|Spo0A+Spo0B/kinC|	glutamate dehydrogenase
BSU40350	rocR	rocR	sigA|	78|	RocR|CodY|	91|199|	-1|nan|	ornithine/citruline| GTP /isoleucine /valine|	47/48|15/16/17|	1/1|1/1/1|	TF+M|TF+M|	RocR|CodY|	transcriptional regulator (NtrC/NifA family)
BSU38120	rodA	rodA	sigM|	68|									factor involved in extension of the lateral walls of the cell
BSU14240	rok	rok			Spo0A|SinR|Rok|AbrB|ComK|CodY|	58|62|90|236|197|199|	-1|-1|-1|-1|-1|nan|	nan|nan|@|@|@| GTP /isoleucine /valine|	nan|nan|nan|nan|nan|15/16/17|	nan|nan|nan|nan|nan|1/1/1|	TF+PP|TF|TF|TF|TF|TF+M|	Spo0A+Spo0B/kinC|SinR|Rok|AbrB|ComK (and ComS)|CodY|	repressor of comK
BSU15790	rpe	Op20											ribulose-5-phosphate 3-epimerase
BSU28370	rph												ribonuclease PH
BSU01030	rplA				stringent response|	53|	-1|	nan|	nan|	nan|	Nan|	Nan|	ribosomal protein L1 (BL1)
BSU01190	rplB				stringent response|	53|	-1|	nan|	nan|	nan|	Nan|	Nan|	ribosomal protein L2 (BL2)
BSU01160	rplC				stringent response|	53|	-1|	nan|	nan|	nan|	Nan|	Nan|	ribosomal protein L3 (BL3)
BSU01170	rplD				stringent response|	53|	-1|	nan|	nan|	nan|	Nan|	Nan|	ribosomal protein L4
BSU01280	rplE				stringent response|	53|	-1|	nan|	nan|	nan|	Nan|	Nan|	ribosomal protein L5 (BL6)
BSU01310	rplF				stringent response|	53|	-1|	nan|	nan|	nan|	Nan|	Nan|	ribosomal protein L6 (BL8)
BSU16620	rplGA	ylxS-nusA-ylxRQ-infB-ylxP-rbfA	sigA|	78|	stringent response|	53|	-1|	nan|	nan|	nan|	Nan|	Nan|	ribosomal protein L7Ae
BSU01090	rplGB				stringent response|	53|	-1|	nan|	nan|	nan|	Nan|	Nan|	alternative ribosomal protein L7A
BSU40500	rplI												ribosomal protein L9
BSU01040	rplJ				stringent response|*RplJ*|	53|260|	-1|nan|	nan|nan|	nan|nan|	nan|-1|	Nan|silico RNA switch|	Nan|Rplj|	ribosomal protein L10 (BL5)
BSU01020	rplK				stringent response|	53|	-1|	nan|	nan|	nan|	Nan|	Nan|	ribosomal protein L11 (BL11)
BSU01050	rplL				stringent response|*RplJ*|	53|260|	-1|nan|	nan|nan|	nan|nan|	nan|-1|	Nan|silico RNA switch|	Nan|Rplj|	ribosomal protein L12 (BL9)
BSU01490	rplM				stringent response|*RplM*|	53|259|	-1|nan|	nan|nan|	nan|nan|	nan|-1|	Nan|silico RNA switch|	Nan|RplM|	ribosomal protein L13
BSU01260	rplNA				stringent response|	53|	-1|	nan|	nan|	nan|	Nan|	Nan|	ribosomal protein L14
BSU01350	rplO				stringent response|	53|	-1|	nan|	nan|	nan|	Nan|	Nan|	ribosomal protein L15
BSU01230	rplP				stringent response|	53|	-1|	nan|	nan|	nan|	Nan|	Nan|	ribosomal protein L16
BSU01440	rplQ				stringent response|	53|	-1|	nan|	nan|	nan|	Nan|	Nan|	ribosomal protein L17 (BL15)
BSU01320	rplR				stringent response|	53|	-1|	nan|	nan|	nan|	Nan|	Nan|	ribosomal protein L18
BSU16040	rplS				stringent response|*RplS*|	53|258|	-1|nan|	nan|nan|	nan|nan|	nan|-1|	Nan|silico RNA switch|	Nan|RplS|	ribosomal protein L19
BSU28850	rplT	infC-rpmI-rplT-ysdA	sigA|	78|	stringent response|RplT|	53|89|	-1|-1|	nan|@|	nan|nan|	nan|nan|	Nan|RNA switch|	Nan|Rplt|	ribosomal protein L20
BSU27960	rplU				stringent response|*L21_leader*|	53|273|	-1|nan|	nan|nan|	nan|nan|	nan|-1|	Nan|silico RNA switch|	Nan|@|	ribosomal protein L21 (BL20)
BSU01210	rplV				stringent response|	53|	-1|	nan|	nan|	nan|	Nan|	Nan|	ribosomal protein L22 (BL17)
BSU01180	rplW				stringent response|	53|	-1|	nan|	nan|	nan|	Nan|	Nan|	ribosomal protein L23
BSU01270	rplX				stringent response|	53|	-1|	nan|	nan|	nan|	Nan|	Nan|	ribosomal protein L24 (BL23)
BSU27940	rpmA				*L21_leader*|	273|	nan|	nan|	nan|	-1|	silico RNA switch|	@|	ribosomal protein L27 (BL24)
BSU15820	rpmB				stringent response|	53|	-1|	nan|	nan|	nan|	Nan|	Nan|	ribosomal protein L28
BSU01240	rpmC				stringent response|	53|	-1|	nan|	nan|	nan|	Nan|	Nan|	ribosomal protein L29
BSU01340	rpmD				stringent response|	53|	-1|	nan|	nan|	nan|	Nan|	Nan|	ribosomal protein L30 (BL27)
BSU37070	rpmEA				stringent response|	53|	-1|	nan|	nan|	nan|	Nan|	Nan|	ribosomal protein L31
BSU30700	rpmEB		sigB|	77|	Zur|	1|	-1|	Zn|	1040|	1|	TF+M|	Zur|	ribosomal protein L31
BSU15080	rpmF				stringent response|	53|	-1|	nan|	nan|	nan|	Nan|	Nan|	ribosomal protein L32
BSU24900	rpmGA												ribosomal protein L33
BSU00990	rpmGB												ribosomal protein L33
BSU41060	rpmH	rpmH	sigA|sigA|	78|78|									ribosomal protein L34
BSU28860	rpmI	infC-rpmI-rplT-ysdA	sigA|	78|	stringent response|RplT|	53|89|	-1|-1|	nan|@|	nan|nan|	nan|nan|	Nan|RNA switch|	Nan|Rplt|	ribosomal protein L35
BSU01400	rpmJ				stringent response|	53|	-1|	nan|	nan|	nan|	Nan|	Nan|	ribosomal protein L36 (ribosomal protein B)
BSU01430	rpoA				stringent response|	53|	-1|	nan|	nan|	nan|	Nan|	Nan|	RNA polymerase (alpha subunit)
BSU01070	rpoB	rpoB	sigA|	78|	stringent response|	53|	-1|	nan|	nan|	nan|	Nan|	Nan|	RNA polymerase (beta subunit)
BSU01080	rpoC				stringent response|	53|	-1|	nan|	nan|	nan|	Nan|	Nan|	RNA polymerase (beta' subunit)
BSU37160	rpoE	ywjF-acdA-rpoE	sigA|	78|	FadR|	179|	-1|	C14 / C20|	25/26|	1|	TF+M|	FadR|	RNA polymerase (delta subunit)
BSU15690	rpoZ												Omega subunit of RNA polymerase
BSU16490	rpsB				stringent response|	53|	-1|	nan|	nan|	nan|	Nan|	Nan|	ribosomal protein S2
BSU01220	rpsC				stringent response|	53|	-1|	nan|	nan|	nan|	Nan|	Nan|	ribosomal protein S3 (BS3)
BSU29660	rpsD	rpsD	sigA|	78|	stringent response|	53|	-1|	nan|	nan|	nan|	Nan|	Nan|	ribosomal protein S4 (BS4)
BSU01330	rpsE				stringent response|	53|	-1|	nan|	nan|	nan|	Nan|	Nan|	ribosomal protein S5
BSU40910	rpsF	yyaF-rpsF-ssb-rpsR			stringent response|ComK|	53|197|	-1|1|	nan|@|	nan|nan|	nan|nan|	Nan|TF|	Nan|ComK (and ComS)|	ribosomal protein S6 (BS9)
BSU01110	rpsG				stringent response|	53|	-1|	nan|	nan|	nan|	Nan|	Nan|	ribosomal protein S7 (BS7)
BSU01300	rpsH				stringent response|	53|	-1|	nan|	nan|	nan|	Nan|	Nan|	ribosomal protein S8 (BS8)
BSU01500	rpsI				stringent response|*RplM*|	53|259|	-1|nan|	nan|nan|	nan|nan|	nan|-1|	Nan|silico RNA switch|	Nan|RplM|	ribosomal protein S9
BSU01150	rpsJ				stringent response|	53|	-1|	nan|	nan|	nan|	Nan|	Nan|	ribosomal protein S10 (BS13)
BSU01420	rpsK				stringent response|	53|	-1|	nan|	nan|	nan|	Nan|	Nan|	ribosomal protein S11 (BS11)
BSU01100	rpsL				stringent response|	53|	-1|	nan|	nan|	nan|	Nan|	Nan|	ribosomal protein S12 (BS12)
BSU01410	rpsM				stringent response|	53|	-1|	nan|	nan|	nan|	Nan|	Nan|	ribosomal protein S13
BSU01290	rpsNA				stringent response|	53|	-1|	nan|	nan|	nan|	Nan|	Nan|	ribosomal protein S14
BSU08880	rpsNB				Zur|	1|	-1|	Zn|	1040|	1|	TF+M|	Zur|	alternative ribosomal protein S14
BSU16680	rpsO				stringent response|	53|	-1|	nan|	nan|	nan|	Nan|	Nan|	ribosomal protein S15 (BS18)
BSU15990	rpsP				stringent response|	53|	-1|	nan|	nan|	nan|	Nan|	Nan|	ribosomal protein S16 (BS17)
BSU01250	rpsQ				stringent response|	53|	-1|	nan|	nan|	nan|	Nan|	Nan|	ribosomal protein S17 (BS16)
BSU40890	rpsR	yyaF-rpsF-ssb-rpsR			stringent response|ComK|	53|197|	-1|1|	nan|@|	nan|nan|	nan|nan|	Nan|TF|	Nan|ComK (and ComS)|	ribosomal protein S18
BSU01200	rpsS				stringent response|	53|	-1|	nan|	nan|	nan|	Nan|	Nan|	ribosomal protein S19 (BS19)
BSU25550	rpsT												ribosomal protein S20 (BS20)
BSU25410	rpsU												ribosomal protein S21
BSU_rRNA_4	rrnA-16S	rrnA-16S-trnA-Ile-trnA-Ala-rrnA-23S-rrnA-5S	sigA|	78|									ribosomal RNA-16S
BSU_rRNA_5	rrnA-23S	rrnA-16S-trnA-Ile-trnA-Ala-rrnA-23S-rrnA-5S	sigA|	78|									ribosomal RNA-23S
BSU_rRNA_26	rrnA-5S	rrnA-16S-trnA-Ile-trnA-Ala-rrnA-23S-rrnA-5S	sigA|	78|									ribosomal RNA-5S
BSU_rRNA_19	rrnB-16S	trnB	sigA|	78|									ribosomal RNA-16S
BSU_rRNA_20	rrnB-23S												ribosomal RNA-23S
BSU_rRNA_21	rrnB-5S												ribosomal RNA-5S
BSU_rRNA_22	rrnD-16S	rrnD	sigA|	78|									ribosomal RNA-16S
BSU_rRNA_17	rrnD-23S												ribosomal RNA-23S
BSU_rRNA_18	rrnD-5S												ribosomal RNA-5S
BSU_rRNA_30	rrnE-16S												ribosomal RNA-16S
BSU_rRNA_12	rrnE-23S												ribosomal RNA-23S
BSU_rRNA_13	rrnE-5S												ribosomal RNA-5S
BSU_rRNA_25	rrnG-16S												ribosomal RNA-16S
BSU_rRNA_27	rrnG-23S												ribosomal RNA-23S
BSU_rRNA_28	rrnG-5S												ribosomal RNA-5S
BSU_rRNA_16	rrnH-16S												ribosomal RNA-16S
BSU_rRNA_29	rrnH-23S												ribosomal RNA-23S
BSU_rRNA_24	rrnH-5S												ribosomal RNA-5S
BSU_rRNA_23	rrnI-16S												ribosomal RNA-16S
BSU_rRNA_14	rrnI-23S												ribosomal RNA-23S
BSU_rRNA_15	rrnI-5S												ribosomal RNA-5S
BSU_rRNA_6	rrnJ-16S												ribosomal RNA-16S
BSU_rRNA_7	rrnJ-23S												ribosomal RNA-23S
BSU_rRNA_8	rrnJ-5S												ribosomal RNA-5S
BSU_rRNA_1	rrnO-16S	rrnO-16S-trnO-Ile-trnO-Ala-rrnO-23S-rrnO-5S	sigA|	78|									ribosomal RNA-16S
BSU_rRNA_2	rrnO-23S	rrnO-16S-trnO-Ile-trnO-Ala-rrnO-23S-rrnO-5S	sigA|	78|									ribosomal RNA-23S
BSU_rRNA_3	rrnO-5S	rrnO-16S-trnO-Ile-trnO-Ala-rrnO-23S-rrnO-5S	sigA|	78|									ribosomal RNA-5S
BSU_rRNA_9	rrnW-16S												ribosomal RNA-16S
BSU_rRNA_10	rrnW-23S												ribosomal RNA-23S
BSU_rRNA_11	rrnW-5S												ribosomal RNA-5S
BSU34110	rsbP												serine phosphatase
BSU34100	rsbQ												regulator of RsbP phosphatase
BSU04670	rsbRA	rsbRSTUVW-sigB-rsbX	sigA|sigB|	78|77|									component of the piezosome (stressosome), positive regulation of sigma(B) activity in response to salt and heat stress
BSU13200	rsbRB												component of the piezosome (stressosome)
BSU19450	rsbRC												Component of the piezosome (stressosome)
BSU24760	rsbRD	yqhA	sigB|	77|									component of the piezosome (stressosome)
BSU04680	rsbS	rsbRSTUVW-sigB-rsbX	sigB|sigA|	77|78|									antagonist of RsbT
BSU04690	rsbT	rsbRSTUVW-sigB-rsbX	sigB|sigA|	77|78|									switch protein/serine-threonine kinase, controls the activity of the piezosome (stressosome)
BSU04700	rsbU	rsbRSTUVW-sigB-rsbX	sigB|sigA|	77|78|									serine phosphatase, controls the activity of the piezosome (stressosome)
BSU04710	rsbV	rsbRSTUVW-sigB-rsbX	sigB|sigA|	77|78|	CcpA|	207|	-1|	D-fructose-1,6-bisphosphate /Glucose-6-Phosphate|	9/10|	1/1|	TF+PP+M|	CcpA+Hpr15P|	anti-anti-sigma factor (antagonist of RsbW)
BSU04720	rsbW	rsbRSTUVW-sigB-rsbX	sigB|sigA|	77|78|	CcpA|	207|	-1|	D-fructose-1,6-bisphosphate /Glucose-6-Phosphate|	9/10|	1/1|	TF+PP+M|	CcpA+Hpr15P|	switch protein/serine kinase and anti-sigma factor (inhibitory sigma-B binding protein)
BSU04740	rsbX	rsbRSTUVW-sigB-rsbX	sigB|sigA|	77|78|	CcpA|	207|	-1|	D-fructose-1,6-bisphosphate /Glucose-6-Phosphate|	9/10|	1/1|	TF+PP+M|	CcpA+Hpr15P|	serine phosphatase
BSU16560	rseP												inner membrane zinc metalloprotease required for the extracytoplasmic stress response mediated by sigma(E) (YaeL)
BSU37620	rsfA	rsfA	sigG|sigF|	73|74|	RsfA|	86|	-1|	@|	nan|	nan|	P|	RsfA|	prespore-specific regulatory gene
BSU13460	rsgI	sigI-rsgI	sigI|	71|									sigmaI modulating factor
BSU27130	rsiV		sigV|	67|									anti-sigma(V) factor
BSU01740	rsiW	sigW-ybbM	sigW|	66|	AbrB|	236|	-1|	@|	nan|	nan|	TF|	AbrB|	anti-sigma(W) factor
BSU23090	rsiX	sigX-rsiX	sigX|sigA|	65|78|	YvrHb|	5|	1|	unk|	-1|	nan|	TF-TC|	YrrHb+YvrG|	negative regulator of sigma(X) activity
BSU15740	rsmB												RNA-binding Sun protein, 16S rRNA m5C967 methyltransferase, S-adenosyl-L-methionine-dependent
BSU25440	rsmE	lepA-hemN-hrcA-grpE-dnaKJ-yqeTUV	sigA|	78|	HrcA|ArfM|	147|227|	-1|nan|	@|@|	nan|nan|	nan|nan|	TF+HrcA unstability|TF|	HrcA+GroEL|ArfM|	methylase of U1498 in 16S rRNA
BSU41000	rsmG	thdF-gidAB-yyaA			ComK|	197|	1|	@|	nan|	nan|	TF|	ComK (and ComS)|	7-methylguanosine methyltransferase specific for the 16S rRNA
BSU33222	rsoA				YvrI-YvrHa|YvrHb|	4|5|	1|1|	nan|unk|	nan|-1|	nan|nan|	sigma like factor|TF-TC|	YvrI+YvrHa|YrrHb+YvrG|	regulator of sigma-O
BSU18490	rtp												replication terminator protein
BSU02530	rtpA	rtpA-ycbK	sigA|	78|	T-box-TRP|TRAP|	39|30|	1|-1|	tRNAtrp|tryptophan|	82|55|	-1|1|	RNA switch|RNA-BAP|	tRNA|MtrB|	anti-TRAP regulator
BSU27740	ruvA	ruvAB			LexA|	134|	-1|	DNA damage|	10050|	1|	TF-proteolyse|	LexA + RecA|	Holliday junction DNA helicase
BSU27730	ruvB	ruvAB			LexA|	134|	-1|	DNA damage|	10050|	1|	TF-proteolyse|	LexA + RecA|	Holliday junction DNA helicase, ATP-dependent component
BSU38040	sacA	sacPA-ywdA	sigA|	78|	SacT|CcpA|SacY|	85|207|84|	1|-1|1|	sucrose|D-fructose-1,6-bisphosphate /Glucose-6-Phosphate|sucrose|	97|9/10|97|	1|1/1|1|	P-AT+PTS|TF+PP+M|P-AT+PTS|	Hpr+SacP+SacT|CcpA+Hpr15P|Hpr+SacP+SacY|	sucrase-6-phosphate hydrolase
BSU34450	sacB	sacB-yveBA	sigA|	78|	SacY|DegU|SacT|	84|185|85|	1|1|1|	sucrose|unk|sucrose|	97|-1|97|	1|-1|1|	P-AT+PTS|TF-TC|P-AT+PTS|	Hpr+SacP+SacY|DegS+DegU|Hpr+SacP+SacT|	levansucrase
BSU27030	sacC	levDEFG-sacC	sigL|	69|	LevR|CcpA|	135|207|	1|-1|	fructose|D-fructose-1,6-bisphosphate /Glucose-6-Phosphate|	71|9/10|	1|1/1|	TF+PTS|TF+PP+M|	Hpr+levD+levE+levF+levG|CcpA+Hpr15P|	levanase
BSU38050	sacP	sacPA-ywdA	sigA|	78|	SacT|CcpA|SacY|	85|207|84|	1|-1|1|	sucrose|D-fructose-1,6-bisphosphate /Glucose-6-Phosphate|sucrose|	97|9/10|97|	1|1/1|1|	P-AT+PTS|TF+PP+M|P-AT+PTS|	Hpr+SacP+SacT|CcpA+Hpr15P|Hpr+SacP+SacY|	phosphotransferase system (PTS) sucrose-specific enzyme IIBC component
BSU38070	sacT	sacT											transcriptional antiterminator
BSU04830	sacV				ImmR|	142|	-1|	@|	nan|	nan|	TF|	ImmR|	transcriptional regulator
BSU38410	sacX	sacXY	sigA|	78|	SacY|SacT|DegU|	84|85|185|	1|1|1|	sucrose|sucrose|unk|	97|97|-1|	1|1|-1|	P-AT+PTS|P-AT+PTS|TF-TC|	Hpr+SacP+SacY|Hpr+SacP+SacT|DegS+DegU|	negative regulator of SacY
BSU38420	sacY	sacXY	sigA|	78|	SacY|SacT|DegU|	84|85|185|	1|1|1|	sucrose|sucrose|unk|	97|97|-1|	1|1|-1|	P-AT+PTS|P-AT+PTS|TF-TC|	Hpr+SacP+SacY|Hpr+SacP+SacT|DegS+DegU|	transcriptional antiterminator
BSU27840	safA	safA-coxA	sigE|sigG|	75|73|									morphogenetic protein associated with SpoVID
BSU01540	salA				salA|CcpA|	83|207|	-1|nan|	@|D-fructose-1,6-bisphosphate /Glucose-6-Phosphate|	nan|9/10|	-1|1/1|	P|TF+PP+M|	salA|CcpA+Hpr15P|	Mrp family regulator
BSU06650	sapB												membrane component
BSU15590	sat	cysHP-sat-cysC-ylnDEF	sigA|	78|	S-box-SAM|CymR|	82|189|	-1|-1|	S-adenosyl-L-methionine|O-acetyl-L-serine|	53|19|	-1|-1|	riboswitch|TF+P+M|	@|CymR+CysK|	sulfate adenylyltransferase
BSU10650	sbcC	sbcD-yirY-yisB			ComK|	197|	1|	@|	nan|	nan|	TF|	ComK (and ComS)|	DNA ATP-dependent repair enzyme
BSU10640	sbcD	sbcD-yirY-yisB			ComK|	197|	1|	@|	nan|	nan|	TF|	ComK (and ComS)|	DNA repair exonuclease
BSU37350	sboA	sboAX-albABCDEFG	sigA|	78|	Rok|ResD|AbrB|	90|94|236|	-1|1|-1|	@|menaquinone|@|	nan|57|nan|	nan|1|nan|	TF|TF-TC|TF|	Rok|ResD+ResE|AbrB|	subtilosin A
BSU37360	sboX	sboAX-albABCDEFG	sigA|	78|	Rok|ResD|AbrB|	90|94|236|	-1|1|-1|	@|menaquinone|@|	nan|57|nan|	nan|1|nan|	TF|TF-TC|TF|	Rok|ResD+ResE|AbrB|	putative bacteriocin-like product
BSU15270	sbp	murE-mraY-murD-spoVE-murG-murB-divIB-ylxWX-sbp	sigM|sigE|sigA|	68|75|78|	SpoIIID|GerR|	57|164|	-1|-1|	nan|@|	nan|nan|	nan|nan|	TF|TF|	SpoIIID|GerR|	putative integral inner membrane protein
BSU38990	scoA	yxjC-scoAB-yxjF	sigE|	75|	CcpA|SpoIIID|	207|57|	-1|-1|	D-fructose-1,6-bisphosphate /Glucose-6-Phosphate|nan|	9/10|nan|	1/1|nan|	TF+PP+M|TF|	CcpA+Hpr15P|SpoIIID|	succinyl CoA:3-oxoacid CoA-transferase (subunit A)
BSU38980	scoB	yxjC-scoAB-yxjF	sigE|	75|	CcpA|SpoIIID|	207|57|	-1|-1|	D-fructose-1,6-bisphosphate /Glucose-6-Phosphate|nan|	9/10|nan|	1/1|nan|	TF+PP+M|TF|	CcpA+Hpr15P|SpoIIID|	succinyl CoA:3-oxoacid CoA-transferase (subunit B)
BSU09990	scoC	hpr			SenS|salA|AbrB|CodY|	79|83|236|199|	1|-1|1|nan|	nan|@|@| GTP /isoleucine /valine|	nan|nan|nan|15/16/17|	nan|-1|nan|1/1/1|	TF|P|TF|TF+M|	SenS|salA|AbrB|CodY|	transcriptional regulator of extracellular protease production and sporulation (MarR family)
BSU23220	scpA				stringent response|	53|	-1|	nan|	nan|	nan|	Nan|	Nan|	chromosome condensation and partitioning factor
BSU_misc_RNA_2	scr	yaaJ-scr	sigA|	78|									small cytoplasmic RNA (scRNA, 4.5S RNA), signal recognition particle-like (SRP) component
BSU21750	scuA												assembly factor BSco of the Cu(A) site of cytochrome c oxidase
BSU25690	sda	sda	sigA|	78|	LexA|DnaA|	134|182|	-1|-1|	DNA damage|@|	10050|nan|	1|nan|	TF-proteolyse|TF|	LexA + RecA|DnaA|	check point factor coupling initiation of sporulation and replication initiation
BSU15860	sdaAA	Op49											L-serine dehydratase (alpha chain)
BSU15850	sdaAB	Op49											L-serine dehydratase (beta chain)
BSU28440	sdhA	sdhCAB	sigA|	78|	Fsra|CcpA|	172|207|	-1|-1|	@|D-fructose-1,6-bisphosphate /Glucose-6-Phosphate|	nan|9/10|	nan|1/1|	small regulatory RNA|TF+PP+M|	Fsra ( + chaperone FbpB + FbpA)|CcpA+Hpr15P|	succinate dehydrogenase (flavoprotein subunit)
BSU28430	sdhB	sdhCAB	sigA|	78|	Fsra|CcpA|	172|207|	-1|-1|	@|D-fructose-1,6-bisphosphate /Glucose-6-Phosphate|	nan|9/10|	nan|1/1|	small regulatory RNA|TF+PP+M|	Fsra ( + chaperone FbpB + FbpA)|CcpA+Hpr15P|	succinate dehydrogenase (iron-sulfur protein)
BSU28450	sdhC	sdhCAB	sigA|	78|	Fsra|CcpA|	172|207|	-1|-1|	@|D-fructose-1,6-bisphosphate /Glucose-6-Phosphate|	nan|9/10|	nan|1/1|	small regulatory RNA|TF+PP+M|	Fsra ( + chaperone FbpB + FbpA)|CcpA+Hpr15P|	succinate dehydrogenase (cytochrome b558 subunit)
BSU33750	sdpA				Spo0A|Rok|AbrB|	58|90|236|	1|-1|-1|	nan|@|@|	nan|nan|nan|	nan|nan|nan|	TF+PP|TF|TF|	Spo0A+Spo0B/kinC|Rok|AbrB|	export of killing factor
BSU33760	sdpB				Spo0A|Rok|AbrB|	58|90|236|	1|-1|-1|	nan|@|@|	nan|nan|nan|	nan|nan|nan|	TF+PP|TF|TF|	Spo0A+Spo0B/kinC|Rok|AbrB|	exporter of killing factor SpbC
BSU33780	sdpI	sdpRI	sigA|	78|	sdpR|AbrB|	80|236|	-1|-1|	Sdpc|@|	1035|nan|	1|nan|	TF+P|TF|	Sdpc+Sdpi|AbrB|	integral inner membrane regulator of autophagy
BSU33790	sdpR	sdpRI	sigA|	78|	sdpR|AbrB|	80|236|	-1|-1|	Sdpc|@|	1035|nan|	1|nan|	TF+P|TF|	Sdpc+Sdpi|AbrB|	transcriptional regulator (ArsR family)
BSU35300	secA	secA-prfB	sigA|	78|									translocase binding subunit (ATPase)
BSU27650	secDF		sigM|	68|									protein-export membrane protein
BSU01000	secE												preprotein translocase subunit
BSU33630	secG												preprotein translocase subunit
BSU01360	secY				stringent response|	53|	-1|	nan|	nan|	nan|	Nan|	Nan|	preprotein translocase subunit
BSU08810	senS	senS			SenS|AbrB|	79|236|	1|-1|	nan|@|	nan|nan|	nan|nan|	TF|TF|	SenS|AbrB|	transcriptional regulator (activator)
BSU15390	sepF				Spo0A|	58|	-1|	nan|	nan|	nan|	TF+PP|	Spo0A+Spo0B/kinC|	cell division machinery factor
BSU23070	serA	serA			CodY|	199|	nan|	GTP /isoleucine /valine|	15/16/17|	1/1/1|	TF+M|	CodY|	3-phosphoglycerate dehydrogenase
BSU10020	serC	serC											phosphoserine aminotransferase
BSU00130	serS	serS			T-box-SER|	41|	1|	tRNAser|	90|	-1|	RNA switch|	tRNA|	seryl-tRNA synthetase
BSU03569	sfp												C-terminal part of 4'-phosphopantetheinyl transferase (Surfactin synthetase-activating enzyme)
BSU03570	sfp												N-terminal part of 4'-phosphopantetheinyl transferase (Surfactin synthetase-activating enzyme)
BSU25200	sigA	yqxD-dnaG-sigA	sigH|sigD|sigB|sigA|	72|76|77|78|	Spo0A|	58|	-1|	nan|	nan|	nan|	TF+PP|	Spo0A+Spo0B/kinC|	RNA polymerase major sigma-43 factor (sigma-A)
BSU04730	sigB	rsbRSTUVW-sigB-rsbX	sigB|sigA|	77|78|	CcpA|	207|	-1|	D-fructose-1,6-bisphosphate /Glucose-6-Phosphate|	9/10|	1/1|	TF+PP+M|	CcpA+Hpr15P|	RNA polymerase sigma-37 factor (sigma(B))
BSU16470	sigD	fla-che	sigD|sigA|	76|78|	Spo0A|CodY|	58|199|	-1|-1|	nan| GTP /isoleucine /valine|	nan|15/16/17|	nan|1/1/1|	TF+PP|TF+M|	Spo0A+Spo0B/kinC|CodY|	RNA polymerase sigma-28 factor (sigma-D)
BSU15320	sigE	spoIIGA-sigE-sigG	sigG|sigF|sigA|	73|74|78|	Spo0A|SinR|SpoVT|RsfA|	58|62|56|86|	1|-1|-1|1|	nan|nan|nan|@|	nan|nan|nan|nan|	nan|nan|nan|nan|	TF+PP|TF|TF|P|	Spo0A+Spo0B/kinC|SinR|SpoVT|RsfA|	RNA polymerase sporulation-specific sigma-29 factor (sigma-E)
BSU23450	sigF	dacF-spoIIAAB-sigF	sigH|sigG|sigF|	72|73|74|	Spo0A|SinR|AbrB|SpoVT|	58|62|236|56|	1|-1|-1|-1|	nan|nan|@|nan|	nan|nan|nan|nan|	nan|nan|nan|nan|	TF+PP|TF|TF|TF|	Spo0A+Spo0B/kinC|SinR|AbrB|SpoVT|	RNA polymerase sporulation-specific sigma factor (sigma-F)
BSU15330	sigG	spoIIGA-sigE-sigG	sigG|sigF|sigA|	73|74|78|	Spo0A|SinR|AbrB|SpoVT|RsfA|	58|62|236|56|86|	1|-1|-1|-1|1|	nan|nan|@|nan|@|	nan|nan|nan|nan|nan|	nan|nan|nan|nan|nan|	TF+PP|TF|TF|TF|P|	Spo0A+Spo0B/kinC|SinR|AbrB|SpoVT|RsfA|	RNA polymerase sporulation-specific sigma factor (sigma-G)
BSU00980	sigH	sigH	sigA|sigH|	78|72|	AbrB|	236|	-1|	@|	nan|	nan|	TF|	AbrB|	RNA polymerase sigma-30 factor (sigma(H))
BSU13450	sigI	sigI-rsgI	sigI|	71|									RNA polymerase sigma factor
BSU34200	sigL	sigL			CcpA|	207|	-1|	D-fructose-1,6-bisphosphate /Glucose-6-Phosphate|	9/10|	1/1|	TF+PP+M|	CcpA+Hpr15P|	RNA polymerase sigma-54 factor (sigma-L)
BSU09520	sigM	sigM-yhdLK	sigM|sigA|	68|78|									RNA polymerase ECF (extracytoplasmic function)-type sigma factor (sigma(M))
BSU33230	sigO	yvrI-yvrHa			YvrI-YvrHa|YvrHb|	4|5|	1|1|	nan|unk|	nan|-1|	nan|nan|	sigma like factor|TF-TC|	YvrI+YvrHa|YrrHb+YvrG|	alternative sigma factor
BSU27120	sigV		sigV|	67|									RNA polymerase ECF(extracytoplasmic function)-type sigma factor (sigma(V))
BSU01730	sigW	sigW-ybbM	sigW|	66|	AbrB|	236|	-1|	@|	nan|	nan|	TF|	AbrB|	RNA polymerase ECF(extracytoplasmic function)-type sigma factor W
BSU23100	sigX	sigX-rsiX	sigX|sigA|	65|78|	YvrHb|	5|	1|	unk|	-1|	nan|	TF-TC|	YrrHb+YvrG|	RNA polymerase ECF(extracytoplasmic function)-type sigma factor sigma(X)
BSU38700	sigY	sigY-yxlCDEFG	sigY|	64|									RNA polymerase ECF (extracytoplasmic function)-type sigma factor (sigma-Y)
BSU26840	sigZ												RNA polymerase ECF(extracytoplasmic function)-type sigma factor (sigma-Z)
BSU24600	sinI	sinIR	sigA|sigH|	78|72|	Spo0A|scoC|AbrB|SinR|	58|81|236|62|	-1|-1|-1|-1|	nan|@|@|nan|	nan|nan|nan|nan|	nan|nan|nan|nan|	TF+PP|TF|TF|TF|	Spo0A+Spo0B/kinC|scoC|AbrB|SinR|	antagonist of SinR
BSU24610	sinR	sinIR	sigA|	78|	Spo0A|scoC|AbrB|SinR|	58|81|236|62|	-1|-1|-1|-1|	nan|@|@|nan|	nan|nan|nan|nan|	nan|nan|nan|nan|	TF+PP|TF|TF|TF|	Spo0A+Spo0B/kinC|scoC|AbrB|SinR|	transcriptional regulator for post-exponential-phase response
BSU23310	sipS	sipS	sigA|	78|	DegU|	185|	1|	unk|	-1|	-1|	TF-TC|	DegS+DegU|	type I signal peptidase
BSU14410	sipT	sipT			DegU|	185|	1|	unk|	-1|	-1|	TF-TC|	DegS+DegU|	type I signal peptidase
BSU04010	sipU												type I signal peptidase
BSU10490	sipV	yhjE-sipV			LexA|	134|	-1|	DNA damage|	10050|	1|	TF-proteolyse|	LexA + RecA|	type I signal peptidase
BSU24630	sipW	yqxM-sipW-tasA	sigA|	78|	SinR|AbrB|Spo0A|	62|236|58|	-1|-1|1|	nan|@|nan|	nan|nan|nan|	nan|nan|nan|	TF|TF|TF+PP|	SinR|AbrB|Spo0A+Spo0B/kinC|	type I signal peptidase
BSU15620	sirB	cysHP-sat-cysC-ylnDEF	sigA|	78|	S-box-SAM|CymR|	82|189|	-1|-1|	S-adenosyl-L-methionine|O-acetyl-L-serine|	53|19|	-1|-1|	riboswitch|TF+P+M|	@|CymR+CysK|	sirohydrochlorin ferrochelatase
BSU15630	sirC	cysHP-sat-cysC-ylnDEF	sigA|	78|	S-box-SAM|CymR|	82|189|	-1|-1|	S-adenosyl-L-methionine|O-acetyl-L-serine|	53|19|	-1|-1|	riboswitch|TF+P+M|	@|CymR+CysK|	Precorrin-2 dehydrogenase
BSU01910	skfA		sigA|	78|	Spo0A|PhoP|AbrB|	58|103|236|	1|1|-1|	nan|phosphate|@|	nan|72|nan|	nan|-1|nan|	TF+PP|TF-TC|TF|	Spo0A+Spo0B/kinC|PhoP+PhoR|AbrB|	sporulation killing factor A
BSU01920	skfB				Spo0A|PhoP|AbrB|	58|103|236|	1|1|-1|	nan|phosphate|@|	nan|72|nan|	nan|-1|nan|	TF+PP|TF-TC|TF|	Spo0A+Spo0B/kinC|PhoP+PhoR|AbrB|	synthesis of sporulation killing factor A
BSU01935	skfC				Spo0A|PhoP|AbrB|	58|103|236|	1|1|-1|	nan|phosphate|@|	nan|72|nan|	nan|-1|nan|	TF+PP|TF-TC|TF|	Spo0A+Spo0B/kinC|PhoP+PhoR|AbrB|	sporulation killing factor biosynthesis and export
BSU01950	skfE				Spo0A|PhoP|AbrB|	58|103|236|	1|1|-1|	nan|phosphate|@|	nan|72|nan|	nan|-1|nan|	TF+PP|TF-TC|TF|	Spo0A+Spo0B/kinC|PhoP+PhoR|AbrB|	sporulation killing factor biosynthesis and export, ABC transporter (binding protein)
BSU01960	skfF				Spo0A|PhoP|AbrB|	58|103|236|	1|1|-1|	nan|phosphate|@|	nan|72|nan|	nan|-1|nan|	TF+PP|TF-TC|TF|	Spo0A+Spo0B/kinC|PhoP+PhoR|AbrB|	sporulation killing factor biosynthesis and export, ABC transporter (permease)
BSU01970	skfG				Spo0A|PhoP|AbrB|	58|103|236|	1|1|-1|	nan|phosphate|@|	nan|72|nan|	nan|-1|nan|	TF+PP|TF-TC|TF|	Spo0A+Spo0B/kinC|PhoP+PhoR|AbrB|	sporulation killing factor biosynthesis and export
BSU01980	skfH				Spo0A|PhoP|AbrB|	58|103|236|	1|1|-1|	nan|phosphate|@|	nan|72|nan|	nan|-1|nan|	TF+PP|TF-TC|TF|	Spo0A+Spo0B/kinC|PhoP+PhoR|AbrB|	sibling killing effect , sporulation killing factor biosynthesis and export
BSU22930	sleB	sleB-ypeB	sigG|	73|	SpoVT|	56|	-1|	nan|	nan|	nan|	TF|	SpoVT|	spore cortex-lytic enzyme
BSU14620	slp				CodY|	199|	nan|	GTP /isoleucine /valine|	15/16/17|	1/1/1|	TF+M|	CodY|	small peptidoglycan-associated lipoprotein
BSU38229	slrA				YwcC|	3|	-1|	unk|	unk|	-1|	TF+M|	Ywcc|	anti-repressor of SlrR
BSU34380	slrR				SinR|AbrB|Abh|	62|236|238|	-1|-1|1|	nan|@|@|	nan|nan|nan|	nan|nan|nan|	TF|TF|TF|	SinR|AbrB|Abh|	transcriptional regulator
BSU15940	smc	rnc-smc-ftsY	sigK|sigA|	70|78|	GerE|	165|	1|	@|	nan|	nan|	TF|	GerE|	chromosome condensation and segregation SMC ATPase
BSU33600	smpB												tmRNA-binding protein
BSU25020	sodA		sigB|	77|									superoxide dismutase
BSU19400	sodC												superoxide dismutase (exported lipoprotein)
BSU19330	sodF		sigE|	75|									superoxide dismutase
BSU33770	spbC				Spo0A|Rok|AbrB|	58|90|236|	1|-1|-1|	nan|@|@|	nan|nan|nan|	nan|nan|nan|	TF+PP|TF|TF|	Spo0A+Spo0B/kinC|Rok|AbrB|	killing factor SdpC
BSU23210	spcB				stringent response|	53|	-1|	nan|	nan|	nan|	Nan|	Nan|	chromosome condensation and segregation factor
BSU14630	speA	speA											arginine decarboxylase
BSU37490	speB	speE-speB	sigA|	78|									agmatinase
BSU29010	speD	gapB-speD	sigA|	78|	CcpN|	204|	-1|	unk|	nan|	nan|	TF+unk|	CcpN|	S-adenosylmethionine decarboxylase
BSU37500	speE	speE-speB	sigA|	78|									spermidine synthase, polyamine metabolism
BSU13920	splA	splAB	sigG|	73|	SplA|	59|	-1|	nan|	nan|	nan|	TF|	SplA|	TRAP-like transcriptional regulator
BSU13930	splB	splAB	sigG|	73|	SplA|	59|	-1|	nan|	nan|	nan|	TF|	SplA|	spore photoproduct (thymine dimer) lyase
BSU23180	spmA	dacB-spmAB	sigE|	75|									spore maturation protein
BSU23170	spmB	dacB-spmAB	sigE|	75|									spore maturation protein
BSU24220	spo0A	spo0A	sigH|sigA|	72|78|	Spo0A|SinR|	58|62|	-1|-1|	nan|nan|	nan|nan|	nan|nan|	TF+PP|TF|	Spo0A+Spo0B/kinC|SinR|	response regulator
BSU27930	spo0B	spo0B-obg	sigA|	78|									sporulation initiation phosphotransferase
BSU13640	spo0E	spo0E	sigB|sigA|	77|78|	Rok|AbrB|	90|236|	-1|-1|	@|@|	nan|nan|	nan|nan|	TF|TF|	Rok|AbrB|	negative regulatory phosphatase acting on Spo0A-P (sporulation)
BSU37130	spo0F	spo0F	sigH|sigA|	72|78|	Spo0A|	58|	1|	nan|	nan|	nan|	TF+PP|	Spo0A+Spo0B/kinC|	two-component response regulator
BSU08760	spo0M	spo0M	sigW|sigH|	66|72|									sporulation-control gene
BSU23470	spoIIAA	dacF-spoIIAAB-sigF	sigH|sigG|sigF|	72|73|74|	Spo0A|SinR|AbrB|SpoVT|	58|62|236|56|	1|-1|-1|-1|	nan|nan|@|nan|	nan|nan|nan|nan|	nan|nan|nan|nan|	TF+PP|TF|TF|TF|	Spo0A+Spo0B/kinC|SinR|AbrB|SpoVT|	anti-anti-sigma factor (antagonist of SpoIIAB)
BSU23460	spoIIAB	dacF-spoIIAAB-sigF	sigH|sigG|sigF|	72|73|74|	Spo0A|SinR|AbrB|SpoVT|	58|62|236|56|	1|-1|-1|-1|	nan|nan|@|nan|	nan|nan|nan|nan|	nan|nan|nan|nan|	TF+PP|TF|TF|TF|	Spo0A+Spo0B/kinC|SinR|AbrB|SpoVT|	anti-sigma factor (antagonist of sigma(F)) and serine kinase
BSU28060	spoIIB				Spo0A|Spo0A|	58|58|	1|1|	nan|nan|	nan|nan|	nan|nan|	TF+PP|TF+PP|	Spo0A+Spo0B/kinC|Spo0A+Spo0B/kinC|	spatial and temporal regulator of the dissolution of septal peptidoglycan during engulfment (stage II sporulation)
BSU36750	spoIID	spoIID	sigE|	75|	SpoIIID|	57|	-1|	nan|	nan|	nan|	TF|	SpoIIID|	autolysin required for complete dissolution of the asymmetric septum (stage II sporulation)
BSU00640	spoIIE	spoIIE	sigA|	78|	Spo0A|SinR|	58|62|	1|-1|	nan|nan|	nan|nan|	nan|nan|	TF+PP|TF|	Spo0A+Spo0B/kinC|SinR|	serine phosphatase
BSU15310	spoIIGA	spoIIGA-sigE-sigG	sigA|sigG|sigF|	78|73|74|	Spo0A|SinR|SpoVT|RsfA|	58|62|56|86|	1|-1|-1|1|	nan|nan|nan|@|	nan|nan|nan|nan|	nan|nan|nan|nan|	TF+PP|TF|TF|P|	Spo0A+Spo0B/kinC|SinR|SpoVT|RsfA|	protease processing pro-sigma-E
BSU24430	spoIIIAA	yqhV-spoIIIAABCDEFGH	sigE|	75|	SpoIIID|GerR|GerE|	57|164|165|	-1|-1|-1|	nan|@|@|	nan|nan|nan|	nan|nan|nan|	TF|TF|TF|	SpoIIID|GerR|GerE|	ATP-binding stage III sporulation protein
BSU24420	spoIIIAB	yqhV-spoIIIAABCDEFGH	sigE|	75|	SpoIIID|GerR|GerE|	57|164|165|	-1|-1|-1|	nan|@|@|	nan|nan|nan|	nan|nan|nan|	TF|TF|TF|	SpoIIID|GerR|GerE|	stage III sporulation protein
BSU24410	spoIIIAC	yqhV-spoIIIAABCDEFGH	sigE|	75|	SpoIIID|GerE|	57|165|	-1|-1|	nan|@|	nan|nan|	nan|nan|	TF|TF|	SpoIIID|GerE|	stage III sporulation protein
BSU24400	spoIIIAD	yqhV-spoIIIAABCDEFGH	sigE|	75|	SpoIIID|GerE|	57|165|	-1|-1|	nan|@|	nan|nan|	nan|nan|	TF|TF|	SpoIIID|GerE|	stage III sporulation protein
BSU24390	spoIIIAE	yqhV-spoIIIAABCDEFGH	sigE|	75|	SpoIIID|GerE|	57|165|	-1|-1|	nan|@|	nan|nan|	nan|nan|	TF|TF|	SpoIIID|GerE|	stage III sporulation protein
BSU24380	spoIIIAF	yqhV-spoIIIAABCDEFGH	sigE|	75|	SpoIIID|GerE|	57|165|	-1|-1|	nan|@|	nan|nan|	nan|nan|	TF|TF|	SpoIIID|GerE|	stage III sporulation protein
BSU24370	spoIIIAG	yqhV-spoIIIAABCDEFGH	sigE|	75|	SpoIIID|GerE|	57|165|	-1|-1|	nan|@|	nan|nan|	nan|nan|	TF|TF|	SpoIIID|GerE|	stage III sporulation engulfment assembly protein
BSU24360	spoIIIAH	yqhV-spoIIIAABCDEFGH	sigE|	75|	SpoIIID|GerE|	57|165|	-1|-1|	nan|@|	nan|nan|	nan|nan|	TF|TF|	SpoIIID|GerE|	stage III sporulation ratchet engulfment protein
BSU26390	spoIIIC	spoIVCB-spoIIIC	sigK|sigE|	70|75|	SpoIIID|GerE|GerR|	57|165|164|	1|-1|-1|	nan|@|@|	nan|nan|nan|	nan|nan|nan|	TF|TF|TF|	SpoIIID|GerE|GerR|	RNA polymerase sporulation-specific sigma-K factor precursor (Sigma-27) (C-terminal fragment)
BSU36420	spoIIID	usd-spoIIID-mbl-flhOP	sigE|	75|									transcriptional regulator
BSU16800	spoIIIE	spoIIIE	sigA|	78|									spore DNA translocase
BSU23530	spoIIM	spoIIM	sigE|	75|	GerR|GerE|	164|165|	-1|-1|	@|@|	nan|nan|	nan|nan|	TF|TF|	GerR|GerE|	autolysin component for dissolution of the septal cell wall (stage II sporulation)
BSU25530	spoIIP	spoIIP-yqxA	sigF|sigE|	74|75|	GerR|GerE|	164|165|	-1|-1|	@|@|	nan|nan|	nan|nan|	TF|TF|	GerR|GerE|	spore autolysin (stage II sporulation)
BSU36550	spoIIQ	spoIIQ	sigF|	74|	CodY|	199|	nan|	GTP /isoleucine /valine|	15/16/17|	1/1/1|	TF+M|	CodY|	forespore protein required for alternative engulfment
BSU36970	spoIIR	spoIIR	sigF|	74|	RsfA|	86|	-1|	@|	nan|	nan|	P|	RsfA|	pro-sigma(E) endopeptidase (stage II sporulation)
BSU12830	spoIISA		sigK|	70|									two-component apoptosis factor
BSU12820	spoIISB												two-component apoptotic control system component B
BSU22800	spoIVA	spoIVA	sigE|	75|	SpoIIID|	57|	-1|	nan|	nan|	nan|	TF|	SpoIIID|	morphogenetic stage IV sporulation protein
BSU24230	spoIVB	spoIVB	sigG|sigF|	73|74|	SpoVT|SpoIIID|	56|57|	1|1|	nan|nan|	nan|nan|	nan|nan|	TF|TF|	SpoVT|SpoIIID|	regulatory membrane-associated serine protease
BSU25770	spoIVCA	spoIVCA	sigE|	75|	SpoIIID|GerR|	57|164|	1|-1|	nan|@|	nan|nan|	nan|nan|	TF|TF|	SpoIIID|GerR|	site-specific DNA recombinase
BSU25760	spoIVCB	spoIVCB-spoIIIC	sigK|sigE|	70|75|	SpoIIID|GerE|	57|165|	1|-1|	nan|@|	nan|nan|	nan|nan|	TF|TF|	SpoIIID|GerE|	RNA polymerase sporulation-specific sigma-K factor precursor (Sigma-27) (N-terminal half)
BSU27980	spoIVFA		sigE|	75|	SpoIIID|	57|	-1|	nan|	nan|	nan|	TF|	SpoIIID|	regulator of SpoIVFB (stage IV sporulation)
BSU27970	spoIVFB		sigE|	75|	SpoIIID|	57|	-1|	nan|	nan|	nan|	TF|	SpoIIID|	membrane metalloprotease
BSU23440	spoVAA	spoVAABCDEF-lysA	sigG|	73|	SpoVT|	56|	1|	nan|	nan|	nan|	TF|	SpoVT|	stage V sporulation protein AA
BSU23430	spoVAB	spoVAABCDEF-lysA	sigG|	73|	SpoVT|	56|	1|	nan|	nan|	nan|	TF|	SpoVT|	stage V sporulation protein AB
BSU23420	spoVAC	spoVAABCDEF-lysA	sigG|	73|	SpoVT|	56|	1|	nan|	nan|	nan|	TF|	SpoVT|	stage V sporulation protein AC
BSU23410	spoVAD	spoVAABCDEF-lysA	sigG|	73|	SpoVT|	56|	1|	nan|	nan|	nan|	TF|	SpoVT|	stage V sporulation protein AD
BSU23401	spoVAEA	spoVAABCDEF-lysA	sigG|	73|	SpoVT|	56|	1|	nan|	nan|	nan|	TF|	SpoVT|	stage V sporulation germinant protein
BSU23402	spoVAEB	spoVAABCDEF-lysA	sigG|	73|	SpoVT|	56|	1|	nan|	nan|	nan|	TF|	SpoVT|	spore germinant protein
BSU23390	spoVAF	spoVAABCDEF-lysA	sigG|	73|	SpoVT|	56|	1|	nan|	nan|	nan|	TF|	SpoVT|	stage V sporulation protein AF
BSU27670	spoVB	spoVB	sigE|	75|	SpoIIID|	57|	-1|	nan|	nan|	nan|	TF|	SpoIIID|	putative putative translocase with flippase function for teichoic acid synthesis, involved in spore cortex synthesis (stage V sporulation)
BSU15170	spoVD	spoVD	sigE|	75|	SpoIIID|	57|	-1|	nan|	nan|	nan|	TF|	SpoIIID|	penicillin-binding protein
BSU15210	spoVE	murE-mraY-murD-spoVE-murG-murB-divIB-ylxWX-sbp	sigE|sigA|	75|78|	SpoIIID|	57|	-1|	nan|	nan|	nan|	TF|	SpoIIID|	factor for spore cortex peptidoglycan synthesis (stage V sporulation)
BSU16730	spoVFA	spoVFAB-asd-dapG-dapA	sigK|	70|									spore dipicolinate synthase subunit A
BSU16740	spoVFB	spoVFAB-asd-dapG-dapA	sigK|	70|									spore dipicolinate synthase subunit B
BSU00490	spoVG	spoVG	sigH|	72|	SinR|AbrB|CodY|	62|236|199|	-1|-1|nan|	nan|@| GTP /isoleucine /valine|	nan|nan|15/16/17|	nan|nan|1/1/1|	TF|TF|TF+M|	SinR|AbrB|CodY|	regulator required for spore cortex synthesis (stage V sporulation)
BSU28110	spoVID	spoVID-ysxE	sigE|	75|									morphogenetic spore protein (stage VI sporulation)
BSU11810	spoVIF	yjcB-yjcZ-spoVIF	sigK|	70|	GerR|GerE|	164|165|	1|1|	@|@|	nan|nan|	nan|nan|	TF|TF|	GerR|GerE|	sporulation-specific protein needed for heat resistance
BSU17420	spoVK	spoVK	sigK|sigE|	70|75|	SpoIIID|	57|	1|	nan|	nan|	nan|	TF|	SpoIIID|	mother cell sporulation ATPase
BSU15810	spoVM	spoVM	sigE|	75|	SpoIIID|	57|	1|	nan|	nan|	nan|	TF|	SpoIIID|	factor required for normal spore cortex and coat synthesis (stage V sporulation)
BSU09400	spoVR	spoVR	sigE|	75|									involved in spore cortex synthesis (stage V sporulation)
BSU16980	spoVS	spoVS	sigH|	72|	CodY|	199|	nan|	GTP /isoleucine /valine|	15/16/17|	1/1/1|	TF+M|	CodY|	regulator required for dehydratation of the spore core and assembly of the coat (stage V sporulation)
BSU00560	spoVT	spoVT	sigG|sigF|	73|74|	SpoVT|	56|	-1|	nan|	nan|	nan|	TF|	SpoVT|	transcriptional regulator
BSU29530	sppA	sppA-yteJ	sigW|	66|									signal peptide peptidase
BSU37910	spsA		sigK|	70|									spore coat dTDP-glycosyltransferase
BSU37900	spsB		sigK|	70|									putative dTDP glycosyl/glycerophosphate transferase
BSU37890	spsC		sigK|	70|									putative glutamine-dependent sugar transaminase
BSU37880	spsD		sigK|	70|									putative TDP-glycosamine N-acetyltransferase
BSU37870	spsE		sigK|	70|									putative phosphoenolpyruvate-sugar pyruvyltransferase
BSU37860	spsF		sigK|	70|									putative glycosyltransferase
BSU37850	spsG		sigK|sigE|	70|75|									putative glycosyltransferase
BSU37840	spsI		sigK|sigE|	70|75|									putative dTDP-glucose pyrophosphorylase
BSU37830	spsJ		sigK|sigE|	70|75|									putative dTDP-glucose 4,6-dehydratase
BSU37820	spsK		sigK|sigE|	70|75|									putative dTDP-4-dehydrorhamnose reductase
BSU37810	spsL		sigK|	70|									nucleotide sugar epimerase
BSU11500	spxA	yjbCD	sigX|sigW|sigM|sigB|sigA|	65|66|68|77|78|	PerR|YodB|	104|11|	-1|-1|	stress: hydrogen peroxide|stress:diamide/quinone|	37|1007|	-1|-1|	TF+S|TF+S|	PerR|YlbO|	redox-sensitive regulator enzyme
BSU19320	sqhC		sigE|	75|									squalene-hopene cyclase
BSU03480	srfAA	srfAA-srfAB-comS-srfAC-srfAD	sigA|	78|	Spx|PerR|ComA|CodY|Abh|	55|104|198|199|238|	-1|1|1|-1|-1|	stress:thiol specific oxidative stress|stress: hydrogen peroxide|ComX| GTP /isoleucine /valine|@|	1036|37|1004|15/16/17|nan|	1|-1|1|1/1/1|nan|	TF+S|TF+S|TF-TC|TF+M|TF|	Spx (chaperone ClpP-clpX)|PerR|ComP+ComA|CodY|Abh|	surfactin synthetase
BSU03490	srfAB	srfAA-srfAB-comS-srfAC-srfAD	sigA|	78|	Spx|PerR|ComA|CodY|Abh|	55|104|198|199|238|	-1|1|1|-1|-1|	stress:thiol specific oxidative stress|stress: hydrogen peroxide|ComX| GTP /isoleucine /valine|@|	1036|37|1004|15/16/17|nan|	1|-1|1|1/1/1|nan|	TF+S|TF+S|TF-TC|TF+M|TF|	Spx (chaperone ClpP-clpX)|PerR|ComP+ComA|CodY|Abh|	surfactin synthetase
BSU03510	srfAC	srfAA-srfAB-comS-srfAC-srfAD	sigA|	78|	Spx|PerR|ComA|CodY|Abh|	55|104|198|199|238|	-1|1|1|-1|-1|	stress:thiol specific oxidative stress|stress: hydrogen peroxide|ComX| GTP /isoleucine /valine|@|	1036|37|1004|15/16/17|nan|	1|-1|1|1/1/1|nan|	TF+S|TF+S|TF-TC|TF+M|TF|	Spx (chaperone ClpP-clpX)|PerR|ComP+ComA|CodY|Abh|	surfactin synthetase
BSU03520	srfAD	srfAA-srfAB-comS-srfAC-srfAD	sigA|	78|	Spx|PerR|ComA|CodY|Abh|	55|104|198|199|238|	-1|1|1|-1|-1|	stress:thiol specific oxidative stress|stress: hydrogen peroxide|ComX| GTP /isoleucine /valine|@|	1036|37|1004|15/16/17|nan|	1|-1|1|1/1/1|nan|	TF+S|TF+S|TF-TC|TF+M|TF|	Spx (chaperone ClpP-clpX)|PerR|ComP+ComA|CodY|Abh|	surfactin synthetase
BSU40900	ssbA	yyaF-rpsF-ssb-rpsR			stringent response|ComK|	53|197|	-1|1|	nan|@|	nan|nan|	nan|nan|	Nan|TF|	Nan|ComK (and ComS)|	single-strand DNA-binding protein
BSU36310	ssbB	ywpH-glcR			ComK|	197|	1|	@|	nan|	nan|	TF|	ComK (and ComS)|	single-strand DNA-binding protein
BSU29570	sspA	sspA	sigG|	73|	SpoVT|	56|	1|	nan|	nan|	nan|	TF|	SpoVT|	small acid-soluble spore protein (alpha-type SASP)
BSU09750	sspB	sspB	sigG|	73|	SpoVT|	56|	1|	nan|	nan|	nan|	TF|	SpoVT|	small acid-soluble spore protein (beta-type SASP)
BSU19950	sspC	sspC	sigG|	73|	SpoVT|	56|	1|	nan|	nan|	nan|	TF|	SpoVT|	small acid-soluble spore protein (alpha/beta-type SASP), SPbeta phage protein
BSU13470	sspD	sspD	sigG|	73|	SpoVT|	56|	1|	nan|	nan|	nan|	TF|	SpoVT|	small acid-soluble spore protein (alpha/beta-type SASP)
BSU08660	sspE	yfhQ-fabL-sspE	sigG|sigA|	73|78|	YfhP|SpoVT|RsfA|	15|56|86|	-1|-1|1|	nan|nan|@|	nan|nan|nan|	nan|nan|nan|	unk|TF|P|	yfhP|SpoVT|RsfA|
BSU00450	sspF	sspF	sigG|	73|									small acid-soluble spore protein (alpha/beta-type SASP)
BSU32640	sspG	sspG-yurS	sigK|sigE|	70|75|	GerE|	165|	1|	@|	nan|	nan|	TF|	GerE|	small acid-soluble spore protein
BSU08110	sspH	acoR-sspH	sigG|	73|	CcpA|	207|	-1|	D-fructose-1,6-bisphosphate /Glucose-6-Phosphate|	9/10|	1/1|	TF+PP+M|	CcpA+Hpr15P|	small acid-soluble spore protein
BSU28660	sspI	sspI	sigG|	73|									small acid-soluble spore protein
BSU33340	sspJ	sspJ	sigG|	73|									small acid-soluble spore protein
BSU08550	sspK	sspK	sigG|	73|									small acid-soluble spore protein
BSU22000	sspL	sspL	sigG|	73|									small acid-soluble spore protein
BSU22290	sspM	sspM	sigG|	73|									small acid-soluble spore protein
BSU18020	sspN	sspN-tlp	sigG|sigF|	73|74|									small acid-soluble spore protein
BSU17990	sspO	sspOP	sigG|	73|	SpoVT|CodY|	56|199|	1|nan|	nan| GTP /isoleucine /valine|	nan|15/16/17|	nan|1/1/1|	TF|TF+M|	SpoVT|CodY|	small acid-soluble spore protein
BSU17980	sspP	sspOP	sigG|	73|	SpoVT|CodY|	56|199|	1|nan|	nan| GTP /isoleucine /valine|	nan|15/16/17|	nan|1/1/1|	TF|TF+M|	SpoVT|CodY|	small acid-soluble spore protein
BSU_misc_RNA_55	ssrA												transfer-messenger RNA (tmRNA, 10Sa RNA)
BSU_misc_RNA_32	ssrSA												6Sa RNA
BSU_misc_RNA_41	ssrSB												6Sb RNA
BSU08840	ssuA	ssuBACD-ygaN	sigA|	78|	CymR|Spx|	189|55|	-1|-1|	O-acetyl-L-serine|stress:thiol specific oxidative stress|	19|1036|	-1|1|	TF+P+M|TF+S|	CymR+CysK|Spx (chaperone ClpP-clpX)|	aliphatic sulfonate ABC transporter (binding lipoprotein)
BSU08830	ssuB	ssuBACD-ygaN	sigA|	78|	CymR|Spx|	189|55|	-1|-1|	O-acetyl-L-serine|stress:thiol specific oxidative stress|	19|1036|	-1|1|	TF+P+M|TF+S|	CymR+CysK|Spx (chaperone ClpP-clpX)|	aliphatic sulfonate ABC transporter (ATP-binding protein)
BSU08850	ssuC	ssuBACD-ygaN	sigA|	78|	CymR|Spx|	189|55|	-1|-1|	O-acetyl-L-serine|stress:thiol specific oxidative stress|	19|1036|	-1|1|	TF+P+M|TF+S|	CymR+CysK|Spx (chaperone ClpP-clpX)|	aliphatic sulfonate ABC transporter (permease)
BSU08860	ssuD	ssuBACD-ygaN	sigA|	78|	CymR|	189|	-1|	O-acetyl-L-serine|	19|	-1|	TF+P+M|	CymR+CysK|	FMNH2-dependent aliphatic sulfonate monooxygenase
BSU13840	stoA	ykvUV	sigG|sigE|	73|75|	SpoIIID|	57|	-1|	nan|	nan|	nan|	TF|	SpoIIID|	thiol-disulfide isomerase
BSU16090	sucC	Op8	sigA|	78|	CcpA|	207|	-1|	D-fructose-1,6-bisphosphate /Glucose-6-Phosphate|	9/10|	1/1|	TF+PP+M|	CcpA+Hpr15P|	succinyl-CoA synthetase (beta subunit)
BSU16100	sucD	Op8	sigA|	78|	CcpA|	207|	-1|	D-fructose-1,6-bisphosphate /Glucose-6-Phosphate|	9/10|	1/1|	TF+PP+M|	CcpA+Hpr15P|	succinyl-CoA synthetase (alpha subunit)
BSU32670	sufB												FeS cluster formation protein
BSU32710	sufC												sulfur mobilizing ABC protein, ATPase
BSU32700	sufD												FeS assembly protein SufD
BSU32690	sufS												cysteine desulfurase
BSU14670	suhB												inositol monophosphatase
BSU00770	sul	pabBAC-sul-folBK-yazB-yacF-lysS	sigA|	78|	TRAP|	30|	-1|	tryptophan|	55|	1|	RNA-BAP|	MtrB|	dihydropteroate synthase
BSU15610	sumT	cysHP-sat-cysC-ylnDEF	sigA|	78|	S-box-SAM|CymR|	82|189|	-1|-1|	S-adenosyl-L-methionine|O-acetyl-L-serine|	53|19|	-1|-1|	riboswitch|TF+P+M|	@|CymR+CysK|	uroporphyrinogen III and precorrin-1 C-methyltransferase
BSU21480	sunA	sunA			YvrHb|Rok|AbrB|Abh|	5|90|236|238|	1|-1|-1|1|	unk|@|@|@|	-1|nan|nan|nan|	nan|nan|nan|nan|	TF-TC|TF|TF|TF|	YrrHb+YvrG|Rok|AbrB|Abh|	sublancin 168 lantibiotic antimicrobial precursor peptide in SPBeta prophage
BSU21490	sunI												protein of immunity to sublancin
BSU21470	sunT	sunT-bdbA-yolJ-bdbB			YvrHb|Rok|AbrB|Abh|	5|90|236|238|	1|-1|-1|1|	unk|@|@|@|	-1|nan|nan|nan|	nan|nan|nan|nan|	TF-TC|TF|TF|TF|	YrrHb+YvrG|Rok|AbrB|Abh|	sublancin 168 lantibiotic transporter
BSU35230	swrAA												swarming motility protein fragment, C-terminal part of swrAA
BSU35239	swrAA												swarming motility protein, N-terminal part of swrAA
BSU06710	swrC												transporter involved in surfactin self-resistance
BSU00180	tadA	yaaJ-scr	sigA|	78|									tRNA specific adenosine deaminase
BSU35750	tagA	tagAB	sigA|	78|	WalR|PhoP|	28|103|	1|-1|	unk|phosphate|	-1|72|	-1|-1|	TF-TC|TF-TC|	WalR+WalK|PhoP+PhoR|	N-acetylmannosamine (ManNAc) C4 hydroxyl of a membrane-anchored N-acetylglucosaminyl diphospholipid (GlcNAc-pp-undecaprenyl, lipid I) glycosyltransferase
BSU35760	tagB	tagAB	sigA|	78|	WalR|PhoP|	28|103|	1|-1|	unk|phosphate|	-1|72|	-1|-1|	TF-TC|TF-TC|	WalR+WalK|PhoP+PhoR|	teichoic acid primase, CDP-glycerol:N-acetyl-beta-d-mannosaminyl-1,4-N-acetyl-d-glucosaminyldiphosphoundecaprenyl glycerophosphotransferase
BSU35770	tagC	tagC			LexA|	134|	-1|	DNA damage|	10050|	1|	TF-proteolyse|	LexA + RecA|	putative polyglycerol phosphate assembly and export protein (teichoic acid biosynthesis)
BSU35740	tagD	tagDEF	sigA|	78|	WalR|PhoP|	28|103|	1|-1|	unk|phosphate|	-1|72|	-1|-1|	TF-TC|TF-TC|	WalR+WalK|PhoP+PhoR|	glycerol-3-phosphate cytidylyltransferase
BSU35730	tagE	tagDEF	sigA|	78|	WalR|PhoP|	28|103|	1|-1|	unk|phosphate|	-1|72|	-1|-1|	TF-TC|TF-TC|	WalR+WalK|PhoP+PhoR|	UDP-glucose:polyglycerol phosphate alpha-glucosyltransferase
BSU35720	tagF	tagDEF	sigA|	78|	WalR|PhoP|	28|103|	1|-1|	unk|phosphate|	-1|72|	-1|-1|	TF-TC|TF-TC|	WalR+WalK|PhoP+PhoR|	CDP-glycerol:polyglycerol phosphate glycero-phosphotransferase (poly(glycerol phosphate) polymerase)
BSU35710	tagG	Op216											teichoic acid precursors permease
BSU35700	tagH	Op216											ATP-binding teichoic acid precursor transporter component
BSU35530	tagO	tagO											UDP-N-acetylglucosamine:undecaprenyl-P N-acetylglucosaminyl-1-P transferase
BSU24620	tasA	yqxM-sipW-tasA	sigA|	78|	SinR|AbrB|Spo0A|	62|236|58|	-1|-1|1|	nan|@|nan|	nan|nan|nan|	nan|nan|nan|	TF|TF|TF+PP|	SinR|AbrB|Spo0A+Spo0B/kinC|	major biofilm matrix component
BSU17710	tatAC												component of the twin-arginine pre-protein translocation pathway
BSU02630	tatAD				PhoP|	103|	1|	phosphate|	72|	-1|	TF-TC|	PhoP+PhoR|	component of the twin-arginine pre-protein translocation pathway
BSU05980	tatAY												component of the twin-arginine pre-protein translocation pathway
BSU02640	tatCD				PhoP|	103|	1|	phosphate|	72|	-1|	TF-TC|	PhoP+PhoR|	component of the twin-arginine pre-protein translocation pathway
BSU05990	tatCY												component of the twin-arginine pre-protein translocation pathway
BSU03610	tcyA	Op75											cystine ABC transporter (substrate-binding lipoprotein)
BSU03600	tcyB	Op75											cystine ABC transporter (permease)
BSU03590	tcyC	Op75											cystine ABC transporter (ATP-binding protein)
BSU29380	tcyJ	ytmIJKLMNO-ytnIJ-ribR-ytnLM	sigA|	78|	YtlI|CymR|Spx|	7|189|55|	1|-1|-1|	unk|O-acetyl-L-serine|stress:thiol specific oxidative stress|	-1|19|1036|	1|-1|1|	TF+M|TF+P+M|TF+S|	YtlI|CymR+CysK|Spx (chaperone ClpP-clpX)|	sulfur containing amino acid ABC transporter binding lipoprotein
BSU29370	tcyK	ytmIJKLMNO-ytnIJ-ribR-ytnLM	sigA|	78|	YtlI|CymR|Spx|	7|189|55|	1|-1|-1|	unk|O-acetyl-L-serine|stress:thiol specific oxidative stress|	-1|19|1036|	1|-1|1|	TF+M|TF+P+M|TF+S|	YtlI|CymR+CysK|Spx (chaperone ClpP-clpX)|	sulfur-containing amino acid ABC transporter binding lipoprotein
BSU29360	tcyL	ytmIJKLMNO-ytnIJ-ribR-ytnLM	sigA|	78|	YtlI|CymR|Spx|	7|189|55|	1|-1|-1|	unk|O-acetyl-L-serine|stress:thiol specific oxidative stress|	-1|19|1036|	1|-1|1|	TF+M|TF+P+M|TF+S|	YtlI|CymR+CysK|Spx (chaperone ClpP-clpX)|	sulfur-containing amino acid ABC transporter (permease)
BSU29350	tcyM	ytmIJKLMNO-ytnIJ-ribR-ytnLM	sigA|	78|	YtlI|CymR|Spx|	7|189|55|	1|-1|-1|	unk|O-acetyl-L-serine|stress:thiol specific oxidative stress|	-1|19|1036|	1|-1|1|	TF+M|TF+P+M|TF+S|	YtlI|CymR+CysK|Spx (chaperone ClpP-clpX)|	sulfur-containing amino acid ABC transporter (permease)
BSU29340	tcyN	ytmIJKLMNO-ytnIJ-ribR-ytnLM	sigA|	78|	YtlI|CymR|Spx|	7|189|55|	1|-1|-1|	unk|O-acetyl-L-serine|stress:thiol specific oxidative stress|	-1|19|1036|	1|-1|1|	TF+M|TF+P+M|TF+S|	YtlI|CymR+CysK|Spx (chaperone ClpP-clpX)|	sulfur-containing amino-acid ABC transporter (ATP-binding protein)
BSU09130	tcyP	yhcL	sigA|	78|	CymR|	189|	-1|	O-acetyl-L-serine|	19|	-1|	TF+P+M|	CymR+CysK|	sodium-cystine symporter
BSU16990	tdh	Op61											threonine 3-dehydrogenase
BSU37060	tdk	tdk											thymidine kinase
BSU11650	tenA	tenAI-goxB-thiSGF-yjbV			Thi-box|	34|	-1|	thiamine pyrophosphate|	98|	-1|	riboswitch|	@|	thiaminase II
BSU11660	tenI	tenAI-goxB-thiSGF-yjbV			Thi-box|	34|	-1|	thiamine pyrophosphate|	98|	-1|	riboswitch|	@|	inhibitor of thiaminase TenA
BSU16790	tepA		sigG|	73|	SpoVT|	56|	-1|	nan|	nan|	nan|	TF|	SpoVT|	protein export-enhancing factor
BSU40770	tetB	tetLB	sigA|	78|									multifunctional tetracycline-metal/H+ antiporter and Na+(K+)/H+ antiporter
BSU40780	tetL	tetLB	sigA|	78|									tetracycline resistance leader peptide
BSU31270	tgl	tgl	sigK|	70|									protein-glutamine gamma-glutamyltransferase (transglutaminase)
BSU27710	tgt												tRNA-guanine transglycosylase
BSU08790	thiC				Thi-box|	34|	-1|	thiamine pyrophosphate|	98|	-1|	riboswitch|	@|	biosynthesis of the pyrimidine moiety from 5-aminoimidazole ribotide (AIR) (thiamin biosynthesis)
BSU11710	thiD	tenAI-goxB-thiSGF-yjbV			Thi-box|	34|	-1|	thiamine pyrophosphate|	98|	-1|	riboswitch|	@|	phosphomethylpyrimidine kinase, 4-amino-5-hydroxymethyl-2-methylpyrimidine and 4-amino-5-hydroxymethyl-2-methylpyrimidine pyrophosphate kinase
BSU38290	thiE	ywbI-thiME	sigA|	78|									thiamine-phosphate pyrophosphorylase
BSU11700	thiF	tenAI-goxB-thiSGF-yjbV			Thi-box|	34|	-1|	thiamine pyrophosphate|	98|	-1|	riboswitch|	@|	adenylate transferase and sulfur transferase (thiamine biosynthesis)
BSU11690	thiG	tenAI-goxB-thiSGF-yjbV			Thi-box|	34|	-1|	thiamine pyrophosphate|	98|	-1|	riboswitch|	@|	hydroxyethylthiazole phosphate synthetase (thiamine biosynthesis)
BSU29580	thiI				CodY|	199|	nan|	GTP /isoleucine /valine|	15/16/17|	1/1/1|	TF+M|	CodY|	persulfide ATP pyrophosphatase involved in thiamine biosynthesis and tRNA modification
BSU05900	thiL												thiamine-monophosphate kinase
BSU38300	thiM	ywbI-thiME	sigA|	78|									hydroxyethylthiazole kinase
BSU15800	thiN		sigE|	75|									thiamine pyrophosphokinase
BSU11670	thiO	tenAI-goxB-thiSGF-yjbV			Thi-box|	34|	-1|	thiamine pyrophosphate|	98|	-1|	riboswitch|	@|	FAD-dependent glycine oxidase
BSU15350	thiQ				Thi-box|	34|	-1|	thiamine pyrophosphate|	98|	-1|	riboswitch|	@|	N-formyl-4-amino-5-aminomethyl-2-methylpyrimidine deformylase
BSU11680	thiS	tenAI-goxB-thiSGF-yjbV			Thi-box|	34|	-1|	thiamine pyrophosphate|	98|	-1|	riboswitch|	@|	Sulfur carrier for synthesis of hydroxyethylthiazole phosphate
BSU30990	thiT				Thi-box|	34|	-1|	thiamine pyrophosphate|	98|	-1|	riboswitch|	@|	thiamin permease
BSU13240	thiU		sigK|	70|	Thi-box|	34|	-1|	thiamine pyrophosphate|	98|	-1|	riboswitch|	@|	thiamine binding protein
BSU13230	thiV		sigK|	70|	Thi-box|	34|	-1|	thiamine pyrophosphate|	98|	-1|	riboswitch|	@|	thiamine transporter, permease component
BSU13220	thiW		sigK|	70|	Thi-box|	34|	-1|	thiamine pyrophosphate|	98|	-1|	riboswitch|	@|	thiamine ABC transporter (ATP-binding protein)
BSU13210	thiX		sigK|	70|	Thi-box|	34|	-1|	thiamine pyrophosphate|	98|	-1|	riboswitch|	@|	thiamine transporter, permease component
BSU32240	thrB	Op60			CodY|	199|	nan|	GTP /isoleucine /valine|	15/16/17|	1/1/1|	TF+M|	CodY|	homoserine kinase
BSU32250	thrC	Op60			CodY|	199|	nan|	GTP /isoleucine /valine|	15/16/17|	1/1/1|	TF+M|	CodY|	threonine synthase
BSU28950	thrS	thrS	sigA|	78|	T-box-THR|	40|	1|	tRNAthr|	89|	-1|	RNA switch|	tRNA|	threonyl-tRNA synthetase
BSU37560	thrZ	thrZ-ywhA	sigA|	78|	T-box-THR|T-box-THR|T-box-THR|	40|40|40|	1|1|1|	tRNAthr|tRNAthr|tRNAthr|	89|89|89|	-1|-1|-1|	RNA switch|RNA switch|RNA switch|	tRNA|tRNA|tRNA|	threonyl-tRNA synthetase
BSU17680	thyA	thyA	sigK|	70|									thymidylate synthase A
BSU21820	thyB	Op127											thymidylate synthase B
BSU28230	tig				stringent response|	53|	-1|	nan|	nan|	nan|	Nan|	Nan|	prolyl isomerase (trigger factor)
BSU00670	tilS		sigM|	68|									tRNAile lysidine synthetase
BSU17890	tkt	tkt			Spo0A|LexA|	58|134|	-1|nan|	nan|DNA damage|	nan|10050|	nan|1|	TF+PP|TF-proteolyse|	Spo0A+Spo0B/kinC|LexA + RecA|	transketolase
BSU18030	tlp	sspN-tlp	sigG|sigF|	73|74|									small acid-soluble spore protein (thioredoxin-like protein)
BSU31250	tlpA	tlpA-mcpA	sigD|	76|	AbrB|	236|	-1|	@|	nan|	nan|	TF|	AbrB|	methyl-accepting chemotaxis protein
BSU31230	tlpB	tlpB	sigD|	76|									methyl-accepting chemotaxis protein
BSU03440	tlpC	tlpC	sigD|	76|									methyl-accepting chemotaxis protein
BSU00280	tmk	Op126											thymidylate kinase
BSU03140	tmrB												ATP-binding tunicamycin resistance protein
BSU13310	tnrA	tnrA	sigA|	78|	TnrA|GlnR|	33|160|	1|-1|	glutamine|glutamine|	29|29|	-1|1|	TF+P+M|TF+P+M|	TnrA+glnA|GlnR+GlnA|	nitrogen sensing transcriptional regulator
BSU16120	topA												DNA topoisomerase I
BSU04260	topB												DNA topoisomerase III
BSU33920	tpiA	cggR-gapA-pgk-tpiA-pgm-eno	sigA|	78|	CggR|	203|	-1|	D-fructose-1,6-bisphosphate|	9|	-1|	TF+M|	cggR|	triose phosphate isomerase
BSU29490	tpx				Spx|	55|	1|	stress:thiol specific oxidative stress|	1036|	1|	TF+S|	Spx (chaperone ClpP-clpX)|	putative peroxiredoxin
BSU07810	treA	trePAR	sigA|	78|	TreR|PhoP|CcpA|	29|103|207|	-1|1|-1|	D-trehalose-6-phosphate|phosphate|D-fructose-1,6-bisphosphate /Glucose-6-Phosphate|	49|72|9/10|	-1|-1|1/1|	TF+M|TF-TC|TF+PP+M|	TreR|PhoP+PhoR|CcpA+Hpr15P|	trehalose-6-phosphate hydrolase
BSU07800	treP	trePAR	sigA|	78|	TreR|PhoP|CcpA|	29|103|207|	-1|1|-1|	D-trehalose-6-phosphate|phosphate|D-fructose-1,6-bisphosphate /Glucose-6-Phosphate|	49|72|9/10|	-1|-1|1/1|	TF+M|TF-TC|TF+PP+M|	TreR|PhoP+PhoR|CcpA+Hpr15P|	phosphotransferase system (PTS) trehalose-specific enzyme IIBC component
BSU07820	treR	trePAR	sigA|	78|	TreR|PhoP|CcpA|	29|103|207|	-1|1|-1|	D-trehalose-6-phosphate|phosphate|D-fructose-1,6-bisphosphate /Glucose-6-Phosphate|	49|72|9/10|	-1|-1|1/1|	TF+M|TF-TC|TF+PP+M|	TreR|PhoP+PhoR|CcpA+Hpr15P|	transcriptional regulator (GntR family)
BSU29900	trmB												tRNA (guanine-N(7)-)-methyltransferase
BSU16030	trmD												tRNA(m1G37)methyltransferase
BSU41020	trmE	thdF-gidAB-yyaA			ComK|	197|	1|	@|	nan|	nan|	TF|	ComK (and ComS)|	tRNA modification GTPase
BSU41010	trmF	thdF-gidAB-yyaA			ComK|	197|	1|	@|	nan|	nan|	TF|	ComK (and ComS)|	tRNA uridine 5-carboxymethylaminomethyl modification enzyme
BSU16130	trmFO												tRNA:m(5)U-54 methyltransferase
BSU25180	trmK												tRNA: m1A22 methyltransferase
BSU27500	trmU	cymR-yrvO-trmU	sigA|	78|	stringent response|	53|	-1|	nan|	nan|	nan|	Nan|	Nan|	tRNA (5-methylaminomethyl-2-thiouridylate) methyltransferase
BSU_tRNA_9	trnA-Ala	rrnA-16S-trnA-Ile-trnA-Ala-rrnA-23S-rrnA-5S	sigA|	78|									transfer RNA-Ala
BSU_tRNA_8	trnA-Ile	rrnA-16S-trnA-Ile-trnA-Ala-rrnA-23S-rrnA-5S	sigA|	78|									transfer RNA-Ile
BSU_tRNA_60	trnB-Ala												transfer RNA-Ala
BSU_tRNA_58	trnB-Arg												transfer RNA-Arg
BSU_tRNA_70	trnB-Asn												transfer RNA-Asn
BSU_tRNA_65	trnB-Asp												transfer RNA-Asp
BSU_tRNA_72	trnB-Glu												transfer RNA-Glu
BSU_tRNA_56	trnB-Gly1												transfer RNA-Gly
BSU_tRNA_68	trnB-Gly2												transfer RNA-Gly
BSU_tRNA_67	trnB-His												transfer RNA-His
BSU_tRNA_69	trnB-Ile2												transfer RNA-Ile
BSU_tRNA_55	trnB-Leu1												transfer RNA-Leu
BSU_tRNA_57	trnB-Leu2												transfer RNA-Leu
BSU_tRNA_54	trnB-Lys												transfer RNA-Lys
BSU_tRNA_61	trnB-Met1												transfer RNA-Met
BSU_tRNA_64	trnB-Met2												transfer RNA-Met
BSU_tRNA_62	trnB-Met3												transfer RNA-Met
BSU_tRNA_66	trnB-Phe												transfer RNA-Phe
BSU_tRNA_59	trnB-Pro												transfer RNA-Pro
BSU_tRNA_63	trnB-Ser1												transfer RNA-Ser
BSU_tRNA_71	trnB-Ser2												transfer RNA-Ser
BSU_tRNA_53	trnB-Thr												transfer RNA-Thr
BSU_tRNA_52	trnB-Val												transfer RNA-Val
BSU_tRNA_29	trnD-Asn	rrnD	sigA|	78|									transfer RNA-Asn
BSU_tRNA_34	trnD-Asp												transfer RNA-Asp
BSU_tRNA_42	trnD-Cys												transfer RNA-Cys
BSU_tRNA_40	trnD-Gln												transfer RNA-Gln
BSU_tRNA_31	trnD-Glu												transfer RNA-Glu
BSU_tRNA_41	trnD-Gly												transfer RNA-Gly
BSU_tRNA_39	trnD-His												transfer RNA-His
BSU_tRNA_43	trnD-Leu1												transfer RNA-Leu
BSU_tRNA_44	trnD-Leu2	rrnD	sigA|	78|									transfer RNA-Leu
BSU_tRNA_33	trnD-Met												transfer RNA-Met
BSU_tRNA_35	trnD-Phe												transfer RNA-Phe
BSU_tRNA_30	trnD-Ser												transfer RNA-Ser
BSU_tRNA_36	trnD-Thr												transfer RNA-Thr
BSU_tRNA_38	trnD-Trp												transfer RNA-Trp
BSU_tRNA_37	trnD-Tyr												transfer RNA-Tyr
BSU_tRNA_32	trnD-Val												transfer RNA-Val
BSU_tRNA_79	trnE-Arg												transfer RNA-Arg
BSU_tRNA_22	trnE-Asp												transfer RNA-Asp
BSU_tRNA_80	trnE-Gly												transfer RNA-Gly
BSU_tRNA_21	trnE-Met												transfer RNA-Met
BSU_tRNA_28	trnI-Ala												transfer RNA-Ala
BSU_tRNA_26	trnI-Arg												transfer RNA-Arg
BSU_tRNA_23	trnI-Asn												transfer RNA-Asn
BSU_tRNA_25	trnI-Gly												transfer RNA-Gly
BSU_tRNA_27	trnI-Pro												transfer RNA-Pro
BSU_tRNA_24	trnI-Thr												transfer RNA-Thr
BSU_tRNA_20	trnJ-Ala												transfer RNA-Ala
BSU_tRNA_18	trnJ-Arg												transfer RNA-Arg
BSU_tRNA_16	trnJ-Gly												transfer RNA-Gly
BSU_tRNA_15	trnJ-Leu1												transfer RNA-Leu
BSU_tRNA_17	trnJ-Leu2												transfer RNA-Leu
BSU_tRNA_14	trnJ-Lys												transfer RNA-Lys
BSU_tRNA_19	trnJ-Pro												transfer RNA-Pro
BSU_tRNA_13	trnJ-Thr												transfer RNA-Thr
BSU_tRNA_12	trnJ-Val												transfer RNA-Val
BSU_tRNA_6	trnO-Ala	rrnO-16S-trnO-Ile-trnO-Ala-rrnO-23S-rrnO-5S	sigA|	78|									transfer RNA-Ala
BSU_tRNA_5	trnO-Ile	rrnO-16S-trnO-Ile-trnO-Ala-rrnO-23S-rrnO-5S	sigA|	78|									transfer RNA-Ile
BSU_tRNA_81	trnQ-Arg												transfer RNA-Arg
BSU_tRNA_45	trnS-Asn												transfer RNA-Asn
BSU_tRNA_48	trnS-Gln												transfer RNA-Gln
BSU_tRNA_47	trnS-Glu												transfer RNA-Glu
BSU_tRNA_50	trnS-Leu1												transfer RNA-Leu
BSU_tRNA_51	trnS-Leu2												transfer RNA-Leu
BSU_tRNA_49	trnS-Lys												transfer RNA-Lys
BSU_tRNA_46	trnS-Ser												transfer RNA-Ser
BSU_tRNA_86	trnSL-Ala1												transfer RNA-Ala
BSU_tRNA_85	trnSL-Arg1												transfer RNA-Arg
BSU_tRNA_84	trnSL-Arg2												transfer RNA-Arg
BSU_tRNA_73	trnSL-Gln1												transfer RNA-Gln
BSU_tRNA_74	trnSL-Gln2												transfer RNA-Gln
BSU_tRNA_11	trnSL-Glu1												transfer RNA-Glu
BSU_tRNA_75	trnSL-Glu2												transfer RNA-Glu
BSU_tRNA_82	trnSL-Gly1												transfer RNA-Gly
BSU_tRNA_10	trnSL-Met1												transfer RNA-Met
BSU_tRNA_7	trnSL-Ser1												transfer RNA-Ser
BSU_tRNA_76	trnSL-Thr1												transfer RNA-Thr
BSU_tRNA_77	trnSL-Tyr1												transfer RNA-Tyr
BSU_tRNA_78	trnSL-Val1												transfer RNA-Val
BSU_tRNA_83	trnSL-Val2												transfer RNA-Val
BSU_tRNA_2	trnY-Asp												transfer RNA-Asp
BSU_tRNA_3	trnY-Glu												transfer RNA-Glu
BSU_tRNA_4	trnY-Lys												transfer RNA-Lys
BSU_tRNA_1	trnY-Phe												transfer RNA-Phe
BSU22630	trpA	trpEDCFBA-hisC-tyrA-aroE	sigA|	78|	TRAP|	30|	-1|	tryptophan|	55|	1|	RNA-BAP|	MtrB|	tryptophan synthase (alpha subunit)
BSU22640	trpB	trpEDCFBA-hisC-tyrA-aroE	sigA|	78|	TRAP|	30|	-1|	tryptophan|	55|	1|	RNA-BAP|	MtrB|	tryptophan synthase (beta subunit)
BSU22660	trpC	trpEDCFBA-hisC-tyrA-aroE	sigA|	78|	TRAP|	30|	-1|	tryptophan|	55|	1|	RNA-BAP|	MtrB|	indol-3-glycerol phosphate synthase
BSU22670	trpD	trpEDCFBA-hisC-tyrA-aroE	sigA|	78|	TRAP|	30|	-1|	tryptophan|	55|	1|	RNA-BAP|	MtrB|	anthranilate phosphoribosyltransferase
BSU22680	trpE	trpEDCFBA-hisC-tyrA-aroE	sigA|	78|	TRAP|	30|	-1|	tryptophan|	55|	1|	RNA-BAP|	MtrB|	anthranilate synthase
BSU22650	trpF	trpEDCFBA-hisC-tyrA-aroE	sigA|	78|	TRAP|	30|	-1|	tryptophan|	55|	1|	RNA-BAP|	MtrB|	phosphoribosyl anthranilate isomerase
BSU10010	trpP	yhaG	sigA|	78|	TRAP|	30|	-1|	tryptophan|	55|	1|	RNA-BAP|	MtrB|	tryptophan transporter
BSU11420	trpS	trpS			T-box-TRP|	39|	1|	tRNAtrp|	82|	-1|	RNA switch|	tRNA|	tryptophanyl-tRNA synthetase
BSU01480	truA				stringent response|	53|	-1|	nan|	nan|	nan|	Nan|	Nan|	pseudouridylate synthase I
BSU16660	truB												tRNA pseudouridine 55 synthase
BSU28500	trxA	trxA	sigB|sigA|	77|78|	Spx|CtsR|	55|190|	1|-1|	stress:thiol specific oxidative stress|High temperature|	1036|20000|	1|-1|	TF+S|TF+unstability|	Spx (chaperone ClpP-clpX)|CtsR|	thioredoxin
BSU34790	trxB	trxB			Spx|	55|	1|	stress:thiol specific oxidative stress|	1036|	1|	TF+S|	Spx (chaperone ClpP-clpX)|	thioredoxin reductase
BSU16500	tsf				stringent response|	53|	-1|	nan|	nan|	nan|	Nan|	Nan|	elongation factor Ts
BSU35609	tuaA				PhoP|	103|	1|	phosphate|	72|	-1|	TF-TC|	PhoP+PhoR|	putative undecaprenyl-phosphate N-acetylgalactosaminyl-1-phosphate transferase, C-terminal part of TuaA
BSU35610	tuaA	tuaABCDEFGH	sigA|	78|	PhoP|	103|	1|	phosphate|	72|	-1|	TF-TC|	PhoP+PhoR|	putative undecaprenyl-phosphate N-acetylgalactosaminyl-1-phosphate transferase, N-terminal part of TuaA
BSU35600	tuaB	tuaABCDEFGH	sigA|	78|	PhoP|	103|	1|	phosphate|	72|	-1|	TF-TC|	PhoP+PhoR|	putative exporter involved in biosynthesis of teichuronic acid
BSU35590	tuaC	tuaABCDEFGH	sigA|	78|	PhoP|	103|	1|	phosphate|	72|	-1|	TF-TC|	PhoP+PhoR|	putative glycosyltransferase
[truncated: 2,426 more rows]

## Sheet: S2 Regulators
The legend and the different acronyms representing regulatory mechanisms are given in the first sheet (Legend)
The character "@" in a column means that the corresponding relation is absent:
	"@" in the column BSU indicates that there is no locustag related to the regulator.
	"@" in the column metabolite means that the activity of the regulator is not modulated by a metabolite. Consequently, the column metabolite_number and metabolite_sign are assigned to "nan" in that case
"unk" in the column metabolite means that a metabolite may modulate the activity of the regulator but it has not been identified. The corresponding number and sign is thus assigned to "nan".
"nan" in the column metabolite means that the activity of the regulator may be affected by an unknown mechanism. The corresponding number and sign is thus assigned to "nan".
Regulator name	BSU	Number	Mechanism	conditioned_rules	metabolite	metabolite_number	metabolite_sign	Comment
Zur	BSU25100	1	TF+M	Zur	Zn	1040	1
YxdJ	BSU39660	2	TF-TC	YxdJ+YxdK	stress:toxic-peptide	2000	1	cationic antimicrobial peptide LL37
YwcC	BSU38220	3	TF+M	Ywcc	unk	unk	-1	metabolite related to galactose utilisation
YvrI-YvrHa	BSU33230	4	sigma like factor	YvrI+YvrHa	nan	nan	nan
YvrHb	BSU33221	5	TF-TC	YrrHb+YvrG	unk	-1	nan	cell wall maintenance
YtrA	BSU30460	6	TF+M	YtrA	stress:ramoplanin antibiotic	1039	-1	antibiotic resistance but through an unknwon mechanism
YtlI	BSU29400	7	TF+M	YtlI	unk	-1	1
YrkP	BSU26430	8	TF-TC	YrkP+YrkQ	unk	-1	nan
YqfL	BSU25240	9	unk	YqfL	nan	nan	nan
YofA	BSU18420	10	TF	Yofa	nan	nan	nan
YodB	BSU19540	11	TF+S	YlbO	stress:diamide/quinone	1007	-1	formation of intersubunit disulfides
YlaC	BSU14730	12	sigma factor	YlaC	nan	nan	nan
ykrK	BSU13480	13	TF+unk	ykrK	nan	nan	nan	regulation of membrane protein (quality control)
YfmP	BSU07390	14	TF+M	YfmP+unk	unk	nan	nan
YfhP	BSU08620	15	unk	yfhP	nan	nan	nan
YetL	BSU07220	16	TF+M	YetL	stress:lavonoids of kaempferol/ apigenin/ luteolin	1038	-1
YesS	BSU07010	17	TF+P+unk	Yess + Hpr	unk	nan	nan	involved in pectin/rhamnogalacturonan metabolism
YdfI	BSU05420	18	TF-TC	YdfH + YdfI	unk	-1	-1
YdaO riboswitch	@	19	riboswitch	YdaO	ATP	12	1
YcnK	BSU03960	20	TF+M	ycnK	Cu(I)	1008	1
YclJ	BSU03750	21	TF-TC	yclj+YclK	unk	-1	-1	possibly related to anerobiose
YcbG	BSU02500	22	TF+M	ycbG	D-glucarate/galactarate	103/104	1	gutR (alternative name)
ybga	BSU02370	23	TF+M	ybga	D-glucosamine-6-phosphate	66	-1	putative effector /gamR (alternative name)
YabJ	BSU00480	24	TF+M	YabJ	PRPP	42	-1	PRPP is putative
XylR	BSU17590	25	TF+M	XylR	xylose	50	-1
Xre	BSU12510	26	TF	xre	nan	nan	nan
Xpf	BSU12560	27	sigma factor	xpf	nan	nan	nan
WalR	BSU40410	28	TF-TC	WalR+WalK	unk	-1	-1
TreR	BSU07820	29	TF+M	TreR	D-trehalose-6-phosphate	49	-1
TRAP	BSU22770	30	RNA-BAP	MtrB	tryptophan	55	1
T-O2	NAN	31	Nan	Nan	di-oxygen	8	1	Often implictly used in some rule - indirect evidence
TnrA1	BSU13310	32	TF+P+M	TnrA+glnA	glutamine / di-oxygen	29/8	-1
TnrA	BSU13310	33	TF+P+M	TnrA+glnA	glutamine	29	-1
Thi-box	@	34	riboswitch	@	thiamine pyrophosphate	98	-1
T-box-VAL	@	37	RNA switch	tRNA	tRNAval	79	-1
T-box-TYR	@	38	RNA switch	tRNA	tRNAtyr	84	-1
T-box-TRP	@	39	RNA switch	tRNA	tRNAtrp	82	-1
T-box-THR	@	40	RNA switch	tRNA	tRNAthr	89	-1
T-box-SER	@	41	RNA switch	tRNA	tRNAser	90	-1
T-box-PRO	@	42	RNA switch	tRNA	tRNApro	81	-1
T-box-PHE	@	43	RNA switch	tRNA	tRNAphe	83	-1
T-box-LEU	@	44	RNA switch	tRNA	tRNAleu	78	-1
T-box-ILE	@	45	RNA switch	tRNA	tRNAile	80	-1
T-box-HIS	@	46	RNA switch	tRNA	tRNAhis	85	-1
T-box-GLY	@	47	RNA switch	tRNA	tRNAgly	87	-1
T-box-GLN	@	48	RNA switch	tRNA	tRNAgln	91	-1
T-box-CYS	@	49	RNA switch	tRNA	tRNAcys	88	-1
T-box-ASP	@	50	RNA switch	tRNA	tRNAasp	86	-1
T-box-ARG	@	51	RNA switch	tRNA	tRNAarg	92	-1
T-box-ALA	@	52	RNA switch	tRNA	tRNAala	93	-1
stringent response	@	53	Nan	Nan	nan	nan	nan	Probably and for some of them through +1 G or A
SR1	@	54	small regulatory RNA	SR1	nan	nan	nan	Peptide controls the stability of the cggR-gapA
Spx	BSU11500	55	TF+S	Spx (chaperone ClpP-clpX)	stress:thiol specific oxidative stress	1036	1	disulfite formation after oxidative stress
SpoVT	BSU00560	56	TF	SpoVT	nan	nan	nan
SpoIIID	BSU36420	57	TF	SpoIIID	nan	nan	nan
Spo0A	BSU24220	58	TF+PP	Spo0A+Spo0B/kinC	nan	nan	nan
SplA	BSU13920	59	TF	SplA	nan	nan	nan
SlrR	BSU34380	60	TF	SlrR	nan	nan	nan
SknR	BSU26350	61	TF	SknR	nan	nan	nan
SinR	BSU24610	62	TF	SinR	nan	nan	nan
sigZ	BSU26840	63	sigma factor - ECF-type	sigZ + unk	unk	nan	nan
sigY	BSU38700	64	sigma factor - ECF-type	sigY+ yxlC (putative)	unk	nan	nan	maintenance of the SPﬂ prophage
sigX	BSU23100	65	sigma factor - ECF-type	sigX+ rsiX	stress	nan	nan	cell surface properties
sigW	BSU01730	66	sigma factor - ECF-type	sigW+ RsiW+ rasP	stress: alkaline shock / presence of antimicrobial peptides	nan	nan	cell wall stress: alkaline and petptide bacilli
sigV	BSU27120	67	sigma factor - ECF-type	sigV+ rsiV+ rasP	stress: lysosyme	nan	nan	Cell wall stress: response to lysozyme
sigM	BSU09520	68	sigma factor - ECF-type	sigM	stress: cell wall stress general	nan	nan
sigL	BSU34200	69	sigma factor	sigL	nan	nan	nan	arginin, acetoin and fructose,required for cold adaptation
sigK	BSU25760+BSU26390	70	sigma factor	spoIVCB+spoIIIC	unk	unk	nan	sporulation genes: late mother cell-specific gene expression
sigI	BSU13450	71	sigma factor - ECF-type	sigI+Rsgi	unk	unk	nan	Cell wall stress
sigH	BSU00980	72	sigma factor	sigH	nan	nan	nan	stationary phase genes (sporulation, competence)
sigG	BSU15330	73	sigma factor	sigG	nan	nan	nan	sporulation genes: forespore-specific (late)
sigF	BSU23450	74	sigma factor	sigF	nan	nan	nan	sporulation genes: early forespore
sigE	BSU15320	75	sigma factor	sigE	nan	nan	nan	sporulation genes: mother cell-specific (early)
sigD	BSU16470	76	sigma factor	sigD	nan	nan	nan	regulation of flagella, motility, chemotaxis and autolysis
sigB	BSU04730	77	sigma factor	sigB	stress: general	nan	nan	general stress sigma factor
sigA	BSU25200	78	sigma factor	sigA	nan	nan	nan	major sigma factor
SenS	BSU08810	79	TF	SenS	nan	nan	nan
sdpR	BSU33790	80	TF+P	Sdpc+Sdpi	Sdpc	1035	1
scoC	BSU09990	81	TF	scoC	@	nan	nan
S-box-SAM	@	82	riboswitch	@	S-adenosyl-L-methionine	53	-1
salA	BSU01540	83	P	salA	@	nan	-1
SacY	BSU38420	84	P-AT+PTS	Hpr+SacP+SacY	sucrose	97	1
SacT	BSU38070	85	P-AT+PTS	Hpr+SacP+SacT	sucrose	97	1
RsfA	BSU37620	86	P	RsfA	@	nan	nan
RpsO	BSU16680	87	RNA switch	RpsO	@	nan	nan	S15 leader
RpSD	BSU29660	88	RNA switch	RpsD	@	nan	nan	S4 leader
RplT	BSU28850	89	RNA switch	Rplt	@	nan	nan	L20_leader
Rok	BSU14240	90	TF	Rok	@	nan	nan
RocR	BSU40350	91	TF+M	RocR	ornithine/citruline	47 /48	42005
rghR	BSU33660	92	TF	rghR	@	nan	nan
Rex	BSU05970	93	TF+M	Rex	NADH/NAD	45 /46	42005	senses the NADH:NAD ratio rather than the concentration of NADH
ResD	BSU23120	94	TF-TC	ResD+ResE	menaquinone	57	1	Putative effector
ratA	@	95	anti-sense RNA	@	@	nan	nan
Qdor	BSU39990	96	TF+M	YxaF/qdor	flavonoids	1017	-1	new name: Qdor
PyrR	BSU15470	97	P-AT+M	PyrR	UTP/ PRPP/ UMP	43 / 42 / 44	1 /-1/ 1
PutR	BSU03230	98	TF+M	PutR	proline	18	1
PurR	BSU00470	99	TF+M	PurR	PRPP	42	-1
PucR	BSU32420	100	TF+M	PucR	allantoin / urate/ allantoate	39 / 40/ 41	36892
PsdR	BSU34720	101	TF-TC	PsdS+PsdR	stress: toxic-peptide	1033	1	lipid II-binding lantibiotics such as nisin and gallidermin.
preQ1 riboswitch	@	102	riboswitch	@	queuosine	96	-1
PhoP	BSU29110	103	TF-TC	PhoP+PhoR	phosphate	72	-1	Putative effector
PerR	BSU08730	104	TF+S	PerR	stress: hydrogen peroxide	37	-1	regulator is switch-on after H2O2 exposure
PaiB	BSU32140	105	unk	PaiB+unk	stress: polyamine	1031	nan	polyamine related / unclear regulation
PadR	BSU08340	106	TF+M	PadR	stress: phenolic acid	1030	-1	p-coumaric and ferulic acids
OhrR	BSU13150	107	TF+S	ohrR	stress: organic peroxides	1029	-1
NtdR	BSU10560	108	TF+M	Ntdr	3-3-neotrehalosadiamine	95	1
NsrR	BSU09380	109	TF+M	nsrR	nitric oxide	94	-1	[4Fe-4S] cluster, required for DNA-binding
nrc60	@	110	small regulatory RNA	nrc60	@	nan	nan
nrc19	@	111	small regulatory RNA	nrc19	@	nan	nan
ncr1575	@	112	small regulatory RNA	ncr1575	@	nan	nan
ncr10	@	113	small regulatory RNA	ncr10	@	nan	nan
NatR	BSU02740	114	TF-TC	NatR+NatK	sodium extracelluare	93	1	sodium: putative
NagR	BSU35030	115	TF+M	NagR	N-acetyl-D-glucosamine-6-phosphate	77	-1
nadR	BSU27890	116	TF+M	nadR	nicotinic acid	76	1
MtlR	BSU04160	117	TF+PTS	MtlA+MtlR+hpr	mannitol	75	1
Mta	BSU36600	118	TF+M	Mta	unk	nan	nan	involved in siderophore bacillibactin secretion
MntR	BSU24520	119	TF+M	MntR	Mn	1021	1
MifM	@	120	Translation regulation	MifM	@	nan	nan
MhqR	BSU13670	121	TF+M	MhqR	stress:methylglyoxal	1050	-1	methylglyoxal: putative
MgsR	BSU24770	122	TF+S	Mgsr	stress: Ethanol/thiol formation	20043	1	disulfite formation after ethanol stress /spx homolog
Med	BSU11300	123	P	Med	@	nan	0	not a regulator/ accesory protein involved in ..
MdtR	BSU32870	124	TF+M	mdtR	stress: fusidic acid (probably other)	1020	-1
M-box	@	125	riboswitch	@	magnesium	1018	1
ManR	BSU12000	126	TF+PTS	ManR+ManP+HpR	mannose	74	1
MalR	BSU31530	127	TF-TC	MalR+MalK	malate extracellular	36	1
LytR	BSU35650	128	TF	lytR	@	nan	nan	pb with subtiwiki
LutR	BSU34180	129	TF+M	lutR	lactate	69	-1
LmrA	BSU02680	130	TF+M	LmrA	flavonoids	1017	-1
LicT	BSU39080	131	P-AT+PTS	hpr+licT+bglP	salicin/ arbutin	1017 / 1045	42005
LicR	BSU38600	132	TF+PTS	hpr+licA+licB+licC+licR	lichenan	73	1
LiaR	BSU33080	133	TF-TC	LiaR+LiaS	stress:bacitracin	1015	1
LexA	BSU17850	134	TF-proteolyse	LexA + RecA	DNA damage	10050	1	RecA is activated by single-stranded DNA and stimulate the proteolytic autodigestion of LexA
LevR	BSU27080	135	TF+PTS	Hpr+levD+levE+levF+levG	fructose	71	1
L-box-LYS	@	136	riboswitch	@	lysine	52	1
LacR	BSU34170	137	TF+M	LacR	unk	-1	-1	regulation of galactan utilization/ganR (alternative name)
KipR	BSU04100	138	TF+unk	KipR	unk	nan	nan
KdgR	BSU22120	139	TF+M	kdgR	2-keto-3-deoxygluconate	70	-1	2-keto-3-deoxygluconate indirect evidence
Ipi	BSU11130	140	TF	Ipi	@	nan	nan	DBTBS annotation has to be checked
IolR	BSU39770	141	TF+M	IolR	2-deoxy-5-keto-D-gluconic-acid-6-phosphate	35	-1	DKG6P indirect evidence
ImmR	BSU04820	142	TF	ImmR	@	nan	nan	Imma/rapI involved in its degradation
HypR	BSU40540	143	TF+S	HypR	stress: disulfide stress conditions	10021	1
HxlR	BSU03470	144	TF+M+unk	HxlR	stress: formaldehyde	1012	1	Formaldehyde detoxification (unknown mechanism)
HutP	BSU39340	145	P-AT+M	HutP	histidine	34	1
HtrA	BSU12900	146	TF	HtrA	@	nan	nan	Htra as TF has to be checked
HrcA	BSU25490	147	TF+HrcA unstability	HrcA+GroEL	@	nan	nan	competition for protein folding (depend on temperature)
Hbs	BSU22790	148	TF	Hbs	@	nan	nan
GutR	BSU06140	149	TF+M	GutR	sorbitol (glucitol)	33	1
GntR	BSU40050	150	TF+M	GntR	gluconate	32	-1
GmuR	BSU05850	151	TF+M	GmuR	glucomannanP	-1	-1	Putative effector
Gly-box	@	152	riboswitch	@	glycine	68
GlvR	BSU08190	153	TF+M	GlvR	D-maltose-6-phosphate	31	1	Putative effector
GltR	BSU26670	154	unk	GltR+unk	unk	-1	-1	Involved in the regulation of gltA/B
GltC2	BSU18460	155	TF+M	GltC	glutamate	6	-1	Complex regulation by glutamate and 2-oxoglutarate
GltC1	BSU18460	156	TF+M	GltC	2-oxoglutarate/ glutamate	13/6	1/-1	Complex regulation by glutamate and 2-oxoglutarate
GltC0	BSU18460	157	TF+M	GltC	glutamate	6	-1	Complex regulation by glutamate and 2-oxoglutarate
GltC	BSU18460	158	TF+M	GltC	2-oxoglutarate/ glutamate	13/6	1/-1
GlpP	BSU27460	159	P-AT+PTS	GlpP	sn-glycerol-3-phosphate	30	1
GlnR	BSU17450	160	TF+P+M	GlnR+GlnA	glutamine	29	1
GlnL	BSU02450	161	TF-TC	GlnN+GlnK	glutamine extracellular	28	1
glmS ribozyme	@	162	riboswitch (glmS ribozyme)	@	D-glucosamine-6-phosphate	66	1
GlcT	BSU13880	163	P-AT+PTS	GlcT	glucose extracellular	5	1
GerR	BSU15090	164	TF	GerR	@	nan	nan
GerE	BSU28410	165	TF	GerE	@	nan	nan
GbsR	BSU31070	166	TF+M	GbsR	glycine-betaine/choline	54/56	1 /- 1	regulation of osmoprotection/ glycine-betaine and osmoprotectant act negatively by unknonw mechanism
G-box-HXTX	@	167	riboswitch	@	hypoxanthine	65	-1
G-box-GUA	@	168	riboswitch	@	guanine	63	-1
GabR	BSU03890	169	TF+M	GabR +(PLPP)	GABA	62	1	PLPP is required for activity
Fur	BSU23520	170	TF+M	Fur	Fe	27	1
FsrA	NAN	171	small RNA - translation	FsrA	@	nan	nan
Fsra	@	172	small regulatory RNA	Fsra ( + chaperone FbpB + FbpA)	@	nan	nan
FruR	BSU14380	173	unk	FruR+unk	fructose-6-phosphate	10	-1	Metabolite inferef by regPrecise
FrlR	BSU32560	174	TF+M	FrlR	fructosamine 6-phosphates	61	-1
Fnr	BSU37310	175	TF+M	Fnr	di-oxygen	8	-1
FMN-box	@	176	riboswitch	@	FMN	99	-1
FatR	BSU27170	177	TF+M	FatR	Unsaturated fatty acids and phytanic acid	60	-1
FapR	BSU15880	178	TF+M	FapR	malonyl-CoA	24	-1
FadR	BSU28550	179	TF+M	FadR	C14 / C20	25 / 26	1
ExuR	BSU12370	180	TF+M	ExuR	galacturonate	23	-1
EAR	nan	181	RNA-anti antiterminator	@	unk	nan	nan	eps-associated RNA switch
DnaA	BSU00010	182	TF	DnaA	@	nan	nan
desR	BSU19200	183	TF-TC	DesR+DesS	unk	-1	-1	membrane fluidity
DeoR	BSU39430	184	TF+M	DeoR	deoxyribose-5-phosphate	22	-1
DegU	BSU35490	185	TF-TC	DegS+DegU	unk	-1	-1
DctR	BSU04460	186	TF-TC	DctR+DctS	sucinate extracellular / fumarate extracellular	20/21	42005
CzrA	BSU19120	187	TF+M	CsrA	stress: Cu/ Zn/Ni/Mn/Mo	1002	-1	Excess metal /stress
CysL	BSU37650	188	TF+M	CysL	unk	-1	-1	Metabolite could be sulfite or derivative
CymR	BSU27520	189	TF+P+M	CymR+CysK	O-acetyl-L-serine	19	-1
CtsR	BSU00830	190	TF+unstability	CtsR	High temperature	20000	-1	Complex regulation by degradation and phophorylation
CTP-box	@	191	RNA swich	@	CTP	67	-1
CssR	BSU33010	192	TF-TC	CssR+CssS	@	nan	nan	Detected external protein folding problem
CsrA	BSU35370	193	RNA switch	CsrA	@	nan	nan
CsoR	BSU33520	194	TF+M	Csor	Cu(I)	1008	-1
ComZ	BSU11310	195	TF	ComZ	@	nan	nan
ComN	BSU27660	196	P-PTC	ComN	@	nan	nan
ComK	BSU10420	197	TF	ComK (and ComS)	@	nan	nan	ComS interacts with mecA and realease ComK
ComA	BSU31680	198	TF-TC	ComP+ComA	ComX	1004	1
CodY	BSU16170	199	TF+M	CodY	GTP /isoleucine /valine	15 / 16/ 17	36892
CitT	BSU07590	200	TF-TC	CitS+CitT	citrate extracellulare	14	1
CitR	BSU09430	201	TF+M	CitR	unk	-1	-1
CitB	BSU18000	202	riboswitch	CitB + cluster S-FE	Fe	23	-1	RNA active when not enough Fe for Fe-S Cluster
CggR	BSU33950	203	TF+M	cggR	D-fructose-1,6-bisphosphate	9	-1
CcpN	BSU25250	204	TF+unk	CcpN	unk	nan	nan
CcpC	BSU14140	205	TF+ADN-M	CcpC	citrate	11	-1
CcpB	BSU40870	206	TF+unk	Nan	unk	nan	nan
CcpA	BSU29740	207	TF+PP+M	CcpA+Hpr15P	D-fructose-1,6-bisphosphate /Glucose-6-Phosphate	42257	42005
CatR	BSU33680	208	TF+S	CatR	stress: diamide/quinone	1007	-1	stress detoxification
Btr	BSU01640	209	TF+M	Btr	bacillibactin and enterobactin	1006	1	iron uptake (siderophore)
bsrH	@	210	small regulatory RNA	bsrH	@	nan	nan
bsrG	@	211	small regulatory RNA	bsrG	@	nan	nan
bsrE	@	212	small regulatory RNA	bsrE	@	nan	nan
BsdA	BSU03620	213	TF+M	BsdA	stress:salicylic acid	1023	1	Acid resistance
BmrR	BSU24020	214	TF+M	BmrR	stress: rhodamine 6G/tetraphenylphosphonium	1044	1	Multidrug resistance
BltR	BSU26580	215	TF+M	BltR	Unk	-1	1	Multidrug resistance + spermidine degradation and export
BkdR	BSU24100	216	TF+M	bkdr	isoleucine /valine	16 / 17	42005	Valine and isoleucine could be effectors
BirA	BSU22440	217	TF+P+M	BirA+AccB	biotin	59	1	Mechanims mainly studied in E. coli
BceR	BSU30400	218	TF-TC	BceR+BceS	stress: bacitracin	1043	1	induced by bacitracin, plectasin, mersacidin, and actagardine
AzlB	BSU26720	219	TF+unk	AzlB	stress: 4-azaleucine	1042	-1	Mechanims not totally established
as-yonT	@	220	anti-sense RNA	@	@	nan	nan
as-yabE	@	221	anti-sense RNA	@	@	nan	nan
AseR	BSU05330	222	TF+M	AseR	stress: As	1001	1
as-BsrH	@	223	anti-sense RNA	@	@	nan	nan
as-BsrG	@	224	anti-sense RNA	@	@	nan	nan
as-bsrE	@	225	anti-sense RNA	@	@	nan	nan
ArsR	BSU25810	226	TF+M	ArsR	stress: As/Cd/Ag	1001	-1	Toxic metal /stress
ArfM	BSU37290	227	TF	ArfM	@	nan	nan
AraR	BSU33970	228	TF+M	AraR	arabinose	7	-1
AnsR	BSU23590	229	TF+M	AnsR	asparagine	4	-1	asparagine induces the AnsR and ASN is probably associated to AnsR
AlsR	BSU36020	230	TF+M	AlsR	acetate	3	1
AhrC	BSU24250	231	TF+M	AhrC + translation condition: NOT(SR1) AND Hfq	arginine	2	1
AdhR	BSU27000	232	TF+S	AdhR	stress: carbonyl electrophiles	1041	1	thiol-(S)-alkylation at Cys-52 by aldehydes
AdeR	BSU31920	233	TF+M	AdeR	alanine	51	1	The mechanism of alanine on the TF is unknown. Ader is an obsolutly requirerd for an activation in presence of alanine.
AdaA	BSU01810	234	TF+S	AdaA	stress: methylating	1000	1	methylation and toxic effect on DNA
AcoR	BSU08100	235	TF+M	AcoR	acetoin	1	1	acetoin induces the operon but no direct proof of the role of acetoin on AcoR
AbrB	BSU00370	236	TF	AbrB	@	nan	nan
A-box-ADE	@	237	riboswitch	@	adenine	64	-1
Abh	BSU14480	238	TF	Abh	@	nan	nan
*YydK*	BSU40130	239	silico-TF+M	yydK	beta-glucoside-6-phosphate	100	-1	Infered by RegPrecise
*YybA*	BSU40710	240	silico-TF+unk	YybA	unk	nan		Infered by RegPrecise
*YwrC*	BSU36110	241	silico-TF+unk	Ywrc	unk	-1	nan	Infered by RegPrecise/ involved metal homeostatie
*YwbI*	BSU38310	242	silico-TF+unk	YwbI	unk	nan	nan	Infered by RegPrecise/cell wall metabolism
*YvfU*	BSU34060	243	silico-TF+TC	YvfU+YvfT	unk	nan	nan	Infered by RegPrecise/ metabolite transport
*YvbF/YvaV*	BSU33740/BSU33840	244	silico-TF+unk	YvbF/YvaV	unk	nan	nan	Infered by RegPrecise/ osmotic stress response
*YtcD*	BSU29030	245	silico-TF+unk	YtcD	unk	nan	nan	Infered by RegPrecise
*YrkD*	BSU26550	246	silico-TF+unk	YrkD	unk	nan		Infered by RegPrecise/ multidrug resistance
*YisR*	BSU10830	247	silico-TF+unk	YisR	unk	nan	1	Infered by RegPrecise/metabolite transport
*YhgD*	BSU10150	248	silico-TF+unk	YhgD	unk	nan	nan	Infered by RegPrecise
*YhdI/YdeL*	BSU05240/BSU09480	249	silico-TF+unk	yhdl	unk	nan	nan	Infered by RegPrecise/ metabolite transport
*YhcF*	BSU09060	250	silico-TF+unk	YhcF	unk	nan	nan	Infered by RegPrecise/ multidrug resistance
*YdfL*	BSU05460	251	silico-TF+unk	YdfL	unk	nan	nan	Infered by RegPrecise/ multidrug resistance
*YdfF*	BSU05390	252	silico-TF+unk	YdfF	unk	nan	nan	Infered by RegPrecise /
*YdeP*	BSU05290	253	silico-TF+unk	YybR	unk	nan	nan	Infered by RegPrecise/ multidrug resistance (see HypR)
*YczG*	BSU03880	254	silico-TF+unk	YczG	unk	nan	nan	Infered by RegPrecise / utilization of aromatic compounds
*YcxD*	BSU03560	255	silico-TF+unk	YcxD	unk	nan		Infered by RegPrecise / multidrug efflux
*YbzH*	BSU01889	256	silico-TF+unk	YbzH	unk	nan	nan	Infered by RegPrecise / metabolite transport
*YbfI*	BSU02220	257	silico-TF+unk	YbfI	nan	nan	nan	Infered by RegPrecise / drug resistant
*RplS*	BSU16040	258	silico RNA switch	RplS	nan	nan	-1	Infered by RegPrecise /L19_leader
*RplM*	BSU01490	259	silico RNA switch	RplM	nan	nan	-1	Infered by RegPrecise /L13_leader
*RplJ*	BSU01040	260	silico RNA switch	Rplj	nan	nan	-1	Infered by RegPrecise /L10_leader
*RNA - yybP-ykoY*	@	261	silico-riboswitch	@	unk	nan	nan	Infered by RegPrecise
*RNA - ylbH*	@	262	silico-riboswitch	@	unk	nan	nan	Infered by RegPrecise
*RNA - ykkC-yxkD*	@	263	silico-riboswitch	@	unk	nan	nan	Infered by RegPrecise/ multidrug resistance
*RNA - Cobalamin*	@	264	silico-riboswitch	@	Adenosylcobalamin	38	1	Infered by RegPrecise /cobalamin
*RmgR*	BSU30150	265	silico-TF+M	RmgR	unk	nan	1	Infered by RegPrecise / rhamnogalacturonides utilization
*RhaR*	BSU31210	266	silico-TF+M	RhaR	L-rhamnulose-1-phosphate	102	-1	Infered by RegPrecise /rhamnose utilization
*RbsR*	BSU35910	267	silico-TF+M	RbsR	ribose	58	-1	Infered by RegPrecise
*NrdR*	BSU29000	268	silico-TF+M	NrdR	deoxyribonucleotides	10004	-1	Infered by RegPrecise
*MurR*	BSU01690	269	silico-TF+M	MurR	N-acetylmuramate-6-phosphate	10003	-1	Infered by RegPrecise
*MsmR*	BSU30260	270	silico-TF+M	MsmR	unk	-1	-1	Infered by RegPrecise/ regulation of melibiose utilization
*MdxR*	BSU34630	271	silico-TF+M	MdxR	unk	-1	nan	Infered by RegPrecise /regulation of starch and maltodextrin
*LytT*	BSU28920	272	silico-TF+TC	LytT+LytS	unk	nan	nan	Infered by RegPrecise / cell wall metabolism
*L21_leader*	@	273	silico RNA switch	@	nan	nan	-1	Infered by RegPrecise / rplU / BSU27960
*HisR*	BSU06580	274	silico-TF+M	HisR	histidine	34	1	Infered by RegPrecise
*GlcR*	BSU36300	275	silico-TF+unk	GlcR	unk	unk	unk	Infered by RegPrecise
*degA*	BSU10840	276	silico-TF+M	DegA	unk	-1	-1	Infered by RegPrecise/ involved in inositol utilization
*BglZ*	BSU13870	277	silico-TF+M	BglZ	beta-glucoside	101	-1	Infered by RegPrecise / involved in beta-glucoside utilization

## Sheet: S1-S2 Source
BSU Number	Gene_Name	Regulator name	DBTBS	Goelzer et al. 2008 & SubtiWiki before Marsh 2013	SubtiWiki Marsh 2013	Sporulation database	RegPrecise
BSU14480	abh	sigX	yes	yes	yes	no	no
BSU28810	abnA	AraR	yes	yes	yes	no	yes
BSU00370	abrB	Spo0A	yes	yes	yes	yes	no
BSU00370	abrB	AbrB	yes	yes	yes	no	no
BSU29470	ackA	CcpA	yes	yes	yes	no	yes
BSU08060	acoA	sigL	yes	yes	yes	no	no
BSU08060	acoA	CcpA	yes	yes	yes	no	yes
BSU08060	acoA	AcoR	yes	yes	yes	no	yes
BSU08100	acoR	CcpA	yes	yes	yes	no	yes
BSU29680	acsA	CodY	yes	yes	yes	no	yes
BSU29680	acsA	CcpA	yes	yes	yes	no	yes
BSU29690	acuA	CcpA	yes	yes	yes	no	yes
BSU01810	adaA	AdaA	yes	yes	yes	no	yes
BSU02850	adcA	Zur	yes	yes	yes	no	yes
BSU10620	addB	ComK	yes	yes	yes	no	no
BSU40090	ahpC	PerR	yes	yes	yes	no	yes
BSU38830	aldY	sigB	yes	yes	yes	no	no
BSU01800	alkA	AdaA	yes	yes	yes	no	yes
BSU17640	alrB	sigE	yes	yes	yes	yes	no
BSU36010	alsS	Rex	yes	yes	yes	no	no
BSU36010	alsS	AlsR	yes	yes	yes	no	yes
BSU18120	alsT	TnrA	yes	yes	yes	no	yes
BSU36510	amtB	TnrA	yes	yes	yes	no	yes
BSU03040	amyE	CcpA	yes	yes	yes	no	yes
BSU23580	ansA	AnsR	yes	yes	yes	no	yes
BSU23590	ansR	AnsR	yes	yes	yes	no	yes
BSU02690	ansZ	TnrA	yes	yes	yes	no	yes
BSU11360	appD	scoC	yes	yes	yes	yes	no
BSU10300	aprE	SinR	yes	yes	yes	yes	no
BSU10300	aprE	scoC	yes	yes	yes	yes	no
BSU10300	aprE	AbrB	yes	yes	yes	no	no
BSU17260	aprX	LexA	yes	yes	yes	no	yes
BSU28800	araA	CcpA	yes	yes	yes	no	yes
BSU28800	araA	AraR	yes	yes	yes	no	yes
BSU28790	araB	CcpA	yes	yes	yes	no	yes
BSU33960	araE	CcpA	yes	yes	yes	no	yes
BSU33960	araE	AraR	yes	yes	yes	no	yes
BSU33970	araR	AraR	yes	yes	yes	no	yes
BSU37290	arfM	Fnr	yes	yes	yes	no	yes
BSU11190	argC	AhrC	yes	yes	yes	no	yes
BSU25810	arsR	ArsR	yes	yes	yes	no	yes
BSU10790	asnO	sigE	yes	yes	yes	yes	no
BSU26720	azlB	AzlB	yes	yes	yes	no	no
BSU36530	bcrC	sigX	yes	yes	yes	no	no
BSU36530	bcrC	sigM	yes	yes	yes	no	no
BSU33480	bdbD	sigE	yes	yes	yes	yes	no
BSU33480	bdbD	ComK	yes	yes	yes	no	no
BSU32010	besA	Fur	yes	yes	yes	no	yes
BSU39270	bglP	LicT	yes	yes	yes	no	no
BSU39270	bglP	CcpA	yes	yes	yes	no	yes
BSU39070	bglS	LicT	yes	yes	yes	no	no
BSU39070	bglS	CcpA	yes	yes	yes	no	yes
BSU30240	bioW	BirA	yes	yes	yes	no	yes
BSU26590	blt	Mta	yes	yes	yes	no	no
BSU26590	blt	BltR	yes	yes	yes	no	yes
BSU24010	bmr	Mta	yes	yes	yes	no	no
BSU24010	bmr	BmrR	yes	yes	yes	no	yes
BSU24000	bmrU	sigB	yes	yes	yes	no	no
BSU00230	bofA	SpoIIID	yes	yes	yes	yes	no
BSU00230	bofA	sigE	yes	yes	yes	yes	no
BSU27750	bofC	sigG	yes	yes	yes	yes	no
BSU27750	bofC	sigF	yes	yes	yes	yes	no
BSU27170	bscR	FatR	yes	yes	yes	no	yes
BSU32540	bsn	PhoP	yes	yes	yes	no	no
BSU14140	ccpC	CcpC	yes	yes	yes	no	yes
BSU14140	ccpC	CcpA	yes	yes	yes	no	yes
BSU25300	cdd	sigB	yes	yes	yes	no	no
BSU19780	cgeA	sigK	yes	yes	yes	yes	no
BSU19780	cgeA	GerR	yes	yes	yes	yes	no
BSU19780	cgeA	GerE	yes	yes	yes	no	no
BSU19770	cgeC	sigK	yes	yes	yes	yes	no
BSU19770	cgeC	GerE	yes	yes	yes	no	no
BSU33950	cggR	CggR	yes	yes	yes	no	yes
BSU14010	cheV	sigD	yes	yes	yes	no	no
BSU38770	cimH	CcpA	yes	yes	yes	no	yes
BSU09440	citA	CitR	yes	yes	yes	no	yes
BSU18000	citB	CodY	yes	yes	yes	no	yes
BSU18000	citB	CcpC	yes	yes	yes	no	yes
BSU07610	citM	CitT	yes	yes	yes	no	yes
BSU07610	citM	CcpA	yes	yes	yes	no	yes
BSU29140	citZ	CcpC	yes	yes	yes	no	yes
BSU29140	citZ	CcpA	yes	yes	yes	no	yes
BSU13700	clpE	CtsR	yes	yes	yes	no	yes
BSU34540	clpP	sigB	yes	yes	yes	no	no
BSU34540	clpP	CtsR	yes	yes	yes	no	yes
BSU28220	clpX	CtsR	yes	yes	yes	no	no
BSU28070	comC	ComK	yes	yes	yes	no	no
BSU25590	comEA	ComK	yes	yes	yes	no	no
BSU35470	comFA	ComK	yes	yes	yes	no	no
BSU24730	comGA	ComK	yes	yes	yes	no	no
BSU10420	comK	Rok	yes	yes	yes	no	no
BSU10420	comK	DegU	yes	yes	yes	no	no
BSU10420	comK	ComK	yes	yes	yes	no	no
BSU10420	comK	CodY	yes	yes	yes	no	yes
BSU10420	comK	AbrB	yes	yes	yes	no	no
BSU06300	cotA	sigK	yes	yes	yes	yes	no
BSU36050	cotB	sigK	yes	yes	yes	yes	no
BSU36050	cotB	GerE	yes	yes	yes	no	no
BSU17700	cotC	SpoIIID	yes	yes	yes	yes	no
BSU17700	cotC	sigK	yes	yes	yes	yes	no
BSU17700	cotC	GerE	yes	yes	yes	no	no
BSU22200	cotD	SpoIIID	yes	yes	yes	yes	no
BSU22200	cotD	sigK	yes	yes	yes	yes	no
BSU22200	cotD	GerE	yes	yes	yes	no	no
BSU17030	cotE	sigK	yes	yes	yes	yes	no
BSU17030	cotE	sigE	yes	yes	yes	yes	no
BSU40530	cotF	sigK	yes	yes	yes	yes	no
BSU36070	cotG	sigK	yes	yes	yes	yes	no
BSU36070	cotG	GerR	yes	yes	yes	no	no
BSU36070	cotG	GerE	yes	yes	yes	no	no
BSU36060	cotH	sigK	yes	yes	yes	yes	no
BSU36060	cotH	GerE	yes	yes	yes	no	no
BSU30920	cotI	sigK	yes	yes	yes	yes	no
BSU06890	cotJA	SpoIIID	yes	yes	yes	yes	no
BSU06890	cotJA	sigE	yes	yes	yes	yes	no
BSU17970	cotM	sigK	yes	yes	yes	yes	no
BSU17970	cotM	GerE	yes	yes	yes	no	no
BSU11730	cotO	sigE	yes	yes	yes	yes	no
BSU30910	cotSA	sigK	yes	yes	yes	yes	no
BSU12090	cotT	sigK	yes	yes	yes	yes	no
BSU11780	cotV	sigK	yes	yes	yes	yes	no
BSU11780	cotV	GerE	yes	yes	yes	no	no
BSU11760	cotX	sigK	yes	yes	yes	yes	no
BSU11760	cotX	GerE	yes	yes	yes	no	no
BSU11750	cotY	sigK	yes	yes	yes	yes	no
BSU11750	cotY	GerR	yes	yes	yes	yes	no
BSU11750	cotY	GerE	yes	yes	yes	no	no
BSU35180	csbA	sigB	yes	yes	yes	no	no
BSU08600	csbB	sigX	yes	yes	yes	no	no
BSU08600	csbB	sigB	yes	yes	yes	no	no
BSU39810	csbC	sigB	yes	yes	yes	no	no
BSU36670	csbD	sigB	yes	yes	yes	no	no
BSU27760	csbX	sigB	yes	yes	yes	no	no
BSU00240	csfB	sigF	yes	yes	yes	yes	no
BSU02070	csgA	SpoVT	yes	yes	yes	yes	no
BSU02070	csgA	sigG	yes	yes	yes	yes	no
BSU33010	cssR	CssR	yes	yes	yes	no	yes
BSU14870	ctaA	sigE	yes	yes	yes	yes	no
BSU14870	ctaA	ResD	yes	yes	yes	no	no
BSU14880	ctaB	ResD	yes	yes	yes	no	no
BSU00520	ctc	sigB	yes	yes	yes	no	no
BSU35240	ctpB	sigG	yes	yes	yes	yes	no
BSU35240	ctpB	sigE	yes	yes	yes	yes	no
BSU00830	ctsR	sigB	yes	yes	yes	no	no
BSU00830	ctsR	CtsR	yes	yes	yes	no	yes
BSU17410	cwlC	sigK	yes	yes	yes	yes	no
BSU01530	cwlD	sigE	yes	yes	yes	yes	no
BSU25710	cwlH	sigK	yes	yes	yes	yes	no
BSU25710	cwlH	GerE	yes	yes	yes	no	no
BSU02600	cwlJ	sigE	yes	yes	yes	yes	no
BSU38760	cydA	Rex	yes	yes	yes	no	yes
BSU38760	cydA	ResD	yes	yes	yes	no	no
BSU38760	cydA	CcpA	yes	yes	yes	no	no
BSU33440	cysJ	CysL	yes	yes	yes	no	no
BSU00730	cysK	CymR	yes	yes	yes	no	yes
BSU37650	cysL	CysL	yes	yes	yes	no	no
BSU23190	dacB	sigE	yes	yes	yes	yes	no
BSU23480	dacF	sigG	yes	yes	yes	yes	no
BSU23480	dacF	sigF	yes	yes	yes	yes	no
BSU04470	dctP	CcpA	yes	yes	yes	no	yes
BSU31720	degQ	DegU	yes	yes	yes	no	no
BSU31720	degQ	ComA	yes	yes	yes	no	yes
BSU21940	degR	sigD	yes	yes	yes	no	no
BSU39420	deoC	DeoR	yes	yes	yes	no	yes
BSU39420	deoC	CcpA	yes	yes	yes	no	no
BSU19180	des	desR	yes	yes	yes	no	yes
BSU32000	dhbA	Fur	yes	yes	yes	no	yes
BSU05630	dinB	LexA	yes	yes	yes	no	yes
BSU00620	divIC	sigX	yes	yes	yes	no	no
BSU00620	divIC	sigW	yes	yes	yes	no	no
BSU38500	dltA	Spo0A	yes	yes	yes	yes	no
BSU38500	dltA	sigX	yes	yes	yes	no	no
BSU38500	dltA	sigD	yes	yes	yes	no	no
BSU29230	dnaE	LexA	yes	yes	yes	no	yes
BSU25210	dnaG	sigH	yes	yes	yes	yes	no
BSU12920	dppA	CodY	yes	yes	yes	no	yes
BSU16110	dprA	ComK	yes	yes	yes	no	no
BSU30650	dps	sigB	yes	yes	yes	no	no
BSU03670	dtpT	scoC	yes	yes	yes	yes	no
BSU38260	efeN	sigX	yes	yes	yes	no	no
BSU38260	efeN	sigW	yes	yes	yes	no	no
BSU38280	efeU	Fur	yes	yes	yes	no	yes
BSU40920	engD	ComK	yes	yes	yes	no	no
BSU38400	epr	SinR	yes	yes	yes	yes	no
BSU38400	epr	sigD	yes	yes	yes	no	no
BSU38400	epr	scoC	yes	yes	yes	yes	no
BSU34370	epsA	SinR	yes	yes	yes	yes	yes
BSU18630	exlX	Fur	yes	yes	yes	no	yes
BSU40880	exoA	sigG	yes	yes	yes	yes	no
BSU11330	fabHA	FapR	yes	yes	yes	no	yes
BSU10170	fabHB	FapR	yes	yes	yes	no	yes
BSU11720	fabI	FapR	yes	yes	yes	no	yes
BSU37180	fadF	FadR	yes	yes	yes	no	yes
BSU14060	fadH	FadR	yes	yes	yes	no	yes
BSU32840	fadN	sdpR	yes	yes	yes	no	no
BSU32840	fadN	FadR	yes	yes	yes	no	yes
BSU28550	fadR	FadR	yes	yes	yes	no	yes
BSU15880	fapR	FapR	yes	yes	yes	no	yes
BSU01630	feuA	Fur	yes	yes	yes	no	yes
BSU33320	fhuD	Fur	yes	yes	yes	no	yes
BSU16180	flgB	sigD	yes	yes	yes	no	no
BSU37310	fnr	ResD	yes	yes	yes	no	no
BSU37310	fnr	NsrR	yes	yes	yes	no	no
BSU03340	folEB	Zur	yes	yes	yes	no	yes
BSU14380	fruR	FruR	yes	yes	yes	no	yes
BSU15280	ftsA	WalR	yes	yes	yes	no	no
BSU15280	ftsA	sigH	yes	yes	yes	yes	no
BSU15950	ftsY	sigK	yes	yes	yes	yes	no
BSU15950	ftsY	GerE	yes	yes	yes	no	no
BSU23520	fur	PerR	yes	yes	yes	no	yes
BSU03910	gabD	sigB	yes	yes	yes	no	no
BSU06310	gabP	TnrA	yes	yes	yes	no	yes
BSU06310	gabP	CodY	yes	yes	yes	no	yes
BSU03890	gabR	GabR	yes	yes	yes	no	yes
BSU03900	gabT	GabR	yes	yes	yes	no	yes
BSU38190	galT	CcpA	yes	yes	yes	no	yes
BSU34130	ganA	LacR	yes	yes	yes	no	yes
BSU29020	gapB	CcpN	yes	yes	yes	no	yes
BSU33050	gerAA	SpoVT	yes	yes	yes	yes	no
BSU33050	gerAA	sigG	yes	yes	yes	yes	no
BSU33050	gerAA	sigF	yes	yes	yes	yes	no
BSU35800	gerBA	sigG	yes	yes	yes	yes	no
BSU01550	gerD	sigG	yes	yes	yes	yes	no
BSU28410	gerE	sigK	yes	yes	yes	yes	no
BSU03700	gerKA	SpoVT	yes	yes	yes	yes	no
BSU03700	gerKA	sigG	yes	yes	yes	yes	no
BSU28380	gerM	sigE	yes	yes	yes	yes	no
BSU10720	gerPA	sigK	yes	yes	yes	yes	no
BSU03920	glcU	SpoVT	yes	yes	yes	yes	no
BSU03920	glcU	sigG	yes	yes	yes	yes	no
BSU30980	glgB	sigE	yes	yes	yes	yes	no
BSU27430	glnQ	TnrA	yes	yes	yes	no	yes
BSU17450	glnR	TnrA	yes	yes	yes	no	yes
BSU17450	glnR	GlnR	yes	yes	yes	no	yes
BSU09300	glpD	GlpP	yes	yes	yes	no	no
BSU09280	glpF	GlpP	yes	yes	yes	no	no
BSU09280	glpF	CcpA	yes	yes	yes	no	yes
BSU02130	glpQ	PhoP	yes	yes	yes	no	no
BSU02140	glpT	GlpP	yes	yes	yes	no	no
BSU18450	gltA	TnrA	yes	yes	yes	no	yes
BSU26670	gltR	GltR	yes	yes	yes	no	yes
BSU36900	glyA	PurR	yes	yes	yes	no	yes
BSU05830	gmuC	CcpA	yes	yes	yes	no	yes
BSU40050	gntR	GntR	yes	yes	yes	no	yes
BSU40050	gntR	CcpA	yes	yes	yes	no	yes
BSU25540	gpr	sigG	yes	yes	yes	yes	no
BSU25540	gpr	sigF	yes	yes	yes	yes	no
BSU06020	groES	HrcA	yes	yes	yes	no	yes
BSU04400	gsiB	sigB	yes	yes	yes	no	no
BSU38430	gspA	sigB	yes	yes	yes	no	no
BSU35670	gtaB	sigB	yes	yes	yes	no	no
BSU32130	guaC	PurR	yes	yes	yes	no	yes
BSU13170	guaD	PucR	yes	yes	yes	no	no
BSU06150	gutB	GutR	yes	yes	yes	no	yes
BSU35360	hag	sigD	yes	yes	yes	no	no
BSU35360	hag	CodY	yes	yes	yes	no	no
BSU22790	hbs	sigH	yes	yes	yes	yes	no
BSU22790	hbs	LexA	yes	yes	yes	no	yes
BSU28170	hemA	PerR	yes	yes	yes	no	yes
BSU10380	hemAT	sigD	yes	yes	yes	no	no
BSU13040	hmp	ResD	yes	yes	yes	no	no
BSU13040	hmp	NsrR	yes	yes	yes	no	yes
BSU25490	hrcA	HrcA	yes	yes	yes	no	yes
BSU12900	htrA	CssR	yes	yes	yes	no	yes
BSU33000	htrB	CssR	yes	yes	yes	no	yes
BSU39350	hutH	HutP	yes	yes	yes	no	no
BSU39340	hutP	CodY	yes	yes	yes	no	yes
BSU39340	hutP	CcpA	yes	yes	yes	no	no
BSU03460	hxlA	HxlR	yes	yes	yes	no	yes
BSU21770	ilvA	CodY	yes	yes	yes	no	yes
BSU28310	ilvB	TnrA	yes	yes	yes	no	yes
BSU28310	ilvB	CodY	yes	yes	yes	no	yes
BSU28310	ilvB	CcpA	yes	yes	yes	no	yes
BSU21870	ilvD	CodY	yes	yes	yes	no	yes
BSU02390	ilvE	CodY	yes	yes	yes	no	yes
BSU28870	infC	RplT	yes	yes	yes	no	yes
BSU39750	iolB	CcpA	yes	yes	yes	no	yes
BSU39770	iolR	IolR	yes	yes	yes	no	yes
BSU06230	iolT	IolR	yes	yes	yes	no	no
BSU08820	katA	PerR	yes	yes	yes	no	yes
BSU39050	katE	sigB	yes	yes	yes	no	no
BSU38630	katX	sigF	yes	yes	yes	yes	no
BSU38630	katX	sigB	yes	yes	yes	no	no
BSU38630	katX	RsfA	yes	yes	yes	yes	no
BSU22100	kdgA	CcpA	yes	yes	yes	no	yes
BSU22120	kdgR	KdgR	yes	yes	yes	no	yes
BSU13990	kinA	Spo0A	yes	yes	yes	yes	no
BSU13990	kinA	sigH	yes	yes	yes	yes	no
BSU14490	kinC	Spo0A	yes	yes	yes	yes	no
BSU28560	lcfA	CcpA	yes	yes	yes	no	yes
BSU10270	lcfB	FadR	yes	yes	yes	no	yes
BSU03050	ldh	Rex	yes	yes	yes	no	yes
BSU27070	levD	sigL	yes	yes	yes	no	no
BSU27070	levD	LevR	yes	yes	yes	no	yes
BSU27070	levD	CcpA	yes	yes	yes	no	yes
BSU17850	lexA	LexA	yes	yes	yes	no	yes
BSU38590	licB	LicR	yes	yes	yes	no	yes
BSU38590	licB	CcpA	yes	yes	yes	no	yes
BSU04110	lipC	sigK	yes	yes	yes	yes	no
BSU02680	lmrA	LmrA	yes	yes	yes	no	yes
BSU28200	lonA	CtsR	yes	yes	yes	no	no
BSU28210	lonB	sigF	yes	yes	yes	yes	no
BSU35640	lytA	YvrHb	yes	yes	yes	no	no
BSU35640	lytA	sigD	yes	yes	yes	no	no
BSU35780	lytD	sigD	yes	yes	yes	no	no
BSU09420	lytE	sigH	yes	yes	yes	yes	no
BSU09370	lytF	sigD	yes	yes	yes	no	no
BSU35650	lytR	sigX	yes	yes	yes	no	no
BSU37050	maeA	MalR	yes	yes	yes	no	yes
BSU31580	maeN	MalR	yes	yes	yes	no	yes
BSU08180	malA	CcpA	yes	yes	yes	no	yes
BSU31240	mcpA	sigD	yes	yes	yes	no	no
BSU31260	mcpB	sigD	yes	yes	yes	no	no
BSU13950	mcpC	sigD	yes	yes	yes	no	no
BSU24770	mgsR	sigB	yes	yes	yes	no	no
BSU28000	minC	sigH	yes	yes	yes	yes	no
BSU24170	mmgA	sigE	yes	yes	yes	yes	no
BSU24170	mmgA	CcpA	yes	yes	yes	no	yes
BSU39760	mmsA	IolR	yes	yes	yes	no	yes
BSU39760	mmsA	CcpA	yes	yes	yes	no	yes
BSU30770	mntA	MntR	yes	yes	yes	no	yes
BSU04360	mntH	MntR	yes	yes	yes	no	yes
BSU13690	motA	sigD	yes	yes	yes	no	no
BSU32990	mrgA	PerR	yes	yes	yes	no	yes
BSU38810	msmX	CcpA	yes	yes	yes	no	yes
BSU36600	mta	Mta	yes	yes	yes	no	no
BSU27870	nadB	nadR	yes	yes	yes	no	yes
BSU03130	nadE	sigB	yes	yes	yes	no	no
BSU37280	narG	Fnr	yes	yes	yes	no	yes
BSU37320	narK	Fnr	yes	yes	yes	no	yes
BSU03330	nasA	TnrA	yes	yes	yes	no	yes
BSU03320	nasB	TnrA	yes	yes	yes	no	yes
BSU03300	nasD	TnrA	yes	yes	yes	no	yes
BSU03300	nasD	ResD	yes	yes	yes	no	no
BSU03300	nasD	NsrR	yes	yes	yes	no	yes
BSU03290	nasE	Fur	yes	yes	yes	no	yes
BSU38110	nfrA	sigD	yes	yes	yes	no	no
BSU09690	nhaX	sigB	yes	yes	yes	no	no
BSU27880	nifS	nadR	yes	yes	yes	no	yes
BSU14700	nprE	scoC	yes	yes	yes	yes	no
BSU17370	nrdI	ResD	yes	yes	yes	no	no
BSU10550	ntdA	NtdR	yes	yes	yes	no	yes
BSU03430	nucA	ComK	yes	yes	yes	no	no
BSU25750	nucB	sigE	yes	yes	yes	yes	no
BSU24320	nusB	PurR	yes	yes	yes	no	yes
BSU13140	ohrA	OhrR	yes	yes	yes	no	yes
BSU13160	ohrB	sigB	yes	yes	yes	no	no
BSU11430	oppA	TnrA	yes	yes	yes	no	yes
BSU11430	oppA	scoC	yes	yes	yes	yes	no
BSU06660	opuE	sigB	yes	yes	yes	no	no
BSU00750	pabA	TRAP	yes	yes	yes	no	no
BSU18090	parE	LexA	yes	yes	yes	no	yes
BSU34440	pbpE	sigW	yes	yes	yes	no	no
BSU37510	pbpG	sigG	yes	yes	yes	yes	no
BSU37510	pbpG	sigF	yes	yes	yes	yes	no
BSU27310	pbpI	sigF	yes	yes	yes	yes	no
BSU27310	pbpI	sigE	yes	yes	yes	yes	no
BSU16950	pbpX	sigX	yes	yes	yes	no	no
BSU06370	pbuG	PurR	yes	yes	yes	no	yes
BSU29990	pbuO	PurR	yes	yes	yes	no	yes
BSU30560	pckA	CcpN	yes	yes	yes	no	yes
BSU06610	pcrA	LexA	yes	yes	yes	no	yes
BSU07560	pel	TnrA	yes	yes	yes	no	yes
BSU07560	pel	ComA	yes	yes	yes	no	yes
BSU08730	perR	PerR	yes	yes	yes	no	yes
BSU09410	phoA	PhoP	yes	yes	yes	no	no
BSU05740	phoB	sigE	yes	yes	yes	yes	no
BSU05740	phoB	PhoP	yes	yes	yes	no	no
BSU02620	phoD	PhoP	yes	yes	yes	no	no
BSU29110	phoP	sigE	yes	yes	yes	yes	no
BSU29110	phoP	sigB	yes	yes	yes	no	no
BSU29110	phoP	PhoP	yes	yes	yes	no	no
BSU29110	phoP	CcpA	yes	yes	yes	no	yes
BSU03780	phrC	sigH	yes	yes	yes	yes	no
BSU25840	phrE	sigH	yes	yes	yes	yes	no
BSU37470	phrF	sigH	yes	yes	yes	yes	no
BSU40310	phrG	sigH	yes	yes	yes	yes	no
BSU05020	phrI	sigH	yes	yes	yes	yes	no
BSU18920	phrK	sigH	yes	yes	yes	yes	no
BSU09540	plsC	FapR	yes	yes	yes	no	yes
BSU23710	polYB	LexA	yes	yes	yes	no	yes
BSU08970	prkA	sigE	yes	yes	yes	yes	no
BSU02270	pssA	sigX	yes	yes	yes	no	no
BSU24990	pstS	PhoP	yes	yes	yes	no	no
BSU37660	pta	CcpA	yes	yes	yes	no	yes
BSU24090	ptb	sigL	yes	yes	yes	no	no
BSU24090	ptb	CodY	yes	yes	yes	no	no
BSU24090	ptb	BkdR	yes	yes	yes	no	yes
BSU13890	ptsG	GlcT	yes	yes	yes	no	no
BSU32510	pucA	PucR	yes	yes	yes	no	no
BSU32530	pucF	PucR	yes	yes	yes	no	no
BSU32410	pucH	PucR	yes	yes	yes	no	no
BSU36470	pucI	PucR	yes	yes	yes	no	no
BSU32430	pucJ	TnrA	yes	yes	yes	no	yes
BSU32430	pucJ	PucR	yes	yes	yes	no	no
BSU40420	purA	PurR	yes	yes	yes	no	yes
BSU06420	purE	PurR	yes	yes	yes	no	yes
BSU00470	purR	PurR	yes	yes	yes	no	yes
BSU15490	pyrB	PyrR	yes	yes	yes	no	yes
BSU15480	pyrP	PyrR	yes	yes	yes	no	yes
BSU15470	pyrR	PyrR	yes	yes	yes	no	yes
BSU22560	qcrA	ResD	yes	yes	yes	no	no
BSU39980	qodI	LmrA	yes	yes	yes	no	yes
BSU28040	radC	sigM	yes	yes	yes	no	no
BSU28040	radC	ComK	yes	yes	yes	no	no
BSU12430	rapA	ComA	yes	yes	yes	no	yes
BSU03770	rapC	ComA	yes	yes	yes	no	yes
BSU03770	rapC	CodY	yes	yes	yes	no	no
BSU36380	rapD	sigX	yes	yes	yes	no	no
BSU36380	rapD	rghR	yes	yes	yes	no	no
BSU25830	rapE	ComA	yes	yes	yes	no	yes
BSU37460	rapF	ComA	yes	yes	yes	no	yes
BSU40300	rapG	rghR	yes	yes	yes	no	no
BSU06830	rapH	rghR	yes	yes	yes	no	no
BSU06830	rapH	ComK	yes	yes	yes	no	no
BSU35910	rbsR	CcpA	yes	yes	yes	no	yes
BSU35910	rbsR	AbrB	yes	yes	yes	no	no
BSU16940	recA	LexA	yes	yes	yes	no	yes
BSU16940	recA	ComK	yes	yes	yes	no	no
BSU23150	resA	ResD	yes	yes	yes	no	no
BSU23150	resA	PhoP	yes	yes	yes	no	no
BSU23120	resD	PhoP	yes	yes	yes	no	no
BSU37780	rocA	sigL	yes	yes	yes	no	no
BSU37780	rocA	RocR	yes	yes	yes	no	yes
BSU37780	rocA	AhrC	yes	yes	yes	no	yes
BSU40340	rocD	sigL	yes	yes	yes	no	no
BSU40340	rocD	RocR	yes	yes	yes	no	yes
BSU40340	rocD	AhrC	yes	yes	yes	no	yes
BSU37790	rocG	sigL	yes	yes	yes	no	no
BSU37790	rocG	RocR	yes	yes	yes	no	no
BSU14240	rok	SinR	yes	yes	yes	yes	no
BSU14240	rok	Rok	yes	yes	yes	no	no
BSU14240	rok	AbrB	yes	yes	yes	no	no
BSU24760	rsbRD	sigB	yes	yes	yes	no	no
BSU04710	rsbV	sigB	yes	yes	yes	no	no
BSU37620	rsfA	sigG	yes	yes	yes	yes	no
BSU37620	rsfA	sigF	yes	yes	yes	yes	no
BSU37620	rsfA	RsfA	yes	yes	yes	yes	no
BSU27740	ruvA	LexA	yes	yes	yes	no	no
BSU34450	sacB	SacY	yes	yes	yes	no	no
BSU34450	sacB	DegU	yes	yes	yes	no	no
BSU38050	sacP	SacT	yes	yes	yes	no	no
BSU38410	sacX	SacY	yes	yes	yes	no	no
BSU27840	safA	sigE	yes	yes	yes	yes	no
BSU10640	sbcD	ComK	yes	yes	yes	no	no
BSU37350	sboA	Rok	yes	yes	yes	no	no
BSU37350	sboA	ResD	yes	yes	yes	no	no
BSU37350	sboA	AbrB	yes	yes	yes	no	no
BSU09990	scoC	SenS	yes	yes	yes	no	no
BSU09990	scoC	salA	yes	yes	yes	no	no
BSU09990	scoC	AbrB	yes	yes	yes	no	no
BSU25690	sda	LexA	yes	yes	yes	no	yes
BSU33750	sdpA	Spo0A	yes	yes	yes	yes	no
BSU33750	sdpA	Rok	yes	yes	yes	no	no
BSU33750	sdpA	AbrB	yes	yes	yes	no	no
BSU33790	sdpR	sdpR	yes	yes	yes	no	yes
BSU33790	sdpR	AbrB	yes	yes	yes	no	no
BSU25200	sigA	sigD	yes	yes	yes	no	no
BSU15330	sigG	sigG	yes	yes	yes	yes	no
BSU15330	sigG	sigF	yes	yes	yes	yes	no
BSU00980	sigH	AbrB	yes	yes	yes	no	no
BSU13450	sigI	sigI	yes	yes	yes	no	no
BSU34200	sigL	CcpA	yes	yes	yes	no	yes
BSU09520	sigM	sigM	yes	yes	yes	no	no
BSU33230	sigO	YvrHb	yes	yes	yes	no	no
BSU01730	sigW	sigW	yes	yes	yes	no	no
BSU01730	sigW	AbrB	yes	yes	yes	no	no
BSU23100	sigX	YvrHb	yes	yes	yes	no	no
BSU23100	sigX	sigX	yes	yes	yes	no	no
BSU38700	sigY	sigY	yes	yes	yes	no	no
BSU24600	sinI	Spo0A	yes	yes	yes	yes	no
BSU24600	sinI	scoC	yes	yes	yes	yes	no
BSU24600	sinI	AbrB	yes	yes	yes	no	no
BSU14410	sipT	DegU	yes	yes	yes	no	no
BSU01910	skfA	Spo0A	yes	yes	yes	yes	no
BSU01910	skfA	PhoP	yes	yes	yes	no	no
BSU01910	skfA	AbrB	yes	yes	yes	no	no
BSU22930	sleB	sigG	yes	yes	yes	yes	no
BSU13920	splA	sigG	yes	yes	yes	yes	no
BSU13930	splB	sigG	yes	yes	yes	yes	no
BSU24220	spo0A	Spo0A	yes	yes	yes	yes	no
BSU24220	spo0A	sigH	yes	yes	yes	yes	no
BSU13640	spo0E	AbrB	yes	yes	yes	no	no
BSU37130	spo0F	Spo0A	yes	yes	yes	yes	no
BSU37130	spo0F	sigH	yes	yes	yes	yes	no
BSU23470	spoIIAA	Spo0A	yes	yes	yes	yes	no
BSU23470	spoIIAA	sigH	yes	yes	yes	yes	no
BSU36750	spoIID	SpoIIID	yes	yes	yes	yes	no
BSU36750	spoIID	sigE	yes	yes	yes	yes	no
BSU00640	spoIIE	Spo0A	yes	yes	yes	yes	no
BSU15310	spoIIGA	Spo0A	yes	yes	yes	yes	no
BSU24430	spoIIIAA	SpoIIID	yes	yes	yes	yes	no
BSU24430	spoIIIAA	sigE	yes	yes	yes	yes	no
BSU24370	spoIIIAG	sigE	yes	yes	yes	yes	no
BSU23530	spoIIM	sigE	yes	yes	yes	yes	no
BSU25530	spoIIP	sigE	yes	yes	yes	yes	no
BSU36970	spoIIR	sigF	yes	yes	yes	yes	no
BSU22800	spoIVA	SpoIIID	yes	yes	yes	yes	no
BSU22800	spoIVA	sigE	yes	yes	yes	yes	no
BSU24230	spoIVB	sigG	yes	yes	yes	yes	no
BSU24230	spoIVB	sigF	yes	yes	yes	yes	no
BSU25770	spoIVCA	SpoIIID	yes	yes	yes	yes	no
BSU25770	spoIVCA	sigE	yes	yes	yes	yes	no
BSU25760	spoIVCB	SpoIIID	yes	yes	yes	yes	no
BSU25760	spoIVCB	sigK	yes	yes	yes	yes	no
BSU25760	spoIVCB	sigE	yes	yes	yes	yes	no
BSU25760	spoIVCB	GerE	yes	yes	yes	no	no
BSU27980	spoIVFA	sigE	yes	yes	yes	yes	no
BSU23440	spoVAA	SpoVT	yes	yes	yes	yes	no
BSU23440	spoVAA	sigG	yes	yes	yes	yes	no
BSU27670	spoVB	sigE	yes	yes	yes	yes	no
BSU15170	spoVD	SpoIIID	yes	yes	yes	yes	no
BSU15170	spoVD	sigE	yes	yes	yes	yes	no
BSU15210	spoVE	SpoIIID	yes	yes	yes	yes	no
BSU15210	spoVE	sigE	yes	yes	yes	yes	no
BSU16730	spoVFA	sigK	yes	yes	yes	yes	no
BSU00490	spoVG	sigH	yes	yes	yes	yes	no
BSU00490	spoVG	AbrB	yes	yes	yes	no	no
BSU28110	spoVID	sigE	yes	yes	yes	yes	no
BSU11810	spoVIF	sigK	yes	yes	yes	yes	no
BSU17420	spoVK	sigK	yes	yes	yes	yes	no
BSU17420	spoVK	sigE	yes	yes	yes	yes	no
BSU15810	spoVM	sigE	yes	yes	yes	yes	no
BSU09400	spoVR	sigE	yes	yes	yes	yes	no
BSU16980	spoVS	sigH	yes	yes	yes	yes	no
BSU00560	spoVT	sigG	yes	yes	yes	yes	no
BSU29530	sppA	sigW	yes	yes	yes	no	no
BSU37910	spsA	sigK	yes	yes	yes	yes	no
BSU11500	spxA	sigM	yes	yes	yes	no	no
BSU11500	spxA	PerR	yes	yes	yes	no	yes
BSU03480	srfAA	PerR	yes	yes	yes	no	no
BSU03480	srfAA	ComA	yes	yes	yes	no	yes
BSU03480	srfAA	CodY	yes	yes	yes	no	yes
BSU36310	ssbB	ComK	yes	yes	yes	no	no
BSU29570	sspA	SpoVT	yes	yes	yes	yes	no
BSU29570	sspA	sigG	yes	yes	yes	yes	no
BSU09750	sspB	SpoVT	yes	yes	yes	yes	no
BSU09750	sspB	sigG	yes	yes	yes	yes	no
BSU19950	sspC	sigG	yes	yes	yes	yes	no
BSU13470	sspD	sigG	yes	yes	yes	yes	no
BSU08660	sspE	SpoVT	yes	yes	yes	no	no
BSU08660	sspE	sigG	yes	yes	yes	yes	no
BSU00450	sspF	sigG	yes	yes	yes	yes	no
BSU32640	sspG	sigK	yes	yes	yes	yes	no
BSU32640	sspG	GerE	yes	yes	yes	no	no
BSU08110	sspH	sigG	yes	yes	yes	yes	no
BSU28660	sspI	sigG	yes	yes	yes	yes	no
BSU33340	sspJ	sigG	yes	yes	yes	yes	no
BSU08550	sspK	sigG	yes	yes	yes	yes	no
BSU22000	sspL	sigG	yes	yes	yes	yes	no
BSU22290	sspM	sigG	yes	yes	yes	yes	no
BSU18020	sspN	sigG	yes	yes	yes	yes	no
BSU18020	sspN	sigF	yes	yes	yes	yes	no
BSU17990	sspO	sigG	yes	yes	yes	yes	no
BSU08830	ssuB	CymR	yes	yes	yes	no	yes
BSU21480	sunA	YvrHb	yes	yes	yes	no	no
BSU21480	sunA	Rok	yes	yes	yes	no	no
BSU21470	sunT	YvrHb	yes	yes	yes	no	no
BSU21470	sunT	Rok	yes	yes	yes	no	no
BSU35750	tagA	PhoP	yes	yes	yes	no	no
BSU35770	tagC	LexA	yes	yes	yes	no	yes
BSU35740	tagD	WalR	yes	yes	yes	no	no
BSU35740	tagD	PhoP	yes	yes	yes	no	no
BSU09130	tcyP	CymR	yes	yes	yes	no	yes
BSU31270	tgl	sigK	yes	yes	yes	yes	no
BSU31250	tlpA	sigD	yes	yes	yes	no	no
BSU31230	tlpB	sigD	yes	yes	yes	no	no
BSU03440	tlpC	sigD	yes	yes	yes	no	no
BSU13310	tnrA	TnrA	yes	yes	yes	no	yes
BSU07800	treP	TreR	yes	yes	yes	no	yes
BSU07800	treP	CcpA	yes	yes	yes	no	yes
BSU41020	trmE	ComK	yes	yes	yes	no	no
BSU22680	trpE	TRAP	yes	yes	yes	no	no
BSU10010	trpP	TRAP	yes	yes	yes	no	no
BSU28500	trxA	sigB	yes	yes	yes	no	no
BSU28500	trxA	CtsR	yes	yes	yes	no	no
BSU35610	tuaA	PhoP	yes	yes	yes	no	no
BSU36660	ureA	sigH	yes	yes	yes	yes	no
BSU36660	ureA	PucR	yes	yes	yes	no	no
BSU36660	ureA	GlnR	yes	yes	yes	no	yes
BSU36660	ureA	CodY	yes	yes	yes	no	yes
BSU36430	usd	sigE	yes	yes	yes	yes	no
BSU35170	uvrB	LexA	yes	yes	yes	no	yes
BSU28490	uvrC	LexA	yes	yes	yes	no	yes
BSU12300	uxaC	ExuR	yes	yes	yes	no	yes
BSU12300	uxaC	CcpA	yes	yes	yes	no	yes
BSU38090	vpr	PhoP	yes	yes	yes	no	no
BSU38090	vpr	LexA	yes	yes	yes	no	no
BSU39230	wapA	YvrHb	yes	yes	yes	no	no
BSU39230	wapA	DegU	yes	yes	yes	no	no
BSU10770	wprA	YvrHb	yes	yes	yes	no	no
BSU12500	xkdA	LexA	yes	yes	yes	no	yes
BSU12520	xkdB	Xre	yes	yes	yes	no	no
BSU00250	xpaC	sigW	yes	yes	yes	no	no
BSU22070	xpt	PurR	yes	yes	yes	no	yes
BSU28510	xsa	AraR	yes	yes	yes	no	yes
BSU12570	xtmA	Xpf	yes	yes	yes	no	no
BSU17600	xylA	XylR	yes	yes	yes	no	yes
BSU17600	xylA	CcpA	yes	yes	yes	no	yes
BSU17570	xynP	XylR	yes	yes	yes	no	yes
BSU17570	xynP	CcpA	yes	yes	yes	no	yes
BSU00160	yaaH	sigE	yes	yes	yes	yes	no
BSU00430	yabG	sigK	yes	yes	yes	yes	no
BSU00600	yabP	sigE	yes	yes	yes	yes	no
BSU00890	yacL	sigB	yes	yes	yes	no	no
BSU01520	ybaK	sigG	yes	yes	yes	yes	no
BSU01520	ybaK	LexA	yes	yes	yes	no	yes
BSU01570	ybaN	sigE	yes	yes	yes	yes	no
BSU01640	ybbB	Fur	yes	yes	yes	no	yes
BSU02010	ybdK	ComK	yes	yes	yes	no	no
BSU02050	ybdO	sigD	yes	yes	yes	no	no
BSU02310	ybfO	sigW	yes	yes	yes	no	no
BSU02380	ybgB	sigY	yes	yes	yes	no	no
BSU02540	ycbK	TRAP	yes	yes	yes	no	no
BSU02890	yceC	sigW	yes	yes	yes	no	no
BSU03090	ycgF	sigE	yes	yes	yes	yes	no
BSU03270	ycgT	Fur	yes	yes	yes	no	yes
BSU03360	yciC	Zur	yes	yes	yes	no	yes
BSU03400	yckD	sigG	yes	yes	yes	yes	no
BSU03800	yclN	Fur	yes	yes	yes	no	yes
BSU03960	ycnK	AbrB	yes	yes	yes	no	no
BSU04050	ycsF	TnrA	yes	yes	yes	no	yes
BSU04050	ycsF	KipR	yes	yes	yes	no	yes
BSU04190	ydaD	sigB	yes	yes	yes	no	no
BSU04220	ydaG	sigB	yes	yes	yes	no	no
BSU04340	ydaP	sigB	yes	yes	yes	no	no
BSU04370	ydaS	sigB	yes	yes	yes	no	no
BSU04380	ydaT	sigB	yes	yes	yes	no	no
BSU04430	ydbD	sigB	yes	yes	yes	no	no
BSU04520	ydbM	CymR	yes	yes	yes	no	yes
BSU04530	ydbN	Fur	yes	yes	yes	no	yes
BSU04590	ydbS	sigW	yes	yes	yes	no	no
BSU04610	ydcA	sigE	yes	yes	yes	yes	no
BSU04630	ydcC	sigE	yes	yes	yes	yes	no
BSU05430	ydfJ	YdfI	yes	yes	yes	no	yes
BSU05450	ydfK	Mta	yes	yes	yes	no	no
BSU05490	ydfO	sigB	yes	yes	yes	no	no
BSU05530	ydfR	sigG	yes	yes	yes	yes	no
BSU05540	ydfS	sigG	yes	yes	yes	yes	no
BSU05570	ydgB	sigK	yes	yes	yes	yes	no
BSU05640	ydgG	LexA	yes	yes	yes	no	no
BSU05710	ydhD	sigE	yes	yes	yes	yes	no
BSU05790	ydhK	sigB	yes	yes	yes	no	no
BSU05890	ydhU	Fur	yes	yes	yes	no	no
BSU06060	ydiO	LexA	yes	yes	yes	no	no
BSU08480	yfhC	Fur	yes	yes	yes	no	yes
BSU08570	yfhK	sigB	yes	yes	yes	no	no
BSU08580	yfhL	sigW	yes	yes	yes	no	no
BSU08630	yfhQ	YfhP	yes	yes	yes	no	no
BSU08440	yfiY	Fur	yes	yes	yes	no	yes
BSU08450	yfiZ	Fur	yes	yes	yes	no	yes
BSU07880	yfkJ	sigB	yes	yes	yes	no	no
BSU07850	yfkM	Fur	yes	yes	yes	no	no
BSU07840	yfkN	PhoP	yes	yes	yes	no	no
BSU07750	yflA	sigB	yes	yes	yes	no	no
BSU07570	yflS	MalR	yes	yes	yes	no	yes
BSU07520	yfmC	Fur	yes	yes	yes	no	yes
BSU07350	yfmT	sigD	yes	yes	yes	no	no
BSU07300	yfnE	sigK	yes	yes	yes	yes	no
BSU07270	yfnH	sigK	yes	yes	yes	yes	no
BSU09910	yhaO	LexA	yes	yes	yes	no	no
BSU09830	yhaX	sigE	yes	yes	yes	yes	no
BSU09810	yhaZ	LexA	yes	yes	yes	no	no
BSU08980	yhbH	sigE	yes	yes	yes	yes	no
BSU09140	yhcM	sigF	yes	yes	yes	yes	no
BSU09150	yhcN	sigG	yes	yes	yes	yes	no
BSU09150	yhcN	sigF	yes	yes	yes	yes	no
BSU09165	yhcO	sigK	yes	yes	yes	yes	no
BSU09165	yhcO	sigE	yes	yes	yes	yes	no
BSU09180	yhcQ	sigG	yes	yes	yes	yes	no
BSU09230	yhcV	sigG	yes	yes	yes	yes	no
BSU09450	yhdF	sigB	yes	yes	yes	no	no
BSU09530	yhdN	sigB	yes	yes	yes	no	no
BSU09780	yheC	sigE	yes	yes	yes	yes	no
BSU10280	yhfM	sigF	yes	yes	yes	yes	no
BSU10330	yhfQ	Fur	yes	yes	yes	no	yes
BSU10390	yhfW	sigF	yes	yes	yes	yes	no
BSU10450	yhjB	ComK	yes	yes	yes	no	no
BSU10470	yhjD	LexA	yes	yes	yes	no	yes
BSU10480	yhjE	LexA	yes	yes	yes	no	no
BSU10610	yhjR	sigK	yes	yes	yes	yes	no
BSU10610	yhjR	sigE	yes	yes	yes	yes	no
BSU10400	yhxC	sigE	yes	yes	yes	yes	no
BSU10900	yisY	sigG	yes	yes	yes	yes	no
BSU10930	yitB	sigK	yes	yes	yes	yes	no
BSU10940	yitC	sigK	yes	yes	yes	yes	no
BSU10940	yitC	sigE	yes	yes	yes	yes	no
BSU10980	yitG	sigG	yes	yes	yes	yes	no
BSU11490	yjbC	sigX	yes	yes	yes	no	no
BSU11490	yjbC	sigW	yes	yes	yes	no	no
BSU11490	yjbC	sigB	yes	yes	yes	no	no
BSU11570	yjbJ	sigD	yes	yes	yes	no	no
BSU11790	yjcA	sigE	yes	yes	yes	yes	no
BSU11920	yjcN	Rok	yes	yes	yes	no	no
BSU11940	yjcP	sigD	yes	yes	yes	no	no
BSU11990	yjdB	PhoP	yes	yes	yes	no	no
BSU12050	yjdH	sigE	yes	yes	yes	yes	no
BSU12110	yjfA	sigE	yes	yes	yes	yes	no
BSU12120	yjfB	sigD	yes	yes	yes	no	no
BSU12150	yjgB	sigB	yes	yes	yes	no	no
BSU12320	yjmC	sigE	yes	yes	yes	yes	no
BSU12420	yjoB	sigW	yes	yes	yes	no	no
BSU13020	ykgA	sigB	yes	yes	yes	no	no
BSU14250	yknT	sigE	yes	yes	yes	yes	no
BSU14340	yknW	sigW	yes	yes	yes	no	no
BSU14340	yknW	AbrB	yes	yes	yes	no	no
BSU13330	ykoL	PhoP	yes	yes	yes	no	no
BSU14040	ykuD	sigK	yes	yes	yes	yes	no
BSU14150	ykuN	Fur	yes	yes	yes	no	yes
BSU13710	ykvI	sigE	yes	yes	yes	yes	no
BSU13780	ykvP	sigK	yes	yes	yes	yes	no
BSU13800	ykvR	LexA	yes	yes	yes	no	yes
BSU13820	ykvT	WalR	yes	yes	yes	no	no
BSU13830	ykvU	sigE	yes	yes	yes	yes	no
BSU13320	ykzB	TnrA	yes	yes	yes	no	yes
BSU14710	ylaA	YlaC	yes	yes	yes	no	no
BSU14730	ylaC	Spx	yes	yes	yes	no	no
BSU14800	ylaJ	sigG	yes	yes	yes	yes	no
BSU14950	ylbB	sigF	yes	yes	yes	yes	no
BSU14970	ylbD	sigK	yes	yes	yes	yes	no
BSU15030	ylbJ	sigE	yes	yes	yes	yes	no
BSU15090	ylbO	sigE	yes	yes	yes	yes	no
BSU15960	ylqB	sigD	yes	yes	yes	no	no
BSU17310	ymaG	sigK	yes	yes	yes	yes	no
BSU17720	yndA	sigE	yes	yes	yes	yes	no
BSU17750	yndD	sigG	yes	yes	yes	yes	no
BSU17820	yndL	sigK	yes	yes	yes	yes	no
BSU17860	yneA	LexA	yes	yes	yes	no	no
BSU18260	yngJ	sigE	yes	yes	yes	yes	no
BSU18580	yoaF	sigW	yes	yes	yes	no	no
BSU18590	yoaG	sigW	yes	yes	yes	no	no
BSU18610	yoaH	sigD	yes	yes	yes	no	no
BSU18670	yoaN	sigK	yes	yes	yes	yes	no
BSU18720	yoaR	sigG	yes	yes	yes	yes	no
BSU18780	yoaW	sigE	yes	yes	yes	yes	no
BSU18780	yoaW	AbrB	yes	yes	yes	no	no
BSU18980	yobJ	sigW	yes	yes	yes	no	no
BSU19030	yobO	CcpA	yes	yes	yes	no	no
BSU19210	yocH	WalR	yes	yes	yes	no	no
BSU19210	yocH	AbrB	yes	yes	yes	no	no
BSU19240	yocK	sigB	yes	yes	yes	no	no
BSU19580	yodF	TnrA	yes	yes	yes	no	yes
BSU19600	yodH	sigK	yes	yes	yes	yes	no
BSU21520	yolC	LexA	yes	yes	yes	no	no
BSU21510	yolD	LexA	yes	yes	yes	no	yes
BSU20440	yorB	LexA	yes	yes	yes	no	no
BSU18360	yoxA	sigH	yes	yes	yes	yes	no
BSU18510	yoxC	sigB	yes	yes	yes	no	no
BSU18950	yozL	LexA	yes	yes	yes	no	yes
BSU18960	yozM	LexA	yes	yes	yes	no	no
BSU19290	yozO	sigW	yes	yes	yes	no	no
BSU18600	yozQ	sigG	yes	yes	yes	yes	no
BSU22860	yphA	sigF	yes	yes	yes	yes	no
BSU22520	ypjB	sigE	yes	yes	yes	yes	no
BSU22240	ypqA	sigK	yes	yes	yes	yes	no
BSU22240	ypqA	sigE	yes	yes	yes	yes	no
BSU23340	ypuB	sigB	yes	yes	yes	no	no
BSU23300	ypuD	LexA	yes	yes	yes	no	yes
BSU21950	ypzA	sigG	yes	yes	yes	yes	no
BSU25390	yqeZ	sigW	yes	yes	yes	no	no
BSU25360	yqfC	sigE	yes	yes	yes	yes	no
BSU25150	yqfQ	sigK	yes	yes	yes	yes	no
BSU25060	yqfZ	sigE	yes	yes	yes	yes	no
BSU24750	yqhB	LexA	yes	yes	yes	no	no
BSU24490	yqhQ	sigF	yes	yes	yes	yes	no
BSU24490	yqhQ	sigB	yes	yes	yes	no	no
BSU23830	yqjL	sigW	yes	yes	yes	no	no
BSU23830	yqjL	sigM	yes	yes	yes	no	no
BSU24740	yqxL	sigB	yes	yes	yes	no	no
BSU24740	yqxL	LexA	yes	yes	yes	no	no
BSU24640	yqxM	SinR	yes	yes	yes	yes	yes
BSU24650	yqzG	sigF	yes	yes	yes	yes	no
BSU23720	yqzH	LexA	yes	yes	yes	no	no
BSU26950	yraG	sigG	yes	yes	yes	yes	no
BSU27180	yrhH	sigX	yes	yes	yes	no	no
BSU27180	yrhH	sigW	yes	yes	yes	no	no
BSU26560	yrkC	sigK	yes	yes	yes	yes	no
BSU27470	yrrD	sigG	yes	yes	yes	yes	no
BSU27280	yrrT	CymR	yes	yes	yes	no	yes
BSU28890	yscB	sigD	yes	yes	yes	no	no
BSU28830	ysdB	sigW	yes	yes	yes	no	no
BSU28320	ysnD	sigK	yes	yes	yes	yes	no
BSU28320	ysnD	sigE	yes	yes	yes	yes	no
BSU28340	ysnF	sigB	yes	yes	yes	no	no
BSU30880	ytcC	sigK	yes	yes	yes	yes	no
BSU30840	yteA	sigG	yes	yes	yes	yes	no
BSU29510	ytfI	sigF	yes	yes	yes	yes	no
BSU30010	ythP	sigW	yes	yes	yes	no	no
BSU30630	ytkD	sigF	yes	yes	yes	yes	no
BSU29410	ytkL	sigB	yes	yes	yes	no	no
BSU29400	ytlI	CymR	yes	yes	yes	no	yes
BSU29390	ytmI	YtlI	yes	yes	yes	no	yes
BSU29390	ytmI	CymR	yes	yes	yes	no	yes
BSU30460	ytrA	YtrA	yes	yes	yes	no	yes
BSU30360	yttA	TnrA	yes	yes	yes	no	yes
BSU29630	yttP	PhoP	yes	yes	yes	no	no
BSU29160	ytvI	sigE	yes	yes	yes	yes	no
BSU28960	ytxC	sigE	yes	yes	yes	yes	no
BSU29780	ytxG	sigH	yes	yes	yes	yes	no
BSU29780	ytxG	sigB	yes	yes	yes	no	no
BSU31020	yuaF	sigW	yes	yes	yes	no	no
BSU32070	yuiC	sigF	yes	yes	yes	yes	no
BSU32350	yunB	sigE	yes	yes	yes	yes	no
BSU32940	yusV	Fur	yes	yes	yes	no	yes
BSU31740	yuxH	Spo0A	yes	yes	yes	yes	no
BSU31380	yuzA	sigG	yes	yes	yes	yes	no
BSU31730	yuzC	sigE	yes	yes	yes	yes	no
BSU33640	yvaM	rghR	yes	yes	yes	no	no
BSU34520	yvdP	sigG	yes	yes	yes	yes	no
BSU34510	yvdQ	sigG	yes	yes	yes	yes	no
BSU33410	yvgO	sigB	yes	yes	yes	no	no
BSU35130	yvlA	sigW	yes	yes	yes	no	no
BSU33200	yvrE	sigB	yes	yes	yes	no	no
BSU33280	yvrP	ComK	yes	yes	yes	no	no
BSU35350	yvyC	sigD	yes	yes	yes	no	no
BSU35310	yvyD	sigH	yes	yes	yes	yes	no
BSU35310	yvyD	sigB	yes	yes	yes	no	no
BSU35440	yvyF	sigD	yes	yes	yes	no	no
BSU38480	ywaC	sigW	yes	yes	yes	no	no
BSU38060	ywcJ	Rex	yes	yes	yes	no	yes
BSU37950	ywdI	TnrA	yes	yes	yes	no	yes
BSU37230	ywjA	Fur	yes	yes	yes	no	yes
BSU37210	ywjC	sigB	yes	yes	yes	no	no
BSU36920	ywlF	TnrA	yes	yes	yes	no	yes
BSU36720	ywmE	sigB	yes	yes	yes	no	no
BSU36540	ywnJ	sigX	yes	yes	yes	no	no
BSU36540	ywnJ	sigW	yes	yes	yes	no	no
BSU36540	ywnJ	sigF	yes	yes	yes	yes	no
BSU36100	ywrD	TnrA	yes	yes	yes	no	yes
BSU36090	ywrE	sigW	yes	yes	yes	no	no
BSU36040	ywrJ	sigK	yes	yes	yes	yes	no
BSU35830	ywtG	sigB	yes	yes	yes	no	no
BSU39950	yxaJ	Rok	yes	yes	yes	no	no
BSU39890	yxbB	AbrB	yes	yes	yes	no	no
BSU39880	yxbC	AbrB	yes	yes	yes	no	no
BSU39610	yxeB	Fur	yes	yes	yes	no	yes
BSU39590	yxeD	sigG	yes	yes	yes	yes	no
BSU39580	yxeE	sigK	yes	yes	yes	yes	no
BSU39520	yxeK	CymR	yes	yes	yes	no	yes
BSU39000	yxjC	sigE	yes	yes	yes	yes	no
BSU39000	yxjC	CcpA	yes	yes	yes	no	yes
BSU38940	yxjI	sigW	yes	yes	yes	no	no
BSU38930	yxjJ	DegU	yes	yes	yes	no	no
BSU38850	yxkC	TnrA	yes	yes	yes	no	yes
BSU38850	yxkC	sigD	yes	yes	yes	no	no
BSU38720	yxkO	sigB	yes	yes	yes	no	no
BSU38790	yxzE	sigW	yes	yes	yes	no	no
BSU38790	yxzE	AbrB	yes	yes	yes	no	no
BSU40950	yyaC	sigF	yes	yes	yes	yes	no
BSU40940	yyaD	sigE	yes	yes	yes	yes	no
BSU40630	yybI	sigE	yes	yes	yes	yes	no
BSU40580	yybN	Rok	yes	yes	yes	no	no
BSU40470	yycC	TnrA	yes	yes	yes	no	yes
BSU40450	yycD	sigB	yes	yes	yes	no	no
BSU40160	yydH	Rok	yes	yes	yes	no	no
BSU13850	zosA	PerR	yes	yes	yes	no	yes
BSU14480	abh	sigW	yes	yes	no	no	no
BSU28810	abnA	sigA	yes	yes	no	no	no
BSU00370	abrB	sigA	yes	yes	no	no	no
BSU29470	ackA	sigA	yes	yes	no	no	no
BSU29680	acsA	sigA	yes	yes	no	no	no
BSU29690	acuA	sigA	yes	yes	no	no	no
BSU01810	adaA	sigA	yes	yes	no	no	no
BSU02850	adcA	sigA	yes	yes	no	no	no
BSU10620	addB	sigA	yes	yes	no	no	no
BSU40090	ahpC	sigA	yes	yes	no	no	no
BSU31930	ald	sigA	yes	yes	no	no	no
BSU01800	alkA	sigA	yes	yes	no	no	no
BSU36010	alsS	sigA	yes	yes	no	no	no
BSU36010	alsS	ArfM	yes	yes	no	no	no
BSU03010	amhX	sigA	yes	yes	no	no	no
BSU36510	amtB	sigA	yes	yes	no	no	no
BSU03040	amyE	sigA	yes	yes	no	no	no
BSU03040	amyE	DegU	yes	yes	no	no	no
BSU23580	ansA	sigA	yes	yes	no	no	no
BSU02690	ansZ	sigA	yes	yes	no	no	no
BSU25220	antE	sigA	yes	yes	no	no	no
BSU10300	aprE	TenA	yes	yes	no	no	no
BSU10300	aprE	sigA	yes	yes	no	no	no
BSU10300	aprE	DegU	yes	yes	no	no	no
BSU17260	aprX	sigA	yes	yes	no	no	no
BSU28800	araA	sigA	yes	yes	no	no	no
BSU33960	araE	sigA	yes	yes	no	no	no
BSU33970	araR	sigA	yes	yes	no	no	no
BSU37290	arfM	sigA	yes	yes	no	no	no
BSU37290	arfM	ArfM	yes	yes	no	no	no
BSU11190	argC	sigA	yes	yes	no	no	no
BSU11190	argC	AbrB	yes	yes	no	no	no
BSU25810	arsR	sigA	yes	yes	no	no	no
BSU16750	asd	sigA	yes	yes	no	no	no
BSU10790	asnO	SpoIIID	yes	yes	no	yes	no
BSU39270	bglP	sigA	yes	yes	no	no	no
BSU39070	bglS	sigA	yes	yes	no	no	no
BSU39070	bglS	DegU	yes	yes	no	no	no
BSU26590	blt	sigA	yes	yes	no	no	no
BSU24010	bmr	sigA	yes	yes	no	no	no
BSU27750	bofC	SpoVT	yes	yes	no	yes	no
BSU27170	bscR	AbrB	yes	yes	no	no	no
BSU17930	ccdA	sigA	yes	yes	no	no	no
BSU14140	ccpC	sigA	yes	yes	no	no	no
BSU25250	ccpN	YqfL	yes	yes	no	no	no
BSU25300	cdd	sigA	yes	yes	no	no	no
BSU33950	cggR	sigA	yes	yes	no	no	no
BSU09440	citA	sigA	yes	yes	no	no	no
BSU18000	citB	TnrA	yes	yes	no	no	no
BSU18000	citB	sigA	yes	yes	no	no	no
BSU18000	citB	AbrB	yes	yes	no	no	no
BSU07610	citM	sigA	yes	yes	no	no	no
BSU09430	citR	sigA	yes	yes	no	no	no
BSU29140	citZ	sigA	yes	yes	no	no	no
BSU13700	clpE	sigA	yes	yes	no	no	no
BSU34540	clpP	sigA	yes	yes	no	no	no
BSU28220	clpX	sigA	yes	yes	no	no	no
BSU16140	codV	sigA	yes	yes	no	no	no
BSU31680	comA	sigA	yes	yes	no	no	no
BSU28070	comC	sigA	yes	yes	no	no	no
BSU25590	comEA	sigA	yes	yes	no	no	no
BSU35470	comFA	sigA	yes	yes	no	no	no
BSU24730	comGA	sigA	yes	yes	no	no	no
BSU24730	comGA	ComZ	yes	yes	no	no	no
BSU10420	comK	sigA	yes	yes	no	no	no
BSU10420	comK	Med	yes	yes	no	no	no
BSU31710	comQ	sigA	yes	yes	no	no	no
BSU06300	cotA	SpoIIID	yes	yes	no	no	no
BSU06300	cotA	GerE	yes	yes	no	no	no
BSU40530	cotF	SpoIIID	yes	yes	no	yes	no
BSU12090	cotT	SpoIIID	yes	yes	no	yes	no
BSU11760	cotX	SpoIIID	yes	yes	no	no	no
BSU35180	csbA	sigA	yes	yes	no	no	no
BSU09100	cspB	sigA	yes	yes	no	no	no
BSU09100	cspB	ComK	yes	yes	no	no	no
BSU33010	cssR	sigA	yes	yes	no	no	no
BSU14870	ctaA	sigA	yes	yes	no	no	no
BSU00830	ctsR	sigA	yes	yes	no	no	no
BSU38760	cydA	sigA	yes	yes	no	no	no
BSU00930	cysE	T-box-CYS	yes	yes	no	no	yes
BSU15570	cysH	sigA	yes	yes	no	no	no
BSU33440	cysJ	sigA	yes	yes	no	no	no
BSU00730	cysK	sigA	yes	yes	no	no	no
BSU37650	cysL	sigA	yes	yes	no	no	no
BSU23480	dacF	SpoVT	yes	yes	no	yes	no
BSU04470	dctP	sigA	yes	yes	no	no	no
BSU04470	dctP	DctR	yes	yes	no	no	yes
BSU31720	degQ	sigA	yes	yes	no	no	no
BSU21940	degR	ComK	yes	yes	no	no	no
BSU35500	degS	sigA	yes	yes	no	no	no
BSU39420	deoC	sigA	yes	yes	no	no	no
BSU19180	des	sigA	yes	yes	no	no	no
BSU32000	dhbA	sigA	yes	yes	no	no	no
BSU15240	divIB	sigA	yes	yes	no	no	no
BSU00010	dnaA	sigA	yes	yes	no	no	no
BSU00010	dnaA	DnaA	yes	yes	no	no	no
BSU25460	dnaJ	sigA	yes	yes	no	no	no
BSU12920	dppA	sigA	yes	yes	no	no	no
BSU12920	dppA	AbrB	yes	yes	no	no	no
BSU23500	drm	sigA	yes	yes	no	no	no
BSU25290	era	Spo0A	yes	yes	no	no	no
BSU29610	ezrA	sigA	yes	yes	no	no	no
BSU29610	ezrA	sigA	yes	yes	no	no	no
BSU11330	fabHA	sigA	yes	yes	no	no	no
BSU08650	fabL	sigA	yes	yes	no	no	no
BSU37180	fadF	sigA	yes	yes	no	no	no
BSU14060	fadH	sigA	yes	yes	no	no	no
BSU32840	fadN	sigA	yes	yes	no	no	no
BSU28550	fadR	sigA	yes	yes	no	no	no
BSU15880	fapR	sigA	yes	yes	no	no	no
BSU40190	fbp	sigA	yes	yes	no	no	no
BSU01630	feuA	sigA	yes	yes	no	no	no
BSU16180	flgB	sigA	yes	yes	no	no	no
BSU37310	fnr	sigA	yes	yes	no	no	no
BSU22780	folEA	sigA	yes	yes	no	no	no
BSU03340	folEB	sigA	yes	yes	no	no	no
BSU15280	ftsA	sigA	yes	yes	no	no	no
BSU15280	ftsA	AbrB	yes	yes	no	no	no
BSU00690	ftsH	sigA	yes	yes	no	no	no
BSU33040	fumC	sigA	yes	yes	no	no	no
BSU33040	fumC	sigA	yes	yes	no	no	no
BSU23520	fur	sigA	yes	yes	no	no	no
BSU06310	gabP	sigA	yes	yes	no	no	no
BSU03890	gabR	sigA	yes	yes	no	no	no
BSU03900	gabT	sigA	yes	yes	no	no	no
BSU29020	gapB	sigA	yes	yes	no	no	no
BSU00500	gcaD	sigA	yes	yes	no	no	no
BSU35800	gerBA	SpoVT	yes	yes	no	yes	no
BSU01550	gerD	SpoVT	yes	yes	no	no	no
BSU28410	gerE	SpoIIID	yes	yes	no	yes	no
BSU28380	gerM	SpoIIID	yes	yes	no	yes	no
BSU10720	gerPA	GerE	yes	yes	no	no	no
BSU35690	ggaA	sigA	yes	yes	no	no	no
BSU17450	glnR	sigA	yes	yes	no	no	no
BSU09300	glpD	sigA	yes	yes	no	no	no
BSU09280	glpF	sigA	yes	yes	no	no	no
BSU02130	glpQ	sigA	yes	yes	no	no	no
BSU02140	glpT	sigA	yes	yes	no	no	no
BSU02430	glsA	sigA	yes	yes	no	no	no
BSU18450	gltA	sigA	yes	yes	no	no	no
BSU18460	gltC	sigA	yes	yes	no	no	no
BSU26670	gltR	sigA	yes	yes	no	no	no
BSU00920	gltX	sigA	yes	yes	no	no	no
BSU36900	glyA	sigA	yes	yes	no	no	no
BSU25270	glyQ	T-box-GLY	yes	yes	no	no	yes
BSU25270	glyQ	T-box-GLY	yes	yes	no	no	yes
BSU25270	glyQ	T-box-GLY	yes	yes	no	no	yes
BSU25270	glyQ	T-box-GLY	yes	yes	no	no	yes
BSU40080	gntZ	sigA	yes	yes	no	no	no
BSU25540	gpr	SpoVT	yes	yes	no	no	no
BSU25540	gpr	RsfA	yes	yes	no	yes	no
BSU06020	groES	sigA	yes	yes	no	no	no
BSU35670	gtaB	sigA	yes	yes	no	no	no
BSU06360	guaA	sigA	yes	yes	no	no	no
BSU13170	guaD	sigA	yes	yes	no	no	no
BSU22960	gudB	sigA	yes	yes	no	no	no
BSU06150	gutB	sigA	yes	yes	no	no	no
BSU00070	gyrA	sigA	yes	yes	no	no	no
BSU22790	hbs	sigA	yes	yes	no	no	no
BSU22790	hbs	Hbs	yes	yes	no	no	no
BSU28170	hemA	sigA	yes	yes	no	no	no
BSU25500	hemN	ArfM	yes	yes	no	no	no
BSU09840	hemZ	sigA	yes	yes	no	no	no
BSU09840	hemZ	ArfM	yes	yes	no	no	no
BSU13040	hmp	sigA	yes	yes	no	no	no
BSU13040	hmp	ArfM	yes	yes	no	no	no
BSU25490	hrcA	sigA	yes	yes	no	no	no
BSU39820	htpG	sigA	yes	yes	no	no	no
BSU12900	htrA	sigA	yes	yes	no	no	no
BSU12900	htrA	HtrA	yes	yes	no	no	no
BSU39340	hutP	sigA	yes	yes	no	no	no
BSU39340	hutP	AbrB	yes	yes	no	no	no
BSU29130	icd	sigA	yes	yes	no	no	no
BSU28310	ilvB	T-box-LEU	yes	yes	no	no	yes
BSU28310	ilvB	sigA	yes	yes	no	no	no
BSU28870	infC	sigA	yes	yes	no	no	no
BSU39770	iolR	sigA	yes	yes	no	no	no
BSU06230	iolT	sigA	yes	yes	no	no	no
BSU22120	kdgR	sigA	yes	yes	no	no	no
BSU31450	kinB	sigA	yes	yes	no	no	no
BSU31450	kinB	AbrB	yes	yes	no	no	no
BSU14490	kinC	sigA	yes	yes	no	no	no
BSU10270	lcfB	sigA	yes	yes	no	no	no
BSU03050	ldh	sigA	yes	yes	no	no	no
BSU03050	ldh	ResD	yes	yes	no	no	no
BSU03050	ldh	ArfM	yes	yes	no	no	no
BSU03050	ldh	AlsR	yes	yes	no	no	no
BSU25510	lepA	sigA	yes	yes	no	no	no
BSU30320	leuS	T-box-LEU	yes	yes	no	no	yes
BSU33110	liaG	sigA	yes	yes	no	no	no
BSU33130	liaI	sigA	yes	yes	no	no	no
BSU33130	liaI	AbrB	yes	yes	no	no	no
BSU38590	licB	sigA	yes	yes	no	no	no
BSU38600	licR	sigA	yes	yes	no	no	no
BSU02680	lmrA	sigA	yes	yes	no	no	no
BSU28200	lonA	sigA	yes	yes	no	no	no
BSU04250	lrpC	sigA	yes	yes	no	no	no
BSU28470	lysC	sigA	yes	yes	no	no	no
BSU35640	lytA	sigA	yes	yes	no	no	no
BSU35640	lytA	LytR	yes	yes	no	no	no
BSU09420	lytE	sigA	yes	yes	no	no	no
BSU35650	lytR	sigA	yes	yes	no	no	no
BSU35650	lytR	LytR	yes	yes	no	no	no
BSU37050	maeA	sigA	yes	yes	no	no	no
BSU31580	maeN	sigA	yes	yes	no	no	no
BSU08180	malA	sigA	yes	yes	no	no	no
BSU07690	mapB	sigA	yes	yes	no	no	no
BSU11520	mecA	sigA	yes	yes	no	no	no
BSU11300	med	sigA	yes	yes	no	no	no
BSU30800	menB	sigA	yes	yes	no	no	no
BSU30790	menE	sigA	yes	yes	no	no	no
BSU11870	metI	sigA	yes	yes	no	no	no
BSU39760	mmsA	sigA	yes	yes	no	no	no
BSU32990	mrgA	sigA	yes	yes	no	no	no
BSU36600	mta	sigA	yes	yes	no	no	no
BSU13580	mtnE	sigA	yes	yes	no	no	no
BSU13560	mtnK	sigA	yes	yes	no	no	no
BSU13570	mtnU	sigA	yes	yes	no	no	no
BSU13590	mtnW	sigA	yes	yes	no	no	no
BSU27870	nadB	sigA	yes	yes	no	no	no
BSU03130	nadE	sigA	yes	yes	no	no	no
BSU37280	narG	sigA	yes	yes	no	no	no
BSU37320	narK	sigA	yes	yes	no	no	no
BSU03330	nasA	sigA	yes	yes	no	no	no
BSU03330	nasA	GlnR	yes	yes	no	no	no
BSU03320	nasB	sigA	yes	yes	no	no	no
BSU03320	nasB	GlnR	yes	yes	no	no	no
BSU03300	nasD	ArfM	yes	yes	no	no	no
BSU38110	nfrA	sigA	yes	yes	no	no	no
BSU27880	nifS	sigA	yes	yes	no	no	no
BSU14700	nprE	TenA	yes	yes	no	no	no
BSU14700	nprE	PaiB	yes	yes	no	no	no
BSU14700	nprE	DegU	yes	yes	no	no	no
BSU17370	nrdI	sigA	yes	yes	no	no	no
BSU10550	ntdA	sigA	yes	yes	no	no	no
BSU16600	nusA	sigA	yes	yes	no	no	no
BSU19370	odhA	sigA	yes	yes	no	no	no
BSU13540	ogt	sigA	yes	yes	no	no	no
BSU13140	ohrA	sigA	yes	yes	no	no	no
BSU02980	opuAA	sigA	yes	yes	no	no	no
BSU02980	opuAA	sigA	yes	yes	no	no	no
BSU33730	opuBA	sigA	yes	yes	no	no	no
BSU06660	opuE	sigA	yes	yes	no	no	no
BSU00740	pabB	sigA	yes	yes	no	no	no
BSU31490	pbpD	sigA	yes	yes	no	no	no
BSU34440	pbpE	AbrB	yes	yes	no	no	no
BSU10110	pbpF	sigA	yes	yes	no	no	no
BSU16950	pbpX	sigW	yes	yes	no	no	no
BSU30560	pckA	sigA	yes	yes	no	no	no
BSU14580	pdhA	sigA	yes	yes	no	no	no
BSU14600	pdhC	sigA	yes	yes	no	no	no
BSU08730	perR	sigA	yes	yes	no	no	no
BSU33930	pgk	sigA	yes	yes	no	no	no
BSU28640	pheS	T-box-PHE	yes	yes	no	no	yes
BSU28640	pheS	T-box-PHE	yes	yes	no	no	yes
BSU28640	pheS	sigA	yes	yes	no	no	no
BSU09410	phoA	TenA	yes	yes	no	no	no
BSU09410	phoA	sigA	yes	yes	no	no	no
BSU05740	phoB	sigA	yes	yes	no	no	no
BSU02620	phoD	sigA	yes	yes	no	no	no
BSU29110	phoP	sigA	yes	yes	no	no	no
BSU25840	phrE	sigA	yes	yes	no	no	no
BSU05020	phrI	sigA	yes	yes	no	no	no
BSU23360	ppiB	sigA	yes	yes	no	no	no
BSU02270	pssA	sigA	yes	yes	no	no	no
BSU37660	pta	sigA	yes	yes	no	no	no
BSU24090	ptb	TnrA	yes	yes	no	no	no
BSU13890	ptsG	sigA	yes	yes	no	no	no
BSU13900	ptsH	sigA	yes	yes	no	no	no
BSU32510	pucA	sigA	yes	yes	no	no	no
BSU32530	pucF	sigA	yes	yes	no	no	no
BSU32410	pucH	sigA	yes	yes	no	no	no
BSU36470	pucI	sigA	yes	yes	no	no	no
BSU32430	pucJ	sigA	yes	yes	no	no	no
BSU40420	purA	sigA	yes	yes	no	no	no
BSU06420	purE	sigA	yes	yes	no	no	no
BSU02230	purT	sigA	yes	yes	no	no	no
BSU37150	pyrG	sigA	yes	yes	no	no	no
BSU15470	pyrR	sigA	yes	yes	no	no	no
BSU15470	pyrR	PurR	yes	yes	no	no	no
BSU12430	rapA	sigA	yes	yes	no	no	no
BSU36690	rapB	sigA	yes	yes	no	no	no
BSU03770	rapC	sigA	yes	yes	no	no	no
BSU36380	rapD	sigA	yes	yes	no	no	no
BSU40300	rapG	sigA	yes	yes	no	no	no
BSU06830	rapH	sigA	yes	yes	no	no	no
BSU35910	rbsR	sigA	yes	yes	no	no	no
BSU16940	recA	sigA	yes	yes	no	no	no
BSU27600	relA	sigB	yes	yes	no	no	no
BSU23150	resA	sigA	yes	yes	no	no	no
BSU23120	resD	sigA	yes	yes	no	no	no
BSU15930	rnc	sigA	yes	yes	no	no	no
BSU40350	rocR	sigA	yes	yes	no	no	no
BSU40350	rocR	RocR	yes	yes	no	no	yes
BSU14240	rok	ComK	yes	yes	no	no	no
BSU41060	rpmH	sigA	yes	yes	no	no	no
BSU41060	rpmH	sigA	yes	yes	no	no	no
BSU01070	rpoB	sigA	yes	yes	no	no	no
BSU37160	rpoE	sigA	yes	yes	no	no	no
BSU29660	rpsD	sigA	yes	yes	no	no	no
BSU04670	rsbRA	sigA	yes	yes	no	no	no
BSU02530	rtpA	T-box-TRP	yes	yes	no	no	yes
BSU02530	rtpA	sigA	yes	yes	no	no	no
BSU34450	sacB	sigA	yes	yes	no	no	no
BSU34450	sacB	SacT	yes	yes	no	no	no
BSU38050	sacP	sigA	yes	yes	no	no	no
BSU38050	sacP	SacY	yes	yes	no	no	no
BSU38410	sacX	sigA	yes	yes	no	no	no
BSU38410	sacX	SacT	yes	yes	no	no	no
BSU38410	sacX	DegU	yes	yes	no	no	no
BSU37350	sboA	sigA	yes	yes	no	no	no
BSU25690	sda	sigA	yes	yes	no	no	no
BSU25690	sda	DnaA	yes	yes	no	no	no
BSU28450	sdhC	sigA	yes	yes	no	no	no
BSU33790	sdpR	sigA	yes	yes	no	no	no
BSU35300	secA	sigA	yes	yes	no	no	no
BSU08810	senS	SenS	yes	yes	no	no	no
BSU08810	senS	AbrB	yes	yes	no	no	no
BSU00130	serS	T-box-SER	yes	yes	no	no	yes
BSU16470	sigD	sigA	yes	yes	no	no	no
BSU15330	sigG	SpoVT	yes	yes	no	yes	no
BSU15330	sigG	RsfA	yes	yes	no	no	no
BSU00980	sigH	sigA	yes	yes	no	no	no
BSU09520	sigM	sigA	yes	yes	no	no	no
BSU23100	sigX	sigA	yes	yes	no	no	no
BSU24600	sinI	sigA	yes	yes	no	no	no
BSU24610	sinR	sigA	yes	yes	no	no	no
BSU23310	sipS	sigA	yes	yes	no	no	no
BSU23310	sipS	DegU	yes	yes	no	no	no
BSU29010	speD	sigA	yes	yes	no	no	no
BSU37500	speE	sigA	yes	yes	no	no	no
BSU13920	splA	SplA	yes	yes	no	no	no
BSU24220	spo0A	sigA	yes	yes	no	no	no
BSU27930	spo0B	sigA	yes	yes	no	no	no
BSU13640	spo0E	sigA	yes	yes	no	no	no
BSU37130	spo0F	sigA	yes	yes	no	no	no
BSU00640	spoIIE	sigA	yes	yes	no	no	no
BSU15310	spoIIGA	sigA	yes	yes	no	no	no
BSU36970	spoIIR	RsfA	yes	yes	no	yes	no
BSU24230	spoIVB	SpoVT	yes	yes	no	yes	no
BSU27670	spoVB	SpoIIID	yes	yes	no	yes	no
BSU17420	spoVK	SpoIIID	yes	yes	no	yes	no
BSU15810	spoVM	SpoIIID	yes	yes	no	yes	no
BSU00560	spoVT	SpoVT	yes	yes	no	yes	no
BSU03480	srfAA	sigA	yes	yes	no	no	no
BSU13470	sspD	SpoVT	yes	yes	no	yes	no
BSU08660	sspE	RsfA	yes	yes	no	no	no
BSU08830	ssuB	Spx	yes	yes	no	no	no
BSU08830	ssuB	sigA	yes	yes	no	no	no
BSU00180	tadA	sigA	yes	yes	no	no	no
BSU35750	tagA	sigA	yes	yes	no	no	no
BSU35740	tagD	sigA	yes	yes	no	no	no
BSU09130	tcyP	sigA	yes	yes	no	no	no
BSU11650	tenA	TenI	yes	yes	no	no	no
BSU40780	tetL	sigA	yes	yes	no	no	no
BSU28950	thrS	T-box-THR	yes	yes	no	no	yes
BSU37560	thrZ	T-box-THR	yes	yes	no	no	yes
BSU37560	thrZ	T-box-THR	yes	yes	no	no	yes
BSU37560	thrZ	T-box-THR	yes	yes	no	no	yes
BSU07800	treP	sigA	yes	yes	no	no	no
BSU22680	trpE	sigA	yes	yes	no	no	no
BSU10010	trpP	sigA	yes	yes	no	no	no
BSU11420	trpS	T-box-TRP	yes	yes	no	no	yes
BSU28500	trxA	sigA	yes	yes	no	no	no
BSU35610	tuaA	sigA	yes	yes	no	no	no
BSU29670	tyrS	T-box-TYR	yes	yes	no	no	yes
BSU29670	tyrS	T-box-TYR	yes	yes	no	no	yes
BSU29670	tyrS	sigA	yes	yes	no	no	no
BSU38460	tyrZ	T-box-TYR	yes	yes	no	no	yes
BSU38460	tyrZ	T-box-TYR	yes	yes	no	no	yes
BSU36660	ureA	sigA	yes	yes	no	no	no
BSU12300	uxaC	sigA	yes	yes	no	no	no
BSU28090	valS	T-box-VAL	yes	yes	no	no	yes
BSU28090	valS	sigA	yes	yes	no	no	no
BSU00440	veg	sigA	yes	yes	no	no	no
BSU39230	wapA	sigA	yes	yes	no	no	no
BSU22070	xpt	sigA	yes	yes	no	no	no
BSU12510	xre	Xre	yes	yes	no	no	no
BSU12510	xre	Xre	yes	yes	no	no	no
BSU28510	xsa	sigA	yes	yes	no	no	no
BSU17600	xylA	sigA	yes	yes	no	no	no
BSU17600	xylA	CcpB	yes	yes	no	no	yes
BSU18840	xynA	sigA	yes	yes	no	no	no
BSU17570	xynP	sigA	yes	yes	no	no	no
BSU00030	yaaA	sigA	yes	yes	no	no	no
BSU00050	yaaB	sigA	yes	yes	no	no	no
BSU00600	yabP	SpoIIID	yes	yes	no	yes	no
BSU01570	ybaN	SpoIIID	yes	yes	no	yes	no
BSU02890	yceC	sigA	yes	yes	no	no	no
BSU03090	ycgF	SpoIIID	yes	yes	no	yes	no
BSU03360	yciC	sigA	yes	yes	no	no	no
BSU04550	ydbP	sigB	yes	yes	no	no	no
BSU05430	ydfJ	sigA	yes	yes	no	no	no
BSU05450	ydfK	sigA	yes	yes	no	no	no
BSU05570	ydgB	GerE	yes	yes	no	no	no
BSU08490	yfhD	sigF	yes	yes	no	yes	no
BSU08620	yfhP	YfhP	yes	yes	no	no	no
BSU08640	yfhS	sigE	yes	yes	no	no	no
BSU07930	yfkD	sigG	yes	yes	no	yes	no
BSU07880	yfkJ	sigA	yes	yes	no	no	no
BSU07390	yfmP	sigA	yes	yes	no	no	no
BSU07300	yfnE	sigE	yes	yes	no	yes	no
BSU08980	yhbH	PhoP	yes	yes	no	no	no
BSU09050	yhcE	ComK	yes	yes	no	no	no
BSU09060	yhcF	ComK	yes	yes	no	no	no
BSU09080	yhcH	ComK	yes	yes	no	no	no
BSU09320	yhcY	sigA	yes	yes	no	no	no
BSU10960	yitE	SpoIIID	yes	yes	no	yes	no
BSU11510	yjbE	sigE	yes	yes	no	yes	no
BSU11809	yjcZ	GerE	yes	yes	no	no	no
BSU13330	ykoL	sigA	yes	yes	no	no	no
BSU14150	ykuN	sigA	yes	yes	no	no	no
BSU13830	ykvU	SpoIIID	yes	yes	no	yes	no
BSU14730	ylaC	sigA	yes	yes	no	no	no
BSU15030	ylbJ	SpoIIID	yes	yes	no	yes	no
BSU15650	yloB	sigE	yes	yes	no	yes	no
BSU15970	ylxM	sigA	yes	yes	no	no	no
BSU17860	yneA	ComK	yes	yes	no	no	no
BSU17870	yneB	ComK	yes	yes	no	no	no
BSU17940	yneI	sigA	yes	yes	no	no	no
BSU17950	yneJ	sigA	yes	yes	no	no	no
BSU18670	yoaN	GerE	yes	yes	no	no	no
BSU19210	yocH	sigA	yes	yes	no	no	no
BSU19850	yotK	sigB	yes	yes	no	no	no
BSU18360	yoxA	sigB	yes	yes	no	no	no
BSU22030	ypbR	Fur	yes	yes	no	no	yes
BSU22520	ypjB	SpoIIID	yes	yes	no	yes	no
BSU26050	yqdB	sigA	yes	yes	no	no	no
BSU25360	yqfC	SpoIIID	yes	yes	no	yes	no
BSU25060	yqfZ	SpoIIID	yes	yes	no	yes	no
BSU23830	yqjL	sigX	yes	yes	no	no	no
BSU25230	yqxD	sigB	yes	yes	no	no	no
BSU25230	yqxD	sigA	yes	yes	no	no	no
BSU24640	yqxM	Spo0A	yes	yes	no	no	no
BSU24640	yqxM	sigA	yes	yes	no	no	no
BSU27020	yraA	sigM	yes	yes	no	no	no
BSU27280	yrrT	sigA	yes	yes	no	no	no
BSU27630	yrvD	sigB	yes	yes	no	no	no
BSU30630	ytkD	sigA	yes	yes	no	no	no
BSU29400	ytlI	Spx	yes	yes	no	no	no
BSU29400	ytlI	sigA	yes	yes	no	no	no
BSU29390	ytmI	sigA	yes	yes	no	no	no
BSU30460	ytrA	sigA	yes	yes	no	no	no
BSU31740	yuxH	sigA	yes	yes	no	no	no
BSU34470	yveA	sigG	yes	yes	no	yes	no
BSU35130	yvlA	AbrB	yes	yes	no	no	no
BSU35790	yvyI	sigA	yes	yes	no	no	no
BSU38310	ywbI	sigA	yes	yes	no	no	no
BSU38060	ywcJ	sigA	yes	yes	no	no	no
BSU39520	yxeK	sigA	yes	yes	no	no	no
BSU40180	yydF	sigA	yes	yes	no	no	no
BSU13850	zosA	sigA	yes	yes	no	no	no
BSU18450	gltA	GltC	yes	no	yes	no	yes
BSU36010	alsS	CcpA	yes	no	no	no	no
BSU27520	cymR	sigA	yes	no	no	no	no
BSU18130	eglS	sigA	yes	no	no	no	no
BSU34370	epsA	sigA	yes	no	no	no	no
BSU33040	fumC	sigH	yes	no	no	yes	no
BSU38860	galE	sigA	yes	no	no	no	no
BSU18450	gltA	GltR	yes	no	no	no	no
BSU18460	gltC	GltC	yes	no	no	no	yes
BSU40050	gntR	sigA	yes	no	no	no	no
BSU40050	gntR	CcpB	yes	no	no	no	yes
BSU09840	hemZ	ResD	yes	no	no	no	no
BSU09840	hemZ	Fnr	yes	no	no	no	no
BSU13190	isp	sigA	yes	no	no	no	no
BSU13190	isp	scoC	yes	no	no	no	no
BSU13190	isp	Ipi	yes	no	no	no	no
BSU13190	isp	DegU	yes	no	no	no	no
BSU08180	malA	MalR	yes	no	no	no	no
BSU30830	menF	sigA	yes	no	no	no	no
BSU29110	phoP	ResD	yes	no	no	no	no
BSU24990	pstS	sigA	yes	no	no	no	no
BSU22560	qcrA	sigA	yes	no	no	no	no
BSU34450	sacB	TenA	yes	no	no	no	no
BSU01910	skfA	sigA	yes	no	no	no	no
BSU23530	spoIIM	GerR	yes	no	no	yes	no
BSU25530	spoIIP	GerR	yes	no	no	yes	no
BSU27980	spoIVFA	SpoIIID	yes	no	no	yes	no
BSU11500	spxA	YodB	yes	no	no	no	no
BSU11500	spxA	sigA	yes	no	no	no	no
BSU28950	thrS	sigA	yes	no	no	no	no
BSU37560	thrZ	sigA	yes	no	no	no	no
BSU08620	yfhP	sigK	yes	no	no	yes	no
BSU08620	yfhP	sigK	yes	no	no	yes	no
BSU11809	yjcZ	sigK	yes	no	no	yes	no
BSU18280	yngK	sigK	yes	no	no	yes	no
BSU24440	yqhV	GerR	yes	no	no	yes	no
BSU29390	ytmI	Spx	yes	no	no	no	no
BSU39510	yxeL	Spx	yes	no	no	no	no
BSU38620	aag	sigB	no	yes	yes	no	no
BSU28720	abfA	CcpA	no	yes	yes	no	yes
BSU28720	abfA	AraR	no	yes	yes	no	yes
BSU14480	abh	sigM	no	yes	yes	no	no
BSU39330	abnB	sigH	no	yes	yes	yes	no
BSU39330	abnB	CcpA	no	yes	yes	no	yes
BSU29200	accA	Spo0A	no	yes	yes	yes	no
BSU29210	accD	Spo0A	no	yes	yes	yes	no
BSU37170	acdA	FadR	no	yes	yes	no	yes
BSU29470	ackA	CodY	no	yes	yes	no	yes
BSU08070	acoB	sigL	no	yes	yes	no	no
BSU08070	acoB	CcpA	no	yes	yes	no	yes
BSU08070	acoB	AcoR	no	yes	yes	no	yes
BSU08080	acoC	sigL	no	yes	yes	no	no
BSU08080	acoC	CcpA	no	yes	yes	no	yes
BSU08080	acoC	AcoR	no	yes	yes	no	yes
BSU08090	acoL	sigL	no	yes	yes	no	no
BSU08090	acoL	CcpA	no	yes	yes	no	yes
BSU08090	acoL	AcoR	no	yes	yes	no	yes
BSU15920	acpA	FapR	no	yes	yes	no	yes
BSU29700	acuB	CcpA	no	yes	yes	no	yes
BSU29710	acuC	CcpA	no	yes	yes	no	yes
BSU01820	adaB	AdaA	no	yes	yes	no	yes
BSU02870	adcB	Zur	no	yes	yes	no	yes
BSU02860	adcC	Zur	no	yes	yes	no	yes
BSU10630	addA	ComK	no	yes	yes	no	no
BSU27010	adhA	AdhR	no	yes	yes	no	no
BSU26970	adhB	sigG	no	yes	yes	yes	no
BSU01370	adk	stringent response	no	yes	yes	no	no
BSU40100	ahpF	PerR	no	yes	yes	no	yes
BSU24250	ahrC	SR1	no	yes	yes	no	no
BSU37370	albA	Rok	no	yes	yes	no	no
BSU37370	albA	ResD	no	yes	yes	no	no
BSU37370	albA	AbrB	no	yes	yes	no	no
BSU37380	albB	Rok	no	yes	yes	no	no
BSU37380	albB	ResD	no	yes	yes	no	no
BSU37380	albB	AbrB	no	yes	yes	no	no
BSU37390	albC	Rok	no	yes	yes	no	no
BSU37390	albC	ResD	no	yes	yes	no	no
BSU37390	albC	AbrB	no	yes	yes	no	no
BSU37400	albD	Rok	no	yes	yes	no	no
BSU37400	albD	ResD	no	yes	yes	no	no
BSU37400	albD	AbrB	no	yes	yes	no	no
BSU37410	albE	Rok	no	yes	yes	no	no
BSU37410	albE	ResD	no	yes	yes	no	no
BSU37410	albE	AbrB	no	yes	yes	no	no
BSU37420	albF	Rok	no	yes	yes	no	no
BSU37420	albF	ResD	no	yes	yes	no	no
BSU37420	albF	AbrB	no	yes	yes	no	no
BSU37430	albG	Rok	no	yes	yes	no	no
BSU37430	albG	ResD	no	yes	yes	no	no
BSU37430	albG	AbrB	no	yes	yes	no	no
BSU36000	alsD	stringent response	no	yes	yes	no	no
BSU36000	alsD	Rex	no	yes	yes	no	no
BSU36000	alsD	AlsR	no	yes	yes	no	yes
BSU36010	alsS	stringent response	no	yes	yes	no	no
BSU03040	amyE	AbrB	no	yes	yes	no	no
BSU23570	ansB	AnsR	no	yes	yes	no	yes
BSU02690	ansZ	CodY	no	yes	yes	no	no
BSU25220	antE	AbrB	no	yes	yes	no	no
BSU11381	appA	scoC	no	yes	yes	no	no
BSU11381	appA	CodY	no	yes	yes	no	no
BSU11382	appA	scoC	no	yes	yes	no	no
BSU11382	appA	CodY	no	yes	yes	no	no
BSU11390	appB	scoC	no	yes	yes	yes	no
BSU11390	appB	CodY	no	yes	yes	no	no
BSU11400	appC	scoC	no	yes	yes	yes	no
BSU11400	appC	CodY	no	yes	yes	no	no
BSU11360	appD	CodY	no	yes	yes	no	no
BSU11370	appF	scoC	no	yes	yes	yes	no
BSU11370	appF	CodY	no	yes	yes	no	no
BSU28790	araB	AraR	no	yes	yes	no	yes
BSU28780	araD	CcpA	no	yes	yes	no	yes
BSU28780	araD	AraR	no	yes	yes	no	yes
BSU28770	araL	CcpA	no	yes	yes	no	yes
BSU28770	araL	AraR	no	yes	yes	no	yes
BSU28760	araM	CcpA	no	yes	yes	no	yes
BSU28760	araM	AraR	no	yes	yes	no	yes
BSU28750	araN	CcpA	no	yes	yes	no	yes
BSU28750	araN	AraR	no	yes	yes	no	yes
BSU28740	araP	CcpA	no	yes	yes	no	yes
BSU28740	araP	AraR	no	yes	yes	no	yes
BSU28730	araQ	CcpA	no	yes	yes	no	yes
BSU28730	araQ	AraR	no	yes	yes	no	yes
BSU11210	argB	AhrC	no	yes	yes	no	yes
BSU11220	argD	AhrC	no	yes	yes	no	yes
BSU11250	argF	AhrC	no	yes	yes	no	yes
BSU29450	argG	AhrC	no	yes	yes	no	yes
BSU29440	argH	AhrC	no	yes	yes	no	yes
BSU40320	argI	Spo0A	no	yes	yes	yes	no
BSU40320	argI	sigL	no	yes	yes	no	no
BSU40320	argI	RocR	no	yes	yes	no	yes
BSU40320	argI	CodY	no	yes	yes	no	yes
BSU40320	argI	AhrC	no	yes	yes	no	yes
BSU11200	argJ	AhrC	no	yes	yes	no	yes
BSU22600	aroE	TRAP	no	yes	yes	no	no
BSU25790	arsB	sigF	no	yes	yes	yes	no
BSU25790	arsB	ArsR	no	yes	yes	no	yes
BSU25780	arsC	sigF	no	yes	yes	yes	no
BSU25780	arsC	ArsR	no	yes	yes	no	yes
BSU25810	arsR	sigF	no	yes	yes	yes	no
BSU16750	asd	sigK	no	yes	yes	yes	no
BSU05330	aseR	AseR	no	yes	yes	no	no
BSU39900	aslA	CodY	no	yes	yes	no	no
BSU39900	aslA	AbrB	no	yes	yes	no	no
BSU39920	asnH	CodY	no	yes	yes	no	no
BSU39920	asnH	AbrB	no	yes	yes	no	no
BSU36830	atpA	stringent response	no	yes	yes	no	no
BSU36870	atpB	stringent response	no	yes	yes	no	no
BSU36800	atpC	stringent response	no	yes	yes	no	no
BSU36810	atpD	stringent response	no	yes	yes	no	no
BSU36860	atpE	stringent response	no	yes	yes	no	no
BSU36850	atpF	stringent response	no	yes	yes	no	no
BSU36820	atpG	stringent response	no	yes	yes	no	no
BSU36840	atpH	stringent response	no	yes	yes	no	no
BSU36880	atpI	stringent response	no	yes	yes	no	no
BSU26710	azlC	AzlB	no	yes	yes	no	no
BSU26700	azlD	AzlB	no	yes	yes	no	no
BSU37740	bacA	scoC	no	yes	yes	yes	no
BSU37740	bacA	CodY	no	yes	yes	no	yes
BSU37740	bacA	AbrB	no	yes	yes	no	no
BSU37730	bacB	scoC	no	yes	yes	yes	no
BSU37730	bacB	CodY	no	yes	yes	no	yes
BSU37730	bacB	AbrB	no	yes	yes	no	no
BSU37720	bacC	scoC	no	yes	yes	yes	no
BSU37720	bacC	CodY	no	yes	yes	no	yes
BSU37720	bacC	AbrB	no	yes	yes	no	no
BSU37710	bacD	scoC	no	yes	yes	yes	no
BSU37710	bacD	CodY	no	yes	yes	no	yes
BSU37710	bacD	AbrB	no	yes	yes	no	no
BSU37700	bacE	scoC	no	yes	yes	yes	no
BSU37700	bacE	CodY	no	yes	yes	no	yes
BSU37700	bacE	AbrB	no	yes	yes	no	no
BSU37690	bacF	scoC	no	yes	yes	yes	no
BSU37690	bacF	CodY	no	yes	yes	no	yes
BSU37690	bacF	AbrB	no	yes	yes	no	no
BSU24080	bcd	sigL	no	yes	yes	no	no
BSU24080	bcd	CodY	no	yes	yes	no	no
BSU24080	bcd	BkdR	no	yes	yes	no	yes
BSU30380	bceA	BceR	no	yes	yes	no	yes
BSU30370	bceB	BceR	no	yes	yes	no	yes
BSU36530	bcrC	sigW	no	yes	yes	no	no
BSU36530	bcrC	sigI	no	yes	yes	no	no
BSU21460	bdbA	YvrHb	no	yes	yes	no	no
BSU21460	bdbA	Rok	no	yes	yes	no	no
BSU21460	bdbA	AbrB	no	yes	yes	no	no
BSU21460	bdbA	Abh	no	yes	yes	no	no
BSU21440	bdbB	YvrHb	no	yes	yes	no	no
BSU21440	bdbB	Rok	no	yes	yes	no	no
BSU21440	bdbB	AbrB	no	yes	yes	no	no
BSU21440	bdbB	Abh	no	yes	yes	no	no
BSU33470	bdbC	sigE	no	yes	yes	yes	no
BSU33470	bdbC	ComK	no	yes	yes	no	no
BSU06240	bdhA	AbrB	no	yes	yes	no	no
BSU32010	besA	AbrB	no	yes	yes	no	no
BSU39260	bglH	LicT	no	yes	yes	no	no
BSU39260	bglH	CcpA	no	yes	yes	no	yes
BSU30200	bioB	BirA	no	yes	yes	no	yes
BSU30210	bioD	BirA	no	yes	yes	no	yes
BSU30220	bioF	BirA	no	yes	yes	no	yes
BSU30190	bioI	BirA	no	yes	yes	no	yes
BSU30230	bioK	BirA	no	yes	yes	no	yes
BSU14770	bipA	stringent response	no	yes	yes	no	no
BSU24050	bkdAA	sigL	no	yes	yes	no	no
BSU24050	bkdAA	CodY	no	yes	yes	no	no
BSU24050	bkdAA	BkdR	no	yes	yes	no	yes
BSU24040	bkdAB	sigL	no	yes	yes	no	no
BSU24040	bkdAB	CodY	no	yes	yes	no	no
BSU24040	bkdAB	BkdR	no	yes	yes	no	yes
BSU24030	bkdB	sigL	no	yes	yes	no	no
BSU24030	bkdB	CodY	no	yes	yes	no	no
BSU24030	bkdB	BkdR	no	yes	yes	no	yes
BSU24100	bkdR	CodY	no	yes	yes	no	no
BSU26600	bltD	Mta	no	yes	yes	no	no
BSU26600	bltD	BltR	no	yes	yes	no	yes
BSU24010	bmr	sigB	no	yes	yes	no	no
BSU24020	bmrR	sigB	no	yes	yes	no	no
BSU24020	bmrR	Mta	no	yes	yes	no	no
BSU24020	bmrR	BmrR	no	yes	yes	no	yes
BSU27750	bofC	sigB	no	yes	yes	no	no
BSU15300	bpr	DegU	no	yes	yes	no	no
BSU26690	brnQ	AzlB	no	yes	yes	no	no
BSU27170	bscR	sigX	no	yes	yes	no	no
BSU27170	bscR	sigW	no	yes	yes	no	no
BSU27170	bscR	sigM	no	yes	yes	no	no
BSU03651	bsdD	BsdA	no	yes	yes	no	yes
BSU32540	bsn	AbrB	no	yes	yes	no	no
BSU24070	buk	sigL	no	yes	yes	no	no
BSU24070	buk	CodY	no	yes	yes	no	no
BSU24070	buk	BkdR	no	yes	yes	no	yes
BSU35880	capA	DegU	no	yes	yes	no	no
BSU11230	carA	AhrC	no	yes	yes	no	yes
BSU11240	carB	AhrC	no	yes	yes	no	yes
BSU08230	catD	CatR	no	yes	yes	no	no
BSU08240	catE	CatR	no	yes	yes	no	no
BSU25190	cccA	CcpA	no	yes	yes	no	yes
BSU25190	cccA	AbrB	no	yes	yes	no	no
BSU40870	ccpB	sigG	no	yes	yes	yes	no
BSU19790	cgeB	sigK	no	yes	yes	yes	no
BSU19790	cgeB	GerE	no	yes	yes	no	no
BSU19760	cgeD	sigK	no	yes	yes	yes	no
BSU19760	cgeD	GerE	no	yes	yes	no	no
BSU19750	cgeE	sigK	no	yes	yes	yes	no
BSU19750	cgeE	GerE	no	yes	yes	no	no
BSU16430	cheA	Spo0A	no	yes	yes	yes	no
BSU16430	cheA	sigD	no	yes	yes	no	no
BSU16430	cheA	CodY	no	yes	yes	no	no
BSU16420	cheB	Spo0A	no	yes	yes	yes	no
BSU16420	cheB	sigD	no	yes	yes	no	no
BSU16420	cheB	CodY	no	yes	yes	no	no
BSU16450	cheC	Spo0A	no	yes	yes	yes	no
BSU16450	cheC	sigD	no	yes	yes	no	no
BSU16450	cheC	CodY	no	yes	yes	no	no
BSU16460	cheD	Spo0A	no	yes	yes	yes	no
BSU16460	cheD	sigD	no	yes	yes	no	no
BSU16460	cheD	CodY	no	yes	yes	no	no
BSU16440	cheW	Spo0A	no	yes	yes	yes	no
BSU16440	cheW	sigD	no	yes	yes	no	no
BSU16440	cheW	CodY	no	yes	yes	no	no
BSU16330	cheY	Spo0A	no	yes	yes	yes	no
BSU16330	cheY	sigD	no	yes	yes	no	no
BSU16330	cheY	CodY	no	yes	yes	no	no
BSU18000	citB	Fsra	no	yes	yes	no	no
BSU00860	clpC	sigF	no	yes	yes	yes	no
BSU00860	clpC	sigB	no	yes	yes	no	no
BSU00860	clpC	CtsR	no	yes	yes	no	yes
BSU16150	clpQ	CodY	no	yes	yes	no	no
BSU16160	clpY	CodY	no	yes	yes	no	no
BSU00700	coaX	sigM	no	yes	yes	no	no
BSU16140	codV	CodY	no	yes	yes	no	no
BSU16170	codY	CodY	no	yes	yes	no	no
BSU25590	comEA	ComN	no	yes	yes	no	no
BSU25580	comEB	ComN	no	yes	yes	no	no
BSU25580	comEB	ComK	no	yes	yes	no	no
BSU25570	comEC	ComN	no	yes	yes	no	no
BSU25570	comEC	ComK	no	yes	yes	no	no
BSU35460	comFB	ComK	no	yes	yes	no	no
BSU35450	comFC	ComK	no	yes	yes	no	no
BSU24720	comGB	ComK	no	yes	yes	no	no
BSU24710	comGC	ComK	no	yes	yes	no	no
BSU24700	comGD	ComK	no	yes	yes	no	no
BSU24690	comGE	ComK	no	yes	yes	no	no
BSU24680	comGF	ComK	no	yes	yes	no	no
BSU24670	comGG	ComK	no	yes	yes	no	no
BSU03500	comS	Spx	no	yes	yes	no	no
BSU03500	comS	PerR	no	yes	yes	no	no
BSU03500	comS	ComA	no	yes	yes	no	yes
BSU03500	comS	CodY	no	yes	yes	no	yes
BSU03500	comS	Abh	no	yes	yes	no	no
BSU11310	comZ	Spo0A	no	yes	yes	yes	no
BSU33500	copA	CsoR	no	yes	yes	no	yes
BSU33490	copB	CzrA	no	yes	yes	no	yes
BSU33510	copZ	CsoR	no	yes	yes	no	yes
BSU36050	cotB	GerR	no	yes	yes	yes	no
BSU06900	cotJB	SpoIIID	no	yes	yes	yes	no
BSU06900	cotJB	sigE	no	yes	yes	yes	no
BSU06910	cotJC	SpoIIID	no	yes	yes	yes	no
BSU06910	cotJC	sigE	no	yes	yes	yes	no
BSU05550	cotP	sigK	no	yes	yes	yes	no
BSU34530	cotR	sigK	no	yes	yes	yes	no
BSU30900	cotS	sigK	no	yes	yes	yes	no
BSU17670	cotU	GerR	no	yes	yes	yes	no
BSU17670	cotU	GerE	no	yes	yes	no	no
BSU11770	cotW	sigK	no	yes	yes	yes	no
BSU11770	cotW	GerE	no	yes	yes	no	no
BSU11740	cotZ	sigK	no	yes	yes	yes	no
BSU11740	cotZ	GerE	no	yes	yes	no	no
BSU27830	coxA	sigE	no	yes	yes	yes	no
BSU27760	csbX	sigG	no	yes	yes	yes	no
BSU27760	csbX	sigF	no	yes	yes	yes	no
BSU26890	csn	AbrB	no	yes	yes	no	no
BSU33020	cssS	CssR	no	yes	yes	no	yes
BSU28710	cstA	CcpA	no	yes	yes	no	yes
BSU14890	ctaC	ResD	no	yes	yes	no	no
BSU14890	ctaC	CcpA	no	yes	yes	no	no
BSU14890	ctaC	AbrB	no	yes	yes	no	no
BSU14890	ctaC	Abh	no	yes	yes	no	no
BSU14900	ctaD	ResD	no	yes	yes	no	no
BSU14900	ctaD	AbrB	no	yes	yes	no	no
BSU14900	ctaD	Abh	no	yes	yes	no	no
BSU14910	ctaE	ResD	no	yes	yes	no	no
BSU14910	ctaE	AbrB	no	yes	yes	no	no
BSU14910	ctaE	Abh	no	yes	yes	no	no
BSU14920	ctaF	ResD	no	yes	yes	no	no
BSU14920	ctaF	AbrB	no	yes	yes	no	no
BSU14920	ctaF	Abh	no	yes	yes	no	no
BSU14930	ctaG	ResD	no	yes	yes	no	no
BSU14930	ctaG	AbrB	no	yes	yes	no	no
BSU14930	ctaG	Abh	no	yes	yes	no	no
BSU12080	ctaO	AbrB	no	yes	yes	no	no
BSU09460	ctrA	CodY	no	yes	yes	no	yes
BSU01530	cwlD	sigG	no	yes	yes	yes	no
BSU01530	cwlD	LexA	no	yes	yes	no	yes
BSU34800	cwlO	WalR	no	yes	yes	no	no
BSU19410	cwlS	CcpA	no	yes	yes	no	no
BSU19410	cwlS	AbrB	no	yes	yes	no	no
BSU19410	cwlS	Abh	no	yes	yes	no	no
BSU34160	cycB	LacR	no	yes	yes	no	yes
BSU38750	cydB	Rex	no	yes	yes	no	yes
BSU38750	cydB	ResD	no	yes	yes	no	no
BSU38750	cydB	CcpA	no	yes	yes	no	no
BSU38740	cydC	Rex	no	yes	yes	no	yes
BSU38740	cydC	ResD	no	yes	yes	no	no
BSU38740	cydC	CcpA	no	yes	yes	no	no
BSU38730	cydD	Rex	no	yes	yes	no	yes
BSU38730	cydD	ResD	no	yes	yes	no	no
BSU38730	cydD	CcpA	no	yes	yes	no	no
BSU27520	cymR	stringent response	no	yes	yes	no	no
BSU27160	cypB	sigX	no	yes	yes	no	no
BSU27160	cypB	sigW	no	yes	yes	no	no
BSU27160	cypB	sigM	no	yes	yes	no	no
BSU27160	cypB	FatR	no	yes	yes	no	yes
BSU02100	cypC	sigB	no	yes	yes	no	no
BSU35060	cypX	AbrB	no	yes	yes	no	no
BSU15600	cysC	S-box-SAM	no	yes	yes	no	yes
BSU15600	cysC	CymR	no	yes	yes	no	no
BSU15570	cysH	S-box-SAM	no	yes	yes	no	yes
BSU15570	cysH	CymR	no	yes	yes	no	no
BSU33430	cysI	CysL	no	yes	yes	no	no
BSU00730	cysK	Spx	no	yes	yes	no	no
BSU15580	cysP	S-box-SAM	no	yes	yes	no	yes
BSU15580	cysP	CymR	no	yes	yes	no	no
BSU26650	czcD	CzrA	no	yes	yes	no	yes
BSU18350	dacC	sigH	no	yes	yes	yes	no
BSU23480	dacF	AbrB	no	yes	yes	no	no
BSU16770	dapA	sigK	no	yes	yes	yes	no
BSU16760	dapG	sigK	no	yes	yes	yes	no
BSU04560	ddl	sigM	no	yes	yes	no	no
BSU35490	degU	TnrA	no	yes	yes	no	yes
BSU35490	degU	DegU	no	yes	yes	no	no
BSU32000	dhbA	AbrB	no	yes	yes	no	no
BSU31970	dhbB	Fur	no	yes	yes	no	yes
BSU31970	dhbB	AbrB	no	yes	yes	no	no
BSU31990	dhbC	Fur	no	yes	yes	no	yes
BSU31990	dhbC	AbrB	no	yes	yes	no	no
BSU31980	dhbE	Fur	no	yes	yes	no	yes
BSU31980	dhbE	AbrB	no	yes	yes	no	no
BSU31960	dhbF	Fur	no	yes	yes	no	yes
BSU31960	dhbF	AbrB	no	yes	yes	no	no
BSU00880	disA	sigM	no	yes	yes	no	no
BSU00880	disA	sigB	no	yes	yes	no	no
BSU00880	disA	CtsR	no	yes	yes	no	yes
BSU15240	divIB	SpoIIID	no	yes	yes	yes	no
BSU15240	divIB	sigM	no	yes	yes	no	no
BSU15240	divIB	sigE	no	yes	yes	yes	no
BSU00620	divIC	sigM	no	yes	yes	no	no
BSU00620	divIC	sigE	no	yes	yes	yes	no
BSU15420	divIVA	Spo0A	no	yes	yes	yes	no
BSU38500	dltA	YvrHb	no	yes	yes	no	no
BSU38500	dltA	stringent response	no	yes	yes	no	no
BSU38500	dltA	sigM	no	yes	yes	no	no
BSU38510	dltB	YvrHb	no	yes	yes	no	no
BSU38510	dltB	stringent response	no	yes	yes	no	no
BSU38510	dltB	Spo0A	no	yes	yes	yes	no
BSU38510	dltB	sigX	no	yes	yes	no	no
BSU38510	dltB	sigM	no	yes	yes	no	no
BSU38510	dltB	sigD	no	yes	yes	no	no
BSU38520	dltC	YvrHb	no	yes	yes	no	no
BSU38520	dltC	stringent response	no	yes	yes	no	no
BSU38520	dltC	Spo0A	no	yes	yes	yes	no
BSU38520	dltC	sigX	no	yes	yes	no	no
BSU38520	dltC	sigM	no	yes	yes	no	no
BSU38520	dltC	sigD	no	yes	yes	no	no
BSU38530	dltD	YvrHb	no	yes	yes	no	no
BSU38530	dltD	stringent response	no	yes	yes	no	no
BSU38530	dltD	Spo0A	no	yes	yes	yes	no
BSU38530	dltD	sigX	no	yes	yes	no	no
BSU38530	dltD	sigM	no	yes	yes	no	no
BSU38530	dltD	sigD	no	yes	yes	no	no
BSU38540	dltE	YvrHb	no	yes	yes	no	no
BSU38540	dltE	stringent response	no	yes	yes	no	no
BSU38540	dltE	Spo0A	no	yes	yes	yes	no
BSU38540	dltE	sigX	no	yes	yes	no	no
BSU38540	dltE	sigM	no	yes	yes	no	no
BSU38540	dltE	sigD	no	yes	yes	no	no
BSU00010	dnaA	Spo0A	no	yes	yes	yes	no
BSU25210	dnaG	Spo0A	no	yes	yes	yes	no
BSU25460	dnaJ	HrcA	no	yes	yes	no	no
BSU25470	dnaK	HrcA	no	yes	yes	no	yes
BSU00020	dnaN	Spo0A	no	yes	yes	yes	no
BSU12930	dppB	CodY	no	yes	yes	no	yes
BSU12940	dppC	CodY	no	yes	yes	no	yes
BSU12950	dppD	CodY	no	yes	yes	no	yes
BSU12960	dppE	CodY	no	yes	yes	no	yes
BSU23500	drm	CcpA	no	yes	yes	no	yes
BSU24270	dxs	stringent response	no	yes	yes	no	no
BSU38270	efeM	Fur	no	yes	yes	no	yes
BSU38260	efeN	sigM	no	yes	yes	no	no
BSU38260	efeN	Fur	no	yes	yes	no	yes
BSU33900	eno	CggR	no	yes	yes	no	yes
BSU38400	epr	DegU	no	yes	yes	no	no
BSU34370	epsA	AbrB	no	yes	yes	no	no
BSU34360	epsB	SinR	no	yes	yes	yes	yes
BSU34360	epsB	AbrB	no	yes	yes	no	no
BSU34350	epsC	SinR	no	yes	yes	yes	yes
BSU34350	epsC	EAR	no	yes	yes	no	no
BSU34350	epsC	AbrB	no	yes	yes	no	no
BSU34340	epsD	SinR	no	yes	yes	yes	yes
BSU34340	epsD	EAR	no	yes	yes	no	no
BSU34340	epsD	AbrB	no	yes	yes	no	no
BSU34330	epsE	SinR	no	yes	yes	yes	yes
BSU34330	epsE	EAR	no	yes	yes	no	no
BSU34330	epsE	AbrB	no	yes	yes	no	no
BSU34320	epsF	SinR	no	yes	yes	yes	yes
BSU34320	epsF	EAR	no	yes	yes	no	no
BSU34320	epsF	AbrB	no	yes	yes	no	no
BSU34310	epsG	SinR	no	yes	yes	yes	yes
BSU34310	epsG	EAR	no	yes	yes	no	no
BSU34310	epsG	AbrB	no	yes	yes	no	no
BSU34300	epsH	SinR	no	yes	yes	yes	yes
BSU34300	epsH	EAR	no	yes	yes	no	no
BSU34300	epsH	AbrB	no	yes	yes	no	no
BSU34290	epsI	SinR	no	yes	yes	yes	yes
BSU34290	epsI	EAR	no	yes	yes	no	no
BSU34290	epsI	AbrB	no	yes	yes	no	no
BSU34280	epsJ	SinR	no	yes	yes	yes	yes
BSU34280	epsJ	EAR	no	yes	yes	no	no
BSU34280	epsJ	AbrB	no	yes	yes	no	no
BSU34265	epsK	SinR	no	yes	yes	yes	yes
BSU34265	epsK	EAR	no	yes	yes	no	no
BSU34265	epsK	AbrB	no	yes	yes	no	no
BSU34250	epsL	SinR	no	yes	yes	yes	yes
BSU34250	epsL	EAR	no	yes	yes	no	no
BSU34250	epsL	AbrB	no	yes	yes	no	no
BSU34240	epsM	SinR	no	yes	yes	yes	yes
BSU34240	epsM	EAR	no	yes	yes	no	no
BSU34240	epsM	AbrB	no	yes	yes	no	no
BSU34230	epsN	SinR	no	yes	yes	yes	yes
BSU34230	epsN	EAR	no	yes	yes	no	no
BSU34230	epsN	AbrB	no	yes	yes	no	no
BSU34220	epsO	SinR	no	yes	yes	yes	yes
BSU34220	epsO	EAR	no	yes	yes	no	no
BSU34220	epsO	AbrB	no	yes	yes	no	no
BSU25290	era	sigB	no	yes	yes	no	no
BSU02700	estA	AbrB	no	yes	yes	no	no
BSU28520	etfA	FadR	no	yes	yes	no	yes
BSU28520	etfA	CcpA	no	yes	yes	no	no
BSU28530	etfB	FadR	no	yes	yes	no	yes
BSU28530	etfB	CcpA	no	yes	yes	no	no
BSU12310	exuM	ExuR	no	yes	yes	no	yes
BSU12310	exuM	CcpA	no	yes	yes	no	yes
BSU12370	exuR	sigE	no	yes	yes	yes	no
BSU12370	exuR	ExuR	no	yes	yes	no	yes
BSU12370	exuR	CcpA	no	yes	yes	no	yes
BSU12360	exuT	sigE	no	yes	yes	yes	no
BSU12360	exuT	ExuR	no	yes	yes	no	yes
BSU12360	exuT	CcpA	no	yes	yes	no	yes
BSU15900	fabD	FapR	no	yes	yes	no	yes
BSU15900	fabD	ComA	no	yes	yes	no	no
BSU11340	fabF	sigW	no	yes	yes	no	no
BSU11340	fabF	FapR	no	yes	yes	no	yes
BSU15910	fabG	FapR	no	yes	yes	no	yes
BSU15910	fabG	ComA	no	yes	yes	no	no
BSU08650	fabL	YfhP	no	yes	yes	no	no
BSU08650	fabL	sigG	no	yes	yes	yes	no
BSU32830	fadA	sdpR	no	yes	yes	no	no
BSU32830	fadA	FadR	no	yes	yes	no	yes
BSU32830	fadA	CcpA	no	yes	yes	no	no
BSU28540	fadB	FadR	no	yes	yes	no	yes
BSU28540	fadB	CcpA	no	yes	yes	no	no
BSU28540	fadB	CcpA	no	yes	yes	no	no
BSU32820	fadE	sdpR	no	yes	yes	no	no
BSU32820	fadE	FadR	no	yes	yes	no	yes
BSU32820	fadE	CcpA	no	yes	yes	no	no
BSU14071	fadG	FadR	no	yes	yes	no	yes
BSU32850	fadM	sdpR	no	yes	yes	no	no
BSU32850	fadM	FadR	no	yes	yes	no	no
BSU32840	fadN	CcpA	no	yes	yes	no	no
BSU28550	fadR	CcpA	no	yes	yes	no	no
BSU15880	fapR	ComA	no	yes	yes	no	no
BSU01630	feuA	CitB	no	yes	yes	no	no
BSU01630	feuA	Btr	no	yes	yes	no	no
BSU01620	feuB	Fur	no	yes	yes	no	yes
BSU01620	feuB	CitB	no	yes	yes	no	no
BSU01620	feuB	Btr	no	yes	yes	no	no
BSU01610	feuC	Fur	no	yes	yes	no	yes
BSU01610	feuC	CitB	no	yes	yes	no	no
BSU01610	feuC	Btr	no	yes	yes	no	no
BSU33310	fhuB	Fur	no	yes	yes	no	yes
BSU33290	fhuC	Fur	no	yes	yes	no	yes
BSU33300	fhuG	Fur	no	yes	yes	no	yes
BSU16180	flgB	Spo0A	no	yes	yes	yes	no
BSU16180	flgB	CodY	no	yes	yes	no	no
BSU16190	flgC	Spo0A	no	yes	yes	yes	no
BSU16190	flgC	sigD	no	yes	yes	no	no
BSU16190	flgC	CodY	no	yes	yes	no	no
BSU16280	flgD	Spo0A	no	yes	yes	yes	no
BSU16280	flgD	sigD	no	yes	yes	no	no
BSU16280	flgD	CodY	no	yes	yes	no	no
BSU16290	flgE	Spo0A	no	yes	yes	yes	no
BSU16290	flgE	sigD	no	yes	yes	no	no
BSU16290	flgE	CodY	no	yes	yes	no	no
BSU35410	flgK	sigD	no	yes	yes	no	no
BSU35410	flgK	ComK	no	yes	yes	no	no
BSU35400	flgL	sigD	no	yes	yes	no	no
BSU35400	flgL	ComK	no	yes	yes	no	no
BSU35430	flgM	sigD	no	yes	yes	no	no
BSU35430	flgM	scoC	no	yes	yes	yes	no
BSU35430	flgM	ComK	no	yes	yes	no	no
BSU16390	flhA	Spo0A	no	yes	yes	yes	no
BSU16390	flhA	sigD	no	yes	yes	no	no
BSU16390	flhA	CodY	no	yes	yes	no	no
BSU16380	flhB	Spo0A	no	yes	yes	yes	no
BSU16380	flhB	sigD	no	yes	yes	no	no
BSU16380	flhB	CodY	no	yes	yes	no	no
BSU16400	flhF	Spo0A	no	yes	yes	yes	no
BSU16400	flhF	sigD	no	yes	yes	no	no
BSU16400	flhF	CodY	no	yes	yes	no	no
BSU36400	flhO	sigD	no	yes	yes	no	no
BSU36390	flhP	sigD	no	yes	yes	no	no
BSU35340	fliD	sigD	no	yes	yes	no	no
BSU16200	fliE	Spo0A	no	yes	yes	yes	no
BSU16200	fliE	sigD	no	yes	yes	no	no
BSU16200	fliE	CodY	no	yes	yes	no	no
BSU16210	fliF	Spo0A	no	yes	yes	yes	no
BSU16210	fliF	sigD	no	yes	yes	no	no
BSU16210	fliF	CodY	no	yes	yes	no	no
BSU16220	fliG	Spo0A	no	yes	yes	yes	no
BSU16220	fliG	sigD	no	yes	yes	no	no
BSU16220	fliG	CodY	no	yes	yes	no	no
BSU16230	fliH	Spo0A	no	yes	yes	yes	no
BSU16230	fliH	sigD	no	yes	yes	no	no
BSU16230	fliH	CodY	no	yes	yes	no	no
BSU16240	fliI	Spo0A	no	yes	yes	yes	no
BSU16240	fliI	sigD	no	yes	yes	no	no
BSU16240	fliI	CodY	no	yes	yes	no	no
BSU16250	fliJ	Spo0A	no	yes	yes	yes	no
BSU16250	fliJ	sigD	no	yes	yes	no	no
BSU16250	fliJ	CodY	no	yes	yes	no	no
BSU16270	fliK	Spo0A	no	yes	yes	yes	no
BSU16270	fliK	sigD	no	yes	yes	no	no
BSU16270	fliK	CodY	no	yes	yes	no	no
BSU16300	fliL	Spo0A	no	yes	yes	yes	no
BSU16300	fliL	sigD	no	yes	yes	no	no
BSU16300	fliL	CodY	no	yes	yes	no	no
BSU16310	fliM	Spo0A	no	yes	yes	yes	no
BSU16310	fliM	sigD	no	yes	yes	no	no
BSU16310	fliM	CodY	no	yes	yes	no	no
BSU16350	fliP	Spo0A	no	yes	yes	yes	no
BSU16350	fliP	sigD	no	yes	yes	no	no
BSU16350	fliP	CodY	no	yes	yes	no	no
BSU16360	fliQ	Spo0A	no	yes	yes	yes	no
BSU16360	fliQ	sigD	no	yes	yes	no	no
BSU16360	fliQ	CodY	no	yes	yes	no	no
BSU16370	fliR	Spo0A	no	yes	yes	yes	no
BSU16370	fliR	sigD	no	yes	yes	no	no
BSU16370	fliR	CodY	no	yes	yes	no	no
BSU35330	fliS	sigD	no	yes	yes	no	no
BSU35320	fliT	sigD	no	yes	yes	no	no
BSU16320	fliY	Spo0A	no	yes	yes	yes	no
BSU16320	fliY	sigD	no	yes	yes	no	no
BSU16320	fliY	CodY	no	yes	yes	no	no
BSU16340	fliZ	Spo0A	no	yes	yes	yes	no
BSU16340	fliZ	sigD	no	yes	yes	no	no
BSU16340	fliZ	CodY	no	yes	yes	no	no
BSU23050	fmnP	FMN-box	no	yes	yes	no	yes
BSU37310	fnr	Fnr	no	yes	yes	no	yes
BSU24310	folD	PurR	no	yes	yes	no	yes
BSU17840	fosB	sigW	no	yes	yes	no	no
BSU32610	frlB	FrlR	no	yes	yes	no	yes
BSU32610	frlB	CodY	no	yes	yes	no	yes
BSU32570	frlD	FrlR	no	yes	yes	no	yes
BSU32570	frlD	CodY	no	yes	yes	no	yes
BSU32580	frlM	FrlR	no	yes	yes	no	yes
BSU32580	frlM	CodY	no	yes	yes	no	yes
BSU32590	frlN	FrlR	no	yes	yes	no	yes
BSU32590	frlN	CodY	no	yes	yes	no	yes
BSU32600	frlO	FrlR	no	yes	yes	no	yes
BSU32600	frlO	CodY	no	yes	yes	no	yes
BSU16520	frr	stringent response	no	yes	yes	no	no
BSU14400	fruA	FruR	no	yes	yes	no	yes
BSU14390	fruK	FruR	no	yes	yes	no	yes
BSU35260	ftsE	Spo0A	no	yes	yes	yes	no
BSU00690	ftsH	sigM	no	yes	yes	no	no
BSU14850	ftsW	YofA	no	yes	yes	no	no
BSU35250	ftsX	Spo0A	no	yes	yes	yes	no
BSU15290	ftsZ	WalR	no	yes	yes	no	no
BSU15290	ftsZ	sigH	no	yes	yes	yes	no
BSU01120	fusA	stringent response	no	yes	yes	no	no
BSU03910	gabD	GabR	no	yes	yes	no	yes
BSU38200	galK	CcpA	no	yes	yes	no	no
BSU34120	ganB	LacR	no	yes	yes	no	yes
BSU34150	ganP	LacR	no	yes	yes	no	yes
BSU34140	ganQ	LacR	no	yes	yes	no	yes
BSU33940	gapA	CggR	no	yes	yes	no	yes
BSU02510	garD	YcbG	no	yes	yes	no	yes
BSU00500	gcaD	stringent response	no	yes	yes	no	no
BSU03930	gdh	SpoVT	no	yes	yes	yes	no
BSU03930	gdh	sigG	no	yes	yes	yes	no
BSU33060	gerAB	SpoVT	no	yes	yes	yes	no
BSU33060	gerAB	sigG	no	yes	yes	yes	no
BSU33060	gerAB	sigF	no	yes	yes	yes	no
BSU33070	gerAC	SpoVT	no	yes	yes	yes	no
BSU33070	gerAC	sigG	no	yes	yes	yes	no
BSU33070	gerAC	sigF	no	yes	yes	yes	no
BSU35810	gerBB	sigG	no	yes	yes	yes	no
BSU35820	gerBC	sigG	no	yes	yes	yes	no
BSU01550	gerD	sigF	no	yes	yes	yes	no
BSU03720	gerKB	SpoVT	no	yes	yes	yes	no
BSU03720	gerKB	sigG	no	yes	yes	yes	no
BSU03710	gerKC	SpoVT	no	yes	yes	yes	no
BSU03710	gerKC	sigG	no	yes	yes	yes	no
BSU10710	gerPB	sigK	no	yes	yes	yes	no
BSU10700	gerPC	sigK	no	yes	yes	yes	no
BSU10690	gerPD	sigK	no	yes	yes	yes	no
BSU10680	gerPE	sigK	no	yes	yes	yes	no
BSU10670	gerPF	sigK	no	yes	yes	yes	no
BSU19490	gerT	sigK	no	yes	yes	yes	no
BSU10520	glcP	NtdR	no	yes	yes	no	no
BSU36300	glcR	ComK	no	yes	yes	no	no
BSU30950	glgA	sigE	no	yes	yes	yes	no
BSU30970	glgC	sigE	no	yes	yes	yes	no
BSU30960	glgD	sigE	no	yes	yes	yes	no
BSU30940	glgP	sigE	no	yes	yes	yes	no
BSU01780	glmS	glmS ribozyme	no	yes	yes	no	yes
BSU17460	glnA	TnrA	no	yes	yes	no	yes
BSU17460	glnA	GlnR	no	yes	yes	no	yes
BSU27440	glnH	TnrA	no	yes	yes	no	yes
BSU36520	glnK	TnrA	no	yes	yes	no	yes
BSU27450	glnM	TnrA	no	yes	yes	no	yes
BSU27460	glnP	TnrA	no	yes	yes	no	yes
BSU02420	glnT	GlnL	no	yes	yes	no	yes
BSU09300	glpD	CcpA	no	yes	yes	no	no
BSU09300	glpD	AbrB	no	yes	yes	no	no
BSU09280	glpF	AbrB	no	yes	yes	no	no
BSU09290	glpK	GlpP	no	yes	yes	no	no
BSU09290	glpK	CcpA	no	yes	yes	no	yes
BSU09290	glpK	AbrB	no	yes	yes	no	no
BSU02130	glpQ	GlpP	no	yes	yes	no	no
BSU02130	glpQ	CcpA	no	yes	yes	no	yes
BSU02140	glpT	CcpA	no	yes	yes	no	yes
BSU02430	glsA	GlnL	no	yes	yes	no	yes
BSU18440	gltB	TnrA	no	yes	yes	no	yes
BSU40040	glxK	AbrB	no	yes	yes	no	no
BSU05820	gmuA	GmuR	no	yes	yes	no	yes
BSU05820	gmuA	CcpA	no	yes	yes	no	yes
BSU05820	gmuA	AbrB	no	yes	yes	no	no
BSU05810	gmuB	GmuR	no	yes	yes	no	yes
BSU05810	gmuB	CcpA	no	yes	yes	no	yes
BSU05810	gmuB	AbrB	no	yes	yes	no	no
BSU05830	gmuC	GmuR	no	yes	yes	no	yes
BSU05830	gmuC	AbrB	no	yes	yes	no	no
BSU05840	gmuD	GmuR	no	yes	yes	no	yes
BSU05840	gmuD	CcpA	no	yes	yes	no	yes
BSU05840	gmuD	AbrB	no	yes	yes	no	no
BSU05860	gmuE	GmuR	no	yes	yes	no	yes
BSU05860	gmuE	CcpA	no	yes	yes	no	yes
BSU05860	gmuE	AbrB	no	yes	yes	no	no
BSU05870	gmuF	GmuR	no	yes	yes	no	yes
BSU05870	gmuF	CcpA	no	yes	yes	no	yes
BSU05870	gmuF	AbrB	no	yes	yes	no	no
BSU05880	gmuG	GmuR	no	yes	yes	no	yes
BSU05880	gmuG	CcpA	no	yes	yes	no	yes
[truncated: 3,363 more rows]

## Sheet: S3 ARs V1
atomic regulon id	peg id	BSU alias	avg pcc against other members of the atomic regulon	number of samples in which the atomic regulon is OFF	number of samples in which the atomic regulon is UNDECIDED	number of samples in which the atomic regulon is ON	number of samples in which the peg is OFF	number of samples in which the peg is UNDECIDED	number of samples in which the peg is ON
1	fig|224308.113.peg.3615	BSU35150	0.728	207	15	47	258	11	0
1	fig|224308.113.peg.3616	BSU35160	0.851	207	15	47	58	150	61
1	fig|224308.113.peg.3617	BSU35170	0.828	207	15	47	139	83	47
2	fig|224308.113.peg.778	BSU07460	0.858	167	47	55	212	31	26
2	fig|224308.113.peg.779	BSU07480	0.858	167	47	55	119	50	100
3	fig|224308.113.peg.206	BSU02070	0.992	243	5	21	232	14	23
3	fig|224308.113.peg.207	BSU02080	0.992	243	5	21	245	3	21
4	fig|224308.113.peg.3942	BSU38320	0.925	224	21	24	158	69	42
4	fig|224308.113.peg.3943	BSU38330	0.925	224	21	24	244	21	4
5	fig|224308.113.peg.1285	BSU12470	0.749	256	13	0	226	37	6
5	fig|224308.113.peg.1286	BSU12480	0.749	256	13	0	262	7	0
6	fig|224308.113.peg.719	BSU06870	0.837	266	1	2	265	2	2
6	fig|224308.113.peg.720	BSU06880	0.837	266	1	2	266	1	2
7	fig|224308.113.peg.161	BSU01600	0.901	184	3	82	239	25	5
7	fig|224308.113.peg.162	BSU01610	0.898	184	3	82	234	27	8
7	fig|224308.113.peg.163	BSU01620	0.899	184	3	82	210	46	13
7	fig|224308.113.peg.164	BSU01630	0.878	184	3	82	113	71	85
7	fig|224308.113.peg.165	BSU01640	0.886	184	3	82	235	29	5
7	fig|224308.113.peg.3286	BSU31959	0.901	184	3	82	142	62	65
7	fig|224308.113.peg.3287	BSU31960	0.926	184	3	82	142	53	74
7	fig|224308.113.peg.3288	BSU31970	0.931	184	3	82	124	52	93
7	fig|224308.113.peg.3289	BSU31980	0.931	184	3	82	141	47	81
7	fig|224308.113.peg.3290	BSU31990	0.932	184	3	82	141	44	84
7	fig|224308.113.peg.3291	BSU32000	0.927	184	3	82	147	40	82
7	fig|224308.113.peg.3292	BSU32010	0.899	184	3	82	103	59	107
8	fig|224308.113.peg.2179	BSU21060	0.978	256	8	5	254	11	4
8	fig|224308.113.peg.2180	BSU21070	0.978	256	8	5	256	9	4
9	fig|224308.113.peg.2447	BSU23670	0.939	88	100	81	89	139	41
9	fig|224308.113.peg.2448	BSU23680	0.962	88	100	81	86	142	41
9	fig|224308.113.peg.2449	BSU23690	0.926	88	100	81	71	110	88
10	fig|224308.113.peg.3610	BSU35100	0.904	2	44	223	1	144	124
10	fig|224308.113.peg.3611	BSU35110	0.911	2	44	223	0	112	157
10	fig|224308.113.peg.3612	BSU35120	0.916	2	44	223	0	46	223
10	fig|224308.113.peg.3613	BSU35130	0.853	2	44	223	1	85	183
11	fig|224308.113.peg.3461	BSU33610	0.935	37	150	82	24	171	74
11	fig|224308.113.peg.3462	BSU33620	0.935	37	150	82	23	166	80
12	fig|224308.113.peg.2007	BSU19400	0.719	139	96	34	222	30	17
12	fig|224308.113.peg.2008	BSU19410	0.719	139	96	34	90	61	118
13	fig|224308.113.peg.1933	BSU18709	0.978	247	1	21	246	6	17
13	fig|224308.113.peg.1934	BSU18710	0.986	247	1	21	239	9	21
13	fig|224308.113.peg.1935	BSU18720	0.984	247	1	21	244	5	20
14	fig|224308.113.peg.496	BSU04880	0.939	258	1	10	251	9	9
14	fig|224308.113.peg.497	BSU04890	0.937	258	1	10	248	10	11
14	fig|224308.113.peg.498	BSU04900	0.941	258	1	10	251	8	10
14	fig|224308.113.peg.499	BSU04910	0.929	258	1	10	249	12	8
14	fig|224308.113.peg.500	BSU04920	0.939	258	1	10	254	8	7
14	fig|224308.113.peg.501	BSU04930	0.956	258	1	10	255	7	7
14	fig|224308.113.peg.502	BSU04940	0.949	258	1	10	257	6	6
14	fig|224308.113.peg.503	BSU04950	0.945	258	1	10	258	6	5
14	fig|224308.113.peg.504	BSU04960	0.943	258	1	10	257	7	5
14	fig|224308.113.peg.505	BSU04970	0.916	258	1	10	258	6	5
14	fig|224308.113.peg.506	BSU04980	0.808	258	1	10	252	9	8
15	fig|224308.113.peg.3908	BSU37990	0.738	239	23	7	265	4	0
15	fig|224308.113.peg.3909	BSU38000	0.759	239	23	7	252	17	0
15	fig|224308.113.peg.3910	BSU38018	0.729	239	23	7	113	112	44
15	fig|224308.113.peg.3911	BSU38020	0.602	239	23	7	49	186	34
16	fig|224308.113.peg.3844	BSU37350	0.839	201	6	62	175	25	69
16	fig|224308.113.peg.3845	BSU37360	0.878	201	6	62	197	26	46
16	fig|224308.113.peg.3846	BSU37370	0.931	201	6	62	130	58	81
16	fig|224308.113.peg.3847	BSU37380	0.937	201	6	62	86	89	94
16	fig|224308.113.peg.3848	BSU37390	0.929	201	6	62	169	36	64
16	fig|224308.113.peg.3849	BSU37400	0.926	201	6	62	191	31	47
16	fig|224308.113.peg.3850	BSU37410	0.934	201	6	62	212	22	35
16	fig|224308.113.peg.3851	BSU37420	0.932	201	6	62	219	22	28
16	fig|224308.113.peg.3852	BSU37430	0.922	201	6	62	221	21	27
17	fig|224308.113.peg.4199	BSU40750	0.901	229	21	19	225	28	16
17	fig|224308.113.peg.4200	BSU40760	0.901	229	21	19	222	29	18
18	fig|224308.113.peg.1225	BSU11910	0.879	28	21	220	22	25	222
18	fig|224308.113.peg.1226	BSU11920	0.879	28	21	220	18	128	123
19	fig|224308.113.peg.4148	BSU40300	0.664	94	43	132	103	98	68
19	fig|224308.113.peg.4149	BSU40310	0.664	94	43	132	31	98	140
20	fig|224308.113.peg.1397	BSU13509	0.998	232	7	30	230	9	30
20	fig|224308.113.peg.1398	BSU13510	0.998	232	7	30	232	9	28
21	fig|224308.113.peg.4116	BSU40021	0.967	266	1	2	264	3	2
21	fig|224308.113.peg.4117	BSU40022	0.967	266	1	2	266	3	0
22	fig|224308.113.peg.3079	BSU29880	0.751	26	50	193	25	59	185
22	fig|224308.113.peg.3080	BSU29890	0.751	26	50	193	21	62	186
23	fig|224308.113.peg.203	BSU02040	0.618	145	45	79	172	49	48
23	fig|224308.113.peg.204	BSU02050	0.618	145	45	79	101	63	105
24	fig|224308.113.peg.3478	BSU33780	0.985	106	53	110	105	83	81
24	fig|224308.113.peg.3479	BSU33790	0.985	106	53	110	64	94	111
25	fig|224308.113.peg.2710	BSU26260	0.954	268	1	0	266	3	0
25	fig|224308.113.peg.2711	BSU26270	0.946	268	1	0	268	1	0
25	fig|224308.113.peg.2712	BSU26280	0.954	268	1	0	267	2	0
25	fig|224308.113.peg.2713	BSU26290	0.957	268	1	0	266	3	0
25	fig|224308.113.peg.2714	BSU26300	0.946	268	1	0	265	4	0
25	fig|224308.113.peg.2715	BSU26310	0.951	268	1	0	266	3	0
25	fig|224308.113.peg.2716	BSU26320	0.953	268	1	0	268	1	0
25	fig|224308.113.peg.2717	BSU26330	0.947	268	1	0	266	3	0
25	fig|224308.113.peg.2718	BSU26340	0.824	268	1	0	264	4	1
26	fig|224308.113.peg.2410	BSU23329	0.937	264	3	2	261	8	0
26	fig|224308.113.peg.2411	BSU23330	0.942	264	3	2	263	4	2
26	fig|224308.113.peg.2412	BSU23340	0.927	264	3	2	263	5	1
27	fig|224308.113.peg.2023	BSU19560	0.702	165	96	8	263	6	0
27	fig|224308.113.peg.2024	BSU19570	0.724	165	96	8	247	19	3
27	fig|224308.113.peg.2025	BSU19579	0.717	165	96	8	82	59	128
27	fig|224308.113.peg.2026	BSU19580	0.736	165	96	8	90	72	107
28	fig|224308.113.peg.191	BSU01910	0.877	174	2	93	97	28	144
28	fig|224308.113.peg.192	BSU01920	0.962	174	2	93	164	23	82
28	fig|224308.113.peg.193	BSU01935	0.964	174	2	93	162	24	83
28	fig|224308.113.peg.194	BSU01950	0.965	174	2	93	157	33	79
28	fig|224308.113.peg.195	BSU01960	0.965	174	2	93	171	30	68
28	fig|224308.113.peg.196	BSU01970	0.966	174	2	93	171	21	77
28	fig|224308.113.peg.197	BSU01980	0.965	174	2	93	175	18	76
29	fig|224308.113.peg.159	BSU01580	0.734	237	25	7	222	43	4
29	fig|224308.113.peg.3088	BSU29970	0.734	237	25	7	221	44	4
30	fig|224308.113.peg.2464	BSU23840	0.724	0	257	12	257	12	0
30	fig|224308.113.peg.2465	BSU23850	0.724	0	257	12	0	0	269
31	fig|224308.113.peg.1437	BSU13870	0.705	221	21	27	227	33	9
31	fig|224308.113.peg.1438	BSU13880	0.705	221	21	27	92	144	33
32	fig|224308.113.peg.349	BSU03480	0.893	11	12	246	3	30	236
32	fig|224308.113.peg.350	BSU03490	0.899	11	12	246	3	8	258
32	fig|224308.113.peg.352	BSU03510	0.904	11	12	246	3	23	243
32	fig|224308.113.peg.353	BSU03520	0.899	11	12	246	3	32	234
32	fig|224308.113.peg.354	BSU03530	0.669	11	12	246	219	43	7
33	fig|224308.113.peg.2773	BSU26860	0.86	255	8	6	255	12	2
33	fig|224308.113.peg.2774	BSU26870	0.86	255	8	6	245	18	6
34	fig|224308.113.peg.1351	BSU13070	0.981	259	9	1	253	15	1
34	fig|224308.113.peg.1352	BSU13080	0.981	259	9	1	257	12	0
35	fig|224308.113.peg.930	BSU08990	0.584	224	5	40	210	41	18
35	fig|224308.113.peg.931	BSU09000	0.882	224	5	40	205	22	42
35	fig|224308.113.peg.932	BSU09010	0.886	224	5	40	190	35	44
35	fig|224308.113.peg.933	BSU09020	0.871	224	5	40	209	24	36
35	fig|224308.113.peg.934	BSU09030	0.829	224	5	40	228	18	23
36	fig|224308.113.peg.3250	BSU31580	0.779	204	12	53	188	38	43
36	fig|224308.113.peg.3813	BSU37040	0.762	204	12	53	192	47	30
36	fig|224308.113.peg.3814	BSU37050	0.833	204	12	53	207	14	48
37	fig|224308.113.peg.3710	BSU36040	0.891	233	5	31	240	8	21
37	fig|224308.113.peg.3711	BSU36050	0.902	233	5	31	229	6	34
37	fig|224308.113.peg.3712	BSU36060	0.883	233	5	31	239	12	18
37	fig|224308.113.peg.3713	BSU36070	0.719	233	5	31	199	11	59
38	fig|224308.113.peg.444	BSU04370	0.941	235	5	29	233	2	34
38	fig|224308.113.peg.445	BSU04380	0.941	235	5	29	240	9	20
39	fig|224308.113.peg.3096	BSU30060	0.677	200	42	27	200	44	25
39	fig|224308.113.peg.3097	BSU30070	0.677	200	42	27	174	68	27
40	fig|224308.113.peg.2234	BSU21610	0.974	181	58	30	180	83	6
40	fig|224308.113.peg.2235	BSU21620	0.974	181	58	30	93	146	30
41	fig|224308.113.peg.613	BSU05980	0.977	12	128	129	0	141	128
41	fig|224308.113.peg.614	BSU05990	0.977	12	128	129	12	144	113
42	fig|224308.113.peg.2261	BSU21880	0.701	177	20	72	18	156	95
42	fig|224308.113.peg.2262	BSU21890	0.765	177	20	72	164	70	35
42	fig|224308.113.peg.2263	BSU21900	0.786	177	20	72	181	61	27
42	fig|224308.113.peg.2264	BSU21910	0.659	177	20	72	64	139	66
43	fig|224308.113.peg.463	BSU04560	0.876	122	43	104	0	140	129
43	fig|224308.113.peg.464	BSU04570	0.876	122	43	104	147	88	34
44	fig|224308.113.peg.1905	BSU18440	0.793	85	12	172	56	34	179
44	fig|224308.113.peg.1906	BSU18450	0.799	85	12	172	64	39	166
44	fig|224308.113.peg.1907	BSU18460	0.598	85	12	172	190	60	19
45	fig|224308.113.peg.380	BSU03770	0.744	7	49	213	7	91	171
45	fig|224308.113.peg.381	BSU03780	0.744	7	49	213	1	58	210
46	fig|224308.113.peg.2542	BSU24620	0.848	265	1	3	128	45	96
46	fig|224308.113.peg.2543	BSU24630	0.875	265	1	3	206	36	27
46	fig|224308.113.peg.2544	BSU24640	0.851	265	1	3	220	32	17
46	fig|224308.113.peg.3522	BSU34220	0.931	265	1	3	246	20	3
46	fig|224308.113.peg.3523	BSU34230	0.935	265	1	3	248	19	2
46	fig|224308.113.peg.3524	BSU34240	0.927	265	1	3	248	19	2
46	fig|224308.113.peg.3525	BSU34250	0.93	265	1	3	256	12	1
46	fig|224308.113.peg.3526	BSU34265	0.922	265	1	3	259	9	1
46	fig|224308.113.peg.3527	BSU34280	0.931	265	1	3	252	15	2
46	fig|224308.113.peg.3528	BSU34290	0.932	265	1	3	252	15	2
46	fig|224308.113.peg.3529	BSU34300	0.933	265	1	3	265	4	0
46	fig|224308.113.peg.3530	BSU34310	0.931	265	1	3	264	4	1
46	fig|224308.113.peg.3531	BSU34320	0.932	265	1	3	265	4	0
46	fig|224308.113.peg.3532	BSU34330	0.918	265	1	3	245	21	3
46	fig|224308.113.peg.3533	BSU34340	0.908	265	1	3	237	29	3
46	fig|224308.113.peg.3534	BSU34350	0.878	265	1	3	245	23	1
46	fig|224308.113.peg.3535	BSU34360	0.903	265	1	3	229	29	11
46	fig|224308.113.peg.3536	BSU34370	0.918	265	1	3	217	37	15
46	fig|224308.113.peg.3537	BSU34380	0.77	265	1	3	258	11	0
47	fig|224308.113.peg.650	BSU06230	0.792	234	0	35	252	8	9
47	fig|224308.113.peg.856	BSU08260	0.801	234	0	35	261	6	2
47	fig|224308.113.peg.857	BSU08270	0.801	234	0	35	246	19	4
47	fig|224308.113.peg.858	BSU08280	0.784	234	0	35	232	25	12
47	fig|224308.113.peg.1820	BSU17630	0.758	234	0	35	239	16	14
47	fig|224308.113.peg.2868	BSU27770	0.805	234	0	35	164	30	75
47	fig|224308.113.peg.4081	BSU39670	0.886	234	0	35	216	22	31
47	fig|224308.113.peg.4082	BSU39680	0.896	234	0	35	221	14	34
47	fig|224308.113.peg.4083	BSU39690	0.902	234	0	35	212	16	41
47	fig|224308.113.peg.4084	BSU39700	0.906	234	0	35	221	15	33
47	fig|224308.113.peg.4085	BSU39710	0.906	234	0	35	230	9	30
47	fig|224308.113.peg.4086	BSU39720	0.911	234	0	35	229	10	30
47	fig|224308.113.peg.4087	BSU39730	0.909	234	0	35	223	14	32
47	fig|224308.113.peg.4088	BSU39740	0.904	234	0	35	224	15	30
47	fig|224308.113.peg.4089	BSU39750	0.896	234	0	35	224	15	30
47	fig|224308.113.peg.4090	BSU39760	0.844	234	0	35	226	13	30
48	fig|224308.113.peg.4091	BSU39770	0.704	139	47	83	167	60	42
48	fig|224308.113.peg.4092	BSU39780	0.704	139	47	83	6	152	111
49	fig|224308.113.peg.1134	BSU11040	0.907	258	7	4	204	14	51
49	fig|224308.113.peg.1135	BSU11055	0.945	258	7	4	265	4	0
49	fig|224308.113.peg.1136	BSU11070	0.945	258	7	4	258	7	4
50	fig|224308.113.peg.3178	BSU30890	0.884	242	1	26	240	4	25
50	fig|224308.113.peg.3179	BSU30900	0.884	242	1	26	242	5	22
50	fig|224308.113.peg.3180	BSU30910	0.882	242	1	26	243	3	23
50	fig|224308.113.peg.3181	BSU30920	0.874	242	1	26	237	6	26
50	fig|224308.113.peg.3182	BSU30930	0.588	242	1	26	224	13	32
51	fig|224308.113.peg.792	BSU07610	0.691	243	20	6	256	8	5
51	fig|224308.113.peg.793	BSU07620	0.691	243	20	6	237	12	20
52	fig|224308.113.peg.3693	BSU35870	0.815	264	4	1	263	5	1
52	fig|224308.113.peg.3694	BSU35880	0.907	264	4	1	264	5	0
52	fig|224308.113.peg.3695	BSU35890	0.889	264	4	1	264	5	0
52	fig|224308.113.peg.3696	BSU35900	0.879	264	4	1	264	4	1
53	fig|224308.113.peg.4035	BSU39220	0.98	25	13	231	3	27	239
53	fig|224308.113.peg.4036	BSU39230	0.98	25	13	231	33	21	215
54	fig|224308.113.peg.552	BSU05408	0.942	264	5	0	264	5	0
54	fig|224308.113.peg.553	BSU05409	0.942	264	5	0	264	5	0
55	fig|224308.113.peg.2440	BSU23600	0.938	163	71	35	158	88	23
55	fig|224308.113.peg.2441	BSU23610	0.938	163	71	35	91	143	35
56	fig|224308.113.peg.2590	BSU25100	0.664	79	44	146	127	104	38
56	fig|224308.113.peg.2903	BSU28120	0.885	79	44	146	0	138	131
56	fig|224308.113.peg.2904	BSU28130	0.9	79	44	146	1	155	113
56	fig|224308.113.peg.2905	BSU28140	0.905	79	44	146	7	167	95
56	fig|224308.113.peg.2906	BSU28150	0.906	79	44	146	35	143	91
56	fig|224308.113.peg.2907	BSU28160	0.893	79	44	146	72	113	84
56	fig|224308.113.peg.2908	BSU28170	0.804	79	44	146	0	81	188
57	fig|224308.113.peg.2149	BSU20790	0.768	142	31	96	21	135	113
57	fig|224308.113.peg.2150	BSU20800	0.805	142	31	96	22	136	111
57	fig|224308.113.peg.2151	BSU20810	0.847	142	31	96	112	96	61
57	fig|224308.113.peg.2152	BSU20820	0.862	142	31	96	149	76	44
57	fig|224308.113.peg.2153	BSU20830	0.817	142	31	96	162	76	31
57	fig|224308.113.peg.2154	BSU20840	0.838	142	31	96	65	122	82
58	fig|224308.113.peg.2356	BSU22810	0.972	38	44	187	33	51	185
58	fig|224308.113.peg.2357	BSU22820	0.972	38	44	187	36	59	174
59	fig|224308.113.peg.1478	BSU14260	0.845	224	15	30	235	29	5
59	fig|224308.113.peg.1479	BSU14270	0.924	224	15	30	195	65	9
59	fig|224308.113.peg.1480	BSU14280	0.941	224	15	30	186	68	15
59	fig|224308.113.peg.1481	BSU14290	0.934	224	15	30	123	114	32
59	fig|224308.113.peg.1482	BSU14300	0.93	224	15	30	137	99	33
59	fig|224308.113.peg.1483	BSU14310	0.88	224	15	30	214	45	10
60	fig|224308.113.peg.1383	BSU13370	0.821	248	1	20	258	8	3
60	fig|224308.113.peg.1384	BSU13380	0.905	248	1	20	247	2	20
60	fig|224308.113.peg.1385	BSU13390	0.906	248	1	20	247	1	21
61	fig|224308.113.peg.836	BSU08060	0.889	211	3	55	210	5	54
61	fig|224308.113.peg.837	BSU08070	0.893	211	3	55	209	6	54
61	fig|224308.113.peg.838	BSU08080	0.894	211	3	55	211	4	54
61	fig|224308.113.peg.839	BSU08090	0.888	211	3	55	211	4	54
61	fig|224308.113.peg.840	BSU08100	0.735	211	3	55	204	13	52
61	fig|224308.113.peg.841	BSU08110	0.781	211	3	55	184	16	69
62	fig|224308.113.peg.2453	BSU23730	0.963	227	26	16	220	33	16
62	fig|224308.113.peg.2454	BSU23740	0.963	227	26	16	227	36	6
63	fig|224308.113.peg.886	BSU08570	0.662	199	10	60	223	14	32
63	fig|224308.113.peg.887	BSU08580	0.816	199	10	60	154	52	63
63	fig|224308.113.peg.888	BSU08590	0.831	199	10	60	183	30	56
64	fig|224308.113.peg.2114	BSU20430	0.669	194	49	26	243	14	12
64	fig|224308.113.peg.2115	BSU20440	0.669	194	49	26	133	61	75
65	fig|224308.113.peg.301	BSU03010	0.857	205	41	23	164	41	64
65	fig|224308.113.peg.302	BSU03020	0.857	205	41	23	246	18	5
66	fig|224308.113.peg.1014	BSU09850	0.955	201	12	56	215	25	29
66	fig|224308.113.peg.1015	BSU09860	0.967	201	12	56	189	25	55
66	fig|224308.113.peg.1016	BSU09870	0.947	201	12	56	135	64	70
67	fig|224308.113.peg.1113	BSU10830	0.947	237	16	16	220	33	16
67	fig|224308.113.peg.1114	BSU10840	0.947	237	16	16	237	22	10
68	fig|224308.113.peg.1751	BSU16960	0.733	0	2	267	0	0	269
68	fig|224308.113.peg.1752	BSU16970	0.733	0	2	267	2	226	41
69	fig|224308.113.peg.1	BSU00010	0.728	0	0	269	5	47	217
69	fig|224308.113.peg.2	BSU00020	0.721	0	0	269	7	123	139
69	fig|224308.113.peg.3	BSU00030	0.739	0	0	269	7	63	199
69	fig|224308.113.peg.4	BSU00040	0.722	0	0	269	0	7	262
69	fig|224308.113.peg.5	BSU00050	0.717	0	0	269	0	6	263
69	fig|224308.113.peg.6	BSU00060	0.732	0	0	269	0	13	256
69	fig|224308.113.peg.7	BSU00070	0.762	0	0	269	0	7	262
69	fig|224308.113.peg.9	BSU00090	0.674	0	0	269	0	0	269
69	fig|224308.113.peg.10	BSU00100	0.718	0	0	269	11	32	226
69	fig|224308.113.peg.14	BSU00140	0.734	0	0	269	178	87	4
69	fig|224308.113.peg.15	BSU00150	0.733	0	0	269	68	177	24
69	fig|224308.113.peg.19	BSU00190	0.693	0	0	269	4	185	80
69	fig|224308.113.peg.20	BSU00200	0.664	0	0	269	0	0	269
69	fig|224308.113.peg.21	BSU00210	0.627	0	0	269	1	115	153
69	fig|224308.113.peg.22	BSU00220	0.531	0	0	269	24	172	73
69	fig|224308.113.peg.31	BSU00310	0.582	0	0	269	0	48	221
69	fig|224308.113.peg.32	BSU00320	0.581	0	0	269	0	24	245
69	fig|224308.113.peg.33	BSU00330	0.554	0	0	269	0	57	212
69	fig|224308.113.peg.34	BSU00340	0.685	0	0	269	137	105	27
69	fig|224308.113.peg.35	BSU00350	0.717	0	0	269	46	186	37
69	fig|224308.113.peg.36	BSU00360	0.717	0	0	269	122	118	29
69	fig|224308.113.peg.41	BSU00410	0.598	0	0	269	165	91	13
69	fig|224308.113.peg.42	BSU00420	0.584	0	0	269	199	64	6
69	fig|224308.113.peg.46	BSU00460	0.732	0	0	269	29	200	40
69	fig|224308.113.peg.47	BSU00470	0.697	0	0	269	14	86	169
69	fig|224308.113.peg.48	BSU00480	0.629	0	0	269	11	7	251
69	fig|224308.113.peg.50	BSU00500	0.724	0	0	269	0	11	258
69	fig|224308.113.peg.51	BSU00510	0.716	0	0	269	0	5	264
69	fig|224308.113.peg.68	BSU00680	0.608	0	0	269	0	0	269
69	fig|224308.113.peg.69	BSU00690	0.71	0	0	269	0	0	269
69	fig|224308.113.peg.70	BSU00700	0.64	0	0	269	84	154	31
69	fig|224308.113.peg.71	BSU00710	0.669	0	0	269	97	144	28
69	fig|224308.113.peg.72	BSU00720	0.682	0	0	269	110	139	20
69	fig|224308.113.peg.91	BSU00910	0.681	0	0	269	42	188	39
69	fig|224308.113.peg.92	BSU00920	0.756	0	0	269	0	0	269
69	fig|224308.113.peg.98	BSU00980	0.431	0	0	269	0	5	264
69	fig|224308.113.peg.99	BSU00990	0.538	0	0	269	0	10	259
69	fig|224308.113.peg.100	BSU01000	0.617	0	0	269	0	47	222
69	fig|224308.113.peg.101	BSU01010	0.703	0	0	269	9	28	232
69	fig|224308.113.peg.102	BSU01020	0.655	0	0	269	0	0	269
69	fig|224308.113.peg.103	BSU01030	0.69	0	0	269	0	0	269
69	fig|224308.113.peg.104	BSU01040	0.676	0	0	269	0	0	269
69	fig|224308.113.peg.105	BSU01050	0.671	0	0	269	0	0	269
69	fig|224308.113.peg.106	BSU01060	0.645	0	0	269	46	47	176
69	fig|224308.113.peg.107	BSU01070	0.697	0	0	269	0	0	269
69	fig|224308.113.peg.108	BSU01080	0.672	0	0	269	0	0	269
69	fig|224308.113.peg.109	BSU01090	0.671	0	0	269	0	0	269
69	fig|224308.113.peg.110	BSU01100	0.679	0	0	269	0	0	269
69	fig|224308.113.peg.111	BSU01110	0.609	0	0	269	0	0	269
69	fig|224308.113.peg.112	BSU01120	0.676	0	0	269	0	0	269
69	fig|224308.113.peg.113	BSU01130	0.692	0	0	269	0	0	269
69	fig|224308.113.peg.114	BSU01140	0.671	0	0	269	243	26	0
69	fig|224308.113.peg.115	BSU01150	0.663	0	0	269	0	0	269
69	fig|224308.113.peg.116	BSU01160	0.684	0	0	269	0	0	269
69	fig|224308.113.peg.117	BSU01170	0.649	0	0	269	0	0	269
69	fig|224308.113.peg.118	BSU01180	0.649	0	0	269	0	0	269
69	fig|224308.113.peg.119	BSU01190	0.637	0	0	269	0	0	269
69	fig|224308.113.peg.120	BSU01200	0.641	0	0	269	0	0	269
69	fig|224308.113.peg.121	BSU01210	0.66	0	0	269	0	0	269
69	fig|224308.113.peg.122	BSU01220	0.671	0	0	269	0	1	268
69	fig|224308.113.peg.123	BSU01230	0.674	0	0	269	0	3	266
69	fig|224308.113.peg.124	BSU01240	0.668	0	0	269	0	1	268
69	fig|224308.113.peg.125	BSU01250	0.659	0	0	269	0	0	269
69	fig|224308.113.peg.126	BSU01260	0.658	0	0	269	0	3	266
69	fig|224308.113.peg.127	BSU01270	0.661	0	0	269	0	3	266
69	fig|224308.113.peg.128	BSU01280	0.677	0	0	269	0	4	265
69	fig|224308.113.peg.129	BSU01290	0.663	0	0	269	0	2	267
69	fig|224308.113.peg.130	BSU01300	0.656	0	0	269	0	0	269
69	fig|224308.113.peg.131	BSU01310	0.664	0	0	269	0	4	265
69	fig|224308.113.peg.132	BSU01320	0.666	0	0	269	0	2	267
69	fig|224308.113.peg.133	BSU01330	0.665	0	0	269	0	0	269
69	fig|224308.113.peg.134	BSU01340	0.674	0	0	269	0	0	269
69	fig|224308.113.peg.135	BSU01350	0.695	0	0	269	0	0	269
69	fig|224308.113.peg.136	BSU01360	0.701	0	0	269	0	0	269
69	fig|224308.113.peg.137	BSU01370	0.697	0	0	269	0	0	269
69	fig|224308.113.peg.138	BSU01380	0.705	0	0	269	0	0	269
69	fig|224308.113.peg.139	BSU01389	0.684	0	0	269	0	0	269
69	fig|224308.113.peg.140	BSU01390	0.693	0	0	269	0	0	269
69	fig|224308.113.peg.141	BSU01400	0.693	0	0	269	0	0	269
69	fig|224308.113.peg.142	BSU01410	0.699	0	0	269	0	0	269
69	fig|224308.113.peg.143	BSU01420	0.708	0	0	269	0	0	269
69	fig|224308.113.peg.144	BSU01430	0.706	0	0	269	0	0	269
69	fig|224308.113.peg.145	BSU01440	0.682	0	0	269	0	0	269
69	fig|224308.113.peg.146	BSU01450	0.664	0	0	269	24	150	95
69	fig|224308.113.peg.147	BSU01460	0.677	0	0	269	27	176	66
69	fig|224308.113.peg.148	BSU01470	0.682	0	0	269	31	191	47
69	fig|224308.113.peg.149	BSU01480	0.68	0	0	269	16	78	175
69	fig|224308.113.peg.150	BSU01490	0.72	0	0	269	0	0	269
69	fig|224308.113.peg.151	BSU01500	0.726	0	0	269	0	0	269
69	fig|224308.113.peg.176	BSU01750	0.735	0	0	269	2	113	154
69	fig|224308.113.peg.177	BSU01760	0.731	0	0	269	0	75	194
69	fig|224308.113.peg.178	BSU01770	0.756	0	0	269	0	55	214
69	fig|224308.113.peg.225	BSU02260	0.647	0	0	269	137	116	16
69	fig|224308.113.peg.226	BSU02270	0.657	0	0	269	137	98	34
69	fig|224308.113.peg.227	BSU02280	0.623	0	0	269	121	105	43
69	fig|224308.113.peg.228	BSU02290	0.626	0	0	269	146	89	34
69	fig|224308.113.peg.407	BSU04010	0.605	0	0	269	236	33	0
69	fig|224308.113.peg.421	BSU04140	0.61	0	0	269	6	146	117
69	fig|224308.113.peg.422	BSU04150	0.351	0	0	269	10	142	117
69	fig|224308.113.peg.432	BSU04250	0.588	0	0	269	223	39	7
69	fig|224308.113.peg.433	BSU04260	0.71	0	0	269	8	220	41
69	fig|224308.113.peg.451	BSU04440	0.475	0	0	269	259	8	2
69	fig|224308.113.peg.452	BSU04450	0.521	0	0	269	252	17	0
69	fig|224308.113.peg.453	BSU04460	0.481	0	0	269	245	22	2
69	fig|224308.113.peg.471	BSU04640	0.706	0	0	269	38	191	40
69	fig|224308.113.peg.542	BSU05330	0.597	0	0	269	262	5	2
69	fig|224308.113.peg.543	BSU05340	0.642	0	0	269	263	6	0
69	fig|224308.113.peg.544	BSU05343	0.566	0	0	269	262	7	0
69	fig|224308.113.peg.545	BSU05344	0.561	0	0	269	263	6	0
69	fig|224308.113.peg.576	BSU05620	0.692	0	0	269	127	113	29
69	fig|224308.113.peg.605	BSU05900	0.718	0	0	269	36	216	17
69	fig|224308.113.peg.606	BSU05910	0.725	0	0	269	65	193	11
69	fig|224308.113.peg.607	BSU05920	0.738	0	0	269	121	143	5
69	fig|224308.113.peg.608	BSU05930	0.752	0	0	269	42	222	5
69	fig|224308.113.peg.609	BSU05940	0.724	0	0	269	206	61	2
69	fig|224308.113.peg.690	BSU06600	0.722	0	0	269	98	158	13
69	fig|224308.113.peg.691	BSU06610	0.754	0	0	269	23	220	26
69	fig|224308.113.peg.692	BSU06620	0.713	0	0	269	1	165	103
69	fig|224308.113.peg.693	BSU06630	0.712	0	0	269	0	159	110
69	fig|224308.113.peg.697	BSU06670	0.731	0	0	269	2	5	262
69	fig|224308.113.peg.698	BSU06680	0.759	0	0	269	0	6	263
69	fig|224308.113.peg.699	BSU06690	0.75	0	0	269	0	1	268
69	fig|224308.113.peg.830	BSU08010	0.457	0	0	269	231	25	13
69	fig|224308.113.peg.831	BSU08020	0.674	0	0	269	150	90	29
69	fig|224308.113.peg.985	BSU09540	0.535	0	0	269	7	143	119
69	fig|224308.113.peg.1025	BSU09950	0.649	0	0	269	0	0	269
69	fig|224308.113.peg.1030	BSU10000	0.397	0	0	269	0	26	243
69	fig|224308.113.peg.1034	BSU10030	0.591	0	0	269	2	68	199
69	fig|224308.113.peg.1035	BSU10040	0.512	0	0	269	31	177	61
69	fig|224308.113.peg.1036	BSU10050	0.551	0	0	269	93	138	38
69	fig|224308.113.peg.1037	BSU10060	0.521	0	0	269	180	73	16
69	fig|224308.113.peg.1191	BSU11580	0.554	0	0	269	235	30	4
69	fig|224308.113.peg.1192	BSU11590	0.674	0	0	269	11	142	116
69	fig|224308.113.peg.1193	BSU11600	0.7	0	0	269	22	210	37
69	fig|224308.113.peg.1194	BSU11610	0.669	0	0	269	1	183	85
69	fig|224308.113.peg.1195	BSU11620	0.668	0	0	269	53	188	28
69	fig|224308.113.peg.1216	BSU11820	0.6	0	0	269	265	4	0
69	fig|224308.113.peg.1355	BSU13110	0.728	0	0	269	27	211	31
69	fig|224308.113.peg.1501	BSU14490	0.628	0	0	269	27	201	41
69	fig|224308.113.peg.1502	BSU14500	0.661	0	0	269	93	155	21
69	fig|224308.113.peg.1503	BSU14510	0.567	0	0	269	0	162	107
69	fig|224308.113.peg.1504	BSU14520	0.668	0	0	269	132	129	8
69	fig|224308.113.peg.1505	BSU14530	0.659	0	0	269	0	0	269
69	fig|224308.113.peg.1506	BSU14540	0.572	0	0	269	0	0	269
69	fig|224308.113.peg.1507	BSU14550	0.538	0	0	269	135	96	38
69	fig|224308.113.peg.1517	BSU14630	0.521	0	0	269	201	55	13
69	fig|224308.113.peg.1531	BSU14770	0.672	0	0	269	0	27	242
69	fig|224308.113.peg.1532	BSU14780	0.667	0	0	269	0	89	180
69	fig|224308.113.peg.1539	BSU14850	0.623	0	0	269	33	185	51
69	fig|224308.113.peg.1540	BSU14860	0.49	0	0	269	0	15	254
69	fig|224308.113.peg.1555	BSU15010	0.766	0	0	269	13	221	35
69	fig|224308.113.peg.1556	BSU15020	0.77	0	0	269	7	208	54
69	fig|224308.113.peg.1562	BSU15070	0.723	0	0	269	0	0	269
69	fig|224308.113.peg.1563	BSU15080	0.719	0	0	269	0	0	269
69	fig|224308.113.peg.1568	BSU15130	0.393	0	0	269	0	2	267
69	fig|224308.113.peg.1569	BSU15140	0.472	0	0	269	0	3	266
69	fig|224308.113.peg.1570	BSU15150	0.516	0	0	269	0	3	266
69	fig|224308.113.peg.1571	BSU15160	0.657	0	0	269	5	170	94
69	fig|224308.113.peg.1573	BSU15180	0.719	0	0	269	19	139	111
69	fig|224308.113.peg.1574	BSU15190	0.697	0	0	269	28	202	39
69	fig|224308.113.peg.1575	BSU15200	0.695	0	0	269	10	101	158
69	fig|224308.113.peg.1576	BSU15210	0.623	0	0	269	23	190	56
69	fig|224308.113.peg.1577	BSU15220	0.499	0	0	269	102	131	36
69	fig|224308.113.peg.1579	BSU15240	0.652	0	0	269	8	179	82
69	fig|224308.113.peg.1580	BSU15250	0.714	0	0	269	14	203	52
69	fig|224308.113.peg.1581	BSU15260	0.743	0	0	269	19	218	32
69	fig|224308.113.peg.1582	BSU15270	0.695	0	0	269	54	199	16
69	fig|224308.113.peg.1583	BSU15280	0.528	0	0	269	0	11	258
69	fig|224308.113.peg.1584	BSU15290	0.498	0	0	269	0	2	267
69	fig|224308.113.peg.1592	BSU15370	0.54	0	0	269	0	37	232
69	fig|224308.113.peg.1593	BSU15380	0.542	0	0	269	0	37	232
69	fig|224308.113.peg.1594	BSU15390	0.504	0	0	269	0	39	230
69	fig|224308.113.peg.1595	BSU15400	0.498	0	0	269	0	0	269
69	fig|224308.113.peg.1596	BSU15410	0.702	0	0	269	5	105	159
69	fig|224308.113.peg.1597	BSU15420	0.608	0	0	269	0	50	219
69	fig|224308.113.peg.1598	BSU15430	0.701	0	0	269	0	13	256
69	fig|224308.113.peg.1600	BSU15450	0.635	0	0	269	29	131	109
69	fig|224308.113.peg.1601	BSU15460	0.702	0	0	269	50	205	14
69	fig|224308.113.peg.1621	BSU15660	0.668	0	0	269	0	6	263
69	fig|224308.113.peg.1622	BSU15670	0.722	0	0	269	0	0	269
69	fig|224308.113.peg.1623	BSU15680	0.733	0	0	269	0	0	269
69	fig|224308.113.peg.1624	BSU15690	0.729	0	0	269	0	0	269
69	fig|224308.113.peg.1625	BSU15700	0.738	0	0	269	228	37	4
69	fig|224308.113.peg.1626	BSU15710	0.738	0	0	269	191	73	5
69	fig|224308.113.peg.1627	BSU15720	0.743	0	0	269	6	204	59
69	fig|224308.113.peg.1628	BSU15730	0.744	0	0	269	5	215	49
69	fig|224308.113.peg.1629	BSU15740	0.739	0	0	269	0	208	61
69	fig|224308.113.peg.1630	BSU15750	0.729	0	0	269	0	37	232
69	fig|224308.113.peg.1631	BSU15760	0.719	0	0	269	2	217	50
69	fig|224308.113.peg.1632	BSU15770	0.714	0	0	269	7	210	52
69	fig|224308.113.peg.1633	BSU15780	0.68	0	0	269	0	119	150
69	fig|224308.113.peg.1634	BSU15790	0.687	0	0	269	0	179	90
69	fig|224308.113.peg.1637	BSU15820	0.667	0	0	269	0	1	268
69	fig|224308.113.peg.1638	BSU15830	0.636	0	0	269	0	15	254
69	fig|224308.113.peg.1639	BSU15840	0.621	0	0	269	0	66	203
69	fig|224308.113.peg.1643	BSU15880	0.575	0	0	269	0	1	268
69	fig|224308.113.peg.1644	BSU15890	0.647	0	0	269	0	1	268
69	fig|224308.113.peg.1645	BSU15900	0.672	0	0	269	0	10	259
69	fig|224308.113.peg.1646	BSU15910	0.65	0	0	269	0	5	264
69	fig|224308.113.peg.1647	BSU15920	0.668	0	0	269	0	0	269
69	fig|224308.113.peg.1648	BSU15930	0.711	0	0	269	0	8	261
69	fig|224308.113.peg.1649	BSU15940	0.751	0	0	269	44	209	16
69	fig|224308.113.peg.1650	BSU15950	0.715	0	0	269	3	214	52
69	fig|224308.113.peg.1652	BSU15970	0.682	0	0	269	0	0	269
69	fig|224308.113.peg.1653	BSU15980	0.691	0	0	269	0	1	268
69	fig|224308.113.peg.1654	BSU15990	0.724	0	0	269	0	0	269
69	fig|224308.113.peg.1655	BSU16000	0.701	0	0	269	0	2	267
69	fig|224308.113.peg.1656	BSU16010	0.663	0	0	269	22	115	132
69	fig|224308.113.peg.1657	BSU16020	0.728	0	0	269	18	192	59
69	fig|224308.113.peg.1658	BSU16030	0.716	0	0	269	28	213	28
69	fig|224308.113.peg.1659	BSU16040	0.612	0	0	269	0	0	269
69	fig|224308.113.peg.1660	BSU16050	0.732	0	0	269	198	64	7
69	fig|224308.113.peg.1667	BSU16120	0.713	0	0	269	1	81	187
69	fig|224308.113.peg.1668	BSU16130	0.526	0	0	269	139	85	45
69	fig|224308.113.peg.1669	BSU16140	0.66	0	0	269	1	24	244
69	fig|224308.113.peg.1670	BSU16150	0.663	0	0	269	1	38	230
69	fig|224308.113.peg.1671	BSU16160	0.622	0	0	269	0	8	261
69	fig|224308.113.peg.1672	BSU16170	0.479	0	0	269	0	11	258
69	fig|224308.113.peg.1705	BSU16490	0.723	0	0	269	0	0	269
69	fig|224308.113.peg.1706	BSU16500	0.74	0	0	269	0	0	269
69	fig|224308.113.peg.1707	BSU16510	0.752	0	0	269	0	5	264
69	fig|224308.113.peg.1708	BSU16520	0.745	0	0	269	0	0	269
69	fig|224308.113.peg.1709	BSU16530	0.692	0	0	269	3	38	228
69	fig|224308.113.peg.1710	BSU16540	0.745	0	0	269	8	166	95
69	fig|224308.113.peg.1711	BSU16550	0.68	0	0	269	1	80	188
69	fig|224308.113.peg.1712	BSU16560	0.751	0	0	269	0	0	269
69	fig|224308.113.peg.1713	BSU16570	0.754	0	0	269	0	7	262
69	fig|224308.113.peg.1714	BSU16580	0.722	0	0	269	36	198	35
69	fig|224308.113.peg.1715	BSU16590	0.675	0	0	269	0	0	269
69	fig|224308.113.peg.1716	BSU16600	0.728	0	0	269	0	0	269
69	fig|224308.113.peg.1717	BSU16610	0.734	0	0	269	0	3	266
69	fig|224308.113.peg.1718	BSU16620	0.741	0	0	269	0	1	268
69	fig|224308.113.peg.1719	BSU16630	0.632	0	0	269	0	1	268
69	fig|224308.113.peg.1722	BSU16660	0.556	0	0	269	202	58	9
69	fig|224308.113.peg.1723	BSU16670	0.665	0	0	269	2	184	83
69	fig|224308.113.peg.1724	BSU16680	0.708	0	0	269	0	0	269
69	fig|224308.113.peg.1725	BSU16690	0.663	0	0	269	0	0	269
69	fig|224308.113.peg.1726	BSU16700	0.552	0	0	269	206	46	17
69	fig|224308.113.peg.1727	BSU16710	0.379	0	0	269	190	47	32
69	fig|224308.113.peg.1744	BSU16890	0.553	0	0	269	0	68	201
69	fig|224308.113.peg.1745	BSU16900	0.619	0	0	269	0	141	128
69	fig|224308.113.peg.1746	BSU16910	0.673	0	0	269	0	23	246
69	fig|224308.113.peg.1747	BSU16920	0.769	0	0	269	136	125	8
69	fig|224308.113.peg.1748	BSU16930	0.734	0	0	269	0	214	55
69	fig|224308.113.peg.1749	BSU16940	0.501	0	0	269	0	0	269
69	fig|224308.113.peg.1750	BSU16950	0.564	0	0	269	195	64	10
69	fig|224308.113.peg.1799	BSU17430	0.506	0	0	269	159	70	40
69	fig|224308.113.peg.1800	BSU17440	0.698	0	0	269	147	105	17
69	fig|224308.113.peg.1853	BSU17940	0.518	0	0	269	89	144	36
69	fig|224308.113.peg.1867	BSU18070	0.578	0	0	269	25	173	71
69	fig|224308.113.peg.1869	BSU18090	0.708	0	0	269	44	195	30
69	fig|224308.113.peg.1870	BSU18100	0.706	0	0	269	3	216	50
69	fig|224308.113.peg.2030	BSU19620	0.634	0	0	269	128	103	38
69	fig|224308.113.peg.2031	BSU19630	0.69	0	0	269	26	206	37
69	fig|224308.113.peg.2253	BSU21800	0.592	0	0	269	199	47	23
69	fig|224308.113.peg.2254	BSU21810	0.587	0	0	269	41	180	48
69	fig|224308.113.peg.2255	BSU21820	0.567	0	0	269	191	50	28
69	fig|224308.113.peg.2256	BSU21830	0.366	0	0	269	0	69	200
69	fig|224308.113.peg.2257	BSU21840	0.372	0	0	269	4	48	217
69	fig|224308.113.peg.2292	BSU22170	0.684	0	0	269	47	191	31
69	fig|224308.113.peg.2294	BSU22190	0.668	0	0	269	93	164	12
69	fig|224308.113.peg.2306	BSU22310	0.568	0	0	269	23	175	71
69	fig|224308.113.peg.2307	BSU22320	0.634	0	0	269	0	32	237
69	fig|224308.113.peg.2308	BSU22330	0.673	0	0	269	111	125	33
69	fig|224308.113.peg.2309	BSU22340	0.69	0	0	269	7	216	46
69	fig|224308.113.peg.2310	BSU22350	0.682	0	0	269	0	160	109
69	fig|224308.113.peg.2311	BSU22360	0.75	0	0	269	0	1	268
69	fig|224308.113.peg.2312	BSU22370	0.661	0	0	269	1	1	267
69	fig|224308.113.peg.2313	BSU22380	0.64	0	0	269	0	2	267
69	fig|224308.113.peg.2314	BSU22390	0.674	0	0	269	2	95	172
69	fig|224308.113.peg.2315	BSU22400	0.733	0	0	269	5	147	117
69	fig|224308.113.peg.2316	BSU22410	0.621	0	0	269	0	35	234
69	fig|224308.113.peg.2317	BSU22420	0.713	0	0	269	0	112	157
69	fig|224308.113.peg.2318	BSU22430	0.717	0	0	269	0	75	194
69	fig|224308.113.peg.2349	BSU22740	0.763	0	0	269	2	114	153
69	fig|224308.113.peg.2350	BSU22750	0.775	0	0	269	0	46	223
69	fig|224308.113.peg.2351	BSU22760	0.731	0	0	269	3	22	244
69	fig|224308.113.peg.2352	BSU22770	0.727	0	0	269	0	3	266
69	fig|224308.113.peg.2353	BSU22780	0.735	0	0	269	0	15	254
69	fig|224308.113.peg.2354	BSU22790	0.651	0	0	269	0	0	269
69	fig|224308.113.peg.2358	BSU22830	0.701	0	0	269	3	169	97
69	fig|224308.113.peg.2359	BSU22840	0.679	0	0	269	2	144	123
69	fig|224308.113.peg.2364	BSU22870	0.605	0	0	269	32	188	49
69	fig|224308.113.peg.2365	BSU22880	0.495	0	0	269	0	0	269
69	fig|224308.113.peg.2366	BSU22890	0.602	0	0	269	11	64	194
69	fig|224308.113.peg.2455	BSU23750	0.602	0	0	269	228	34	7
69	fig|224308.113.peg.2456	BSU23760	0.674	0	0	269	196	62	11
69	fig|224308.113.peg.2457	BSU23770	0.639	0	0	269	209	56	4
69	fig|224308.113.peg.2458	BSU23780	0.595	0	0	269	226	39	4
69	fig|224308.113.peg.2459	BSU23790	0.613	0	0	269	247	21	1
69	fig|224308.113.peg.2460	BSU23800	0.575	0	0	269	258	11	0
69	fig|224308.113.peg.2504	BSU24240	0.702	0	0	269	141	103	25
69	fig|224308.113.peg.2505	BSU24250	0.719	0	0	269	125	115	29
69	fig|224308.113.peg.2506	BSU24260	0.706	0	0	269	0	151	118
69	fig|224308.113.peg.2507	BSU24270	0.718	0	0	269	0	43	226
69	fig|224308.113.peg.2508	BSU24280	0.714	0	0	269	113	142	14
69	fig|224308.113.peg.2509	BSU24290	0.701	0	0	269	83	165	21
69	fig|224308.113.peg.2510	BSU24300	0.68	0	0	269	194	68	7
69	fig|224308.113.peg.2525	BSU24450	0.686	0	0	269	0	0	269
69	fig|224308.113.peg.2526	BSU24460	0.715	0	0	269	0	1	268
69	fig|224308.113.peg.2527	BSU24470	0.513	0	0	269	0	41	228
69	fig|224308.113.peg.2565	BSU24850	0.449	0	0	269	61	151	57
69	fig|224308.113.peg.2566	BSU24860	0.494	0	0	269	34	161	74
69	fig|224308.113.peg.2567	BSU24870	0.604	0	0	269	189	66	14
69	fig|224308.113.peg.2569	BSU24890	0.631	0	0	269	249	14	6
69	fig|224308.113.peg.2587	BSU25070	0.638	0	0	269	0	57	212
69	fig|224308.113.peg.2612	BSU25310	0.716	0	0	269	17	193	59
69	fig|224308.113.peg.2613	BSU25320	0.72	0	0	269	0	166	103
69	fig|224308.113.peg.2614	BSU25330	0.682	0	0	269	6	203	60
69	fig|224308.113.peg.2624	BSU25430	0.726	0	0	269	6	45	218
69	fig|224308.113.peg.2625	BSU25440	0.733	0	0	269	9	44	216
69	fig|224308.113.peg.2626	BSU25450	0.722	0	0	269	6	29	234
69	fig|224308.113.peg.2627	BSU25460	0.733	0	0	269	0	39	230
69	fig|224308.113.peg.2628	BSU25470	0.641	0	0	269	0	0	269
69	fig|224308.113.peg.2629	BSU25480	0.633	0	0	269	0	2	267
69	fig|224308.113.peg.2632	BSU25510	0.748	0	0	269	0	53	216
69	fig|224308.113.peg.2643	BSU25610	0.686	0	0	269	56	183	30
69	fig|224308.113.peg.2644	BSU25620	0.71	0	0	269	7	140	122
69	fig|224308.113.peg.2645	BSU25630	0.72	0	0	269	0	47	222
69	fig|224308.113.peg.2646	BSU25640	0.708	0	0	269	2	32	235
69	fig|224308.113.peg.2647	BSU25650	0.707	0	0	269	0	17	252
69	fig|224308.113.peg.2648	BSU25660	0.695	0	0	269	5	148	116
69	fig|224308.113.peg.2649	BSU25670	0.702	0	0	269	21	194	54
69	fig|224308.113.peg.2650	BSU25680	0.653	0	0	269	21	167	81
69	fig|224308.113.peg.2797	BSU27090	0.565	0	0	269	256	13	0
69	fig|224308.113.peg.2821	BSU27330	0.677	0	0	269	6	45	218
69	fig|224308.113.peg.2822	BSU27340	0.689	0	0	269	9	66	194
69	fig|224308.113.peg.2823	BSU27350	0.695	0	0	269	33	169	67
69	fig|224308.113.peg.2824	BSU27360	0.694	0	0	269	63	155	51
69	fig|224308.113.peg.2825	BSU27370	0.703	0	0	269	140	103	26
69	fig|224308.113.peg.2838	BSU27480	0.697	0	0	269	216	44	9
69	fig|224308.113.peg.2839	BSU27490	0.695	0	0	269	184	69	16
69	fig|224308.113.peg.2840	BSU27500	0.699	0	0	269	4	184	81
69	fig|224308.113.peg.2841	BSU27510	0.686	0	0	269	6	162	101
69	fig|224308.113.peg.2842	BSU27520	0.708	0	0	269	10	150	109
69	fig|224308.113.peg.2843	BSU27530	0.505	0	0	269	247	19	3
69	fig|224308.113.peg.2849	BSU27590	0.674	0	0	269	0	2	267
69	fig|224308.113.peg.2850	BSU27600	0.681	0	0	269	0	28	241
69	fig|224308.113.peg.2851	BSU27610	0.597	0	0	269	2	48	219
69	fig|224308.113.peg.2852	BSU27620	0.745	0	0	269	37	204	28
69	fig|224308.113.peg.2860	BSU27700	0.715	0	0	269	0	0	269
69	fig|224308.113.peg.2861	BSU27710	0.749	0	0	269	1	230	38
69	fig|224308.113.peg.2862	BSU27720	0.742	0	0	269	0	173	96
69	fig|224308.113.peg.2863	BSU27729	0.717	0	0	269	8	209	52
69	fig|224308.113.peg.2864	BSU27730	0.725	0	0	269	27	219	23
69	fig|224308.113.peg.2865	BSU27740	0.696	0	0	269	21	209	39
69	fig|224308.113.peg.2881	BSU27900	0.677	0	0	269	44	203	22
69	fig|224308.113.peg.2882	BSU27910	0.669	0	0	269	31	198	40
69	fig|224308.113.peg.2883	BSU27920	0.646	0	0	269	0	142	127
69	fig|224308.113.peg.2884	BSU27930	0.599	0	0	269	1	98	170
69	fig|224308.113.peg.2885	BSU27940	0.673	0	0	269	0	0	269
69	fig|224308.113.peg.2886	BSU27950	0.684	0	0	269	0	0	269
69	fig|224308.113.peg.2887	BSU27960	0.693	0	0	269	0	0	269
69	fig|224308.113.peg.2890	BSU27990	0.704	0	0	269	0	32	237
69	fig|224308.113.peg.2891	BSU28000	0.716	0	0	269	0	17	252
69	fig|224308.113.peg.2892	BSU28010	0.723	0	0	269	0	25	244
69	fig|224308.113.peg.2893	BSU28020	0.74	0	0	269	2	29	238
69	fig|224308.113.peg.2894	BSU28030	0.729	0	0	269	0	20	249
69	fig|224308.113.peg.2914	BSU28230	0.763	0	0	269	0	0	269
69	fig|224308.113.peg.2974	BSU28840	0.57	0	0	269	233	32	4
69	fig|224308.113.peg.2975	BSU28850	0.683	0	0	269	0	0	269
69	fig|224308.113.peg.2976	BSU28860	0.703	0	0	269	0	0	269
69	fig|224308.113.peg.2977	BSU28870	0.713	0	0	269	0	0	269
69	fig|224308.113.peg.2986	BSU28970	0.675	0	0	269	122	120	27
69	fig|224308.113.peg.2987	BSU28980	0.707	0	0	269	60	172	37
69	fig|224308.113.peg.2988	BSU28990	0.695	0	0	269	184	66	19
69	fig|224308.113.peg.2989	BSU29000	0.569	0	0	269	62	163	44
69	fig|224308.113.peg.2997	BSU29080	0.635	0	0	269	35	191	43
69	fig|224308.113.peg.2998	BSU29090	0.6	0	0	269	27	179	63
69	fig|224308.113.peg.3006	BSU29170	0.688	0	0	269	0	17	252
69	fig|224308.113.peg.3007	BSU29180	0.711	0	0	269	0	0	269
69	fig|224308.113.peg.3008	BSU29190	0.731	0	0	269	0	3	266
69	fig|224308.113.peg.3009	BSU29200	0.68	0	0	269	1	8	260
69	fig|224308.113.peg.3010	BSU29210	0.657	0	0	269	0	3	266
69	fig|224308.113.peg.3011	BSU29220	0.62	0	0	269	0	1	268
[truncated: 2,560 more rows]

## Sheet: S4 AR Curation
Atomic Regulon	Size	ON	OFF	AR Category V1 (The "?" is attached to ARs that have uncharacterized stimuli	AR Category Changes V2	Description	Decision
[truncated: 688 more rows]

[truncated: 2 more sheets: S5 AR V2, S6 Ful Reg Net V2]
